# Supplementary material for: Crystal structure of sodium di­hydrogen arsenate
Source: Acta Crystallogr E Crystallogr Commun. 2017 Sep 25;73(Pt 10):1520–2. doi: 10.1107/S2056989017013470 (PMC5730308; doi:10.1107/S2056989017013470)
Supplement: Supplementary file 1 [file e-73-01520-sup1.cif]

##############################################################################
#                                                                            #
# This CIF contains the data in a paper accepted for publication in          #
# Acta Crystallographica Section E. It conforms to the requirements of       #
# Notes for Authors for Acta Crystallographica Section E, and has been       #
# peer reviewed under the auspices of the IUCr Commission on Journals.       #
#                                                                            #
# Full details of the Crystallographic Information File format               #
# are given in the paper "The Crystallographic Information File (CIF):       #
# a New Standard Archive File for Crystallography" by S. R. Hall, F. H.      #
# Allen and I. D. Brown [Acta Cryst. (1991), A47, 655-685].                  #
#                                                                            #
# The current version of the core CIF dictionary is obtainable from          #
# ftp://ftp.iucr.org/pub/cif_core.dic.                                       #
#                                                                            #
# Software is freely available for graphical display of the structure(s)     #
# in this CIF. For information consult the CIF software page                 #
# http://www.iucr.org/resources/cif/software.                                #
#                                                                            #
# This file may be used for bona fide research purposes within the           #
# scientific community so long as proper attribution is given to the journal # 
# article from which it was obtained.                                        #
#                                                                            #
##############################################################################
data_I
_audit_creation_method     'SHELXL-2016/6'
_chemical_name_systematic
;
Sodium dihydrogen arsenate
;
_chemical_name_common     ?
_chemical_formula_moiety     'Na As H2 O4'
_chemical_formula_sum     'As H2 Na O4'
_chemical_formula_iupac     'Na (H2 As O4)'
_chemical_formula_weight     163.93
_chemical_melting_point     ?
_shelx_space_group_comment
;
The symmetry employed for this shelxl refinement is uniquely defined
by the following loop, which should always be used as a source of
symmetry information in preference to the above space-group names.
They are only intended as comments.
;
_space_group_crystal_system     monoclinic
_space_group_name_H-M_alt     'P 21/c'
_space_group_name_Hall     '-P 2ybc'
loop_
    _space_group_symop_operation_xyz
    'x, y, z'
    '-x, y+1/2, -z+1/2'
    '-x, -y, -z'
    'x, -y-1/2, z-1/2'
_cell_length_a     7.0528(14)
_cell_length_b     13.798(3)
_cell_length_c     7.4792(15)
_cell_angle_alpha     90
_cell_angle_beta     93.02(3)
_cell_angle_gamma     90
_cell_volume     726.8(3)
_cell_formula_units_Z     8
_cell_measurement_reflns_used     2433
_cell_measurement_theta_min     3.104
_cell_measurement_theta_max     31.834
_cell_measurement_temperature     100(2)
_exptl_crystal_description     lath
_exptl_crystal_colour     colourless
_exptl_crystal_size_max     0.12
_exptl_crystal_size_mid     0.08
_exptl_crystal_size_min     0.01
_exptl_crystal_density_diffrn     2.996
_exptl_crystal_density_meas     ?
_exptl_crystal_density_method     ?
_exptl_crystal_F_000     624
_exptl_absorpt_coefficient_mu     9.320
_exptl_absorpt_correction_type     multi-scan
_exptl_absorpt_process_details
;
(<i>SADABS</i>; Krause <i>et al.</i>, 2015)
;
_shelx_estimated_absorpt_T_min     ?
_shelx_estimated_absorpt_T_max     ?
_exptl_absorpt_correction_T_min     0.5340
_exptl_absorpt_correction_T_max     0.7464
_diffrn_ambient_temperature     100(2)
_diffrn_radiation_type     MoK\a
_diffrn_radiation_wavelength     0.71073
_diffrn_measurement_device_type     'Bruker APEXII CCD'
_diffrn_measurement_method     '\w and \f scans'
_diffrn_detector_area_resol_mean     ?
_diffrn_reflns_number     11092
_diffrn_reflns_av_R_equivalents     0.0521
_diffrn_reflns_theta_min     2.892
_diffrn_reflns_theta_max     32.592
_diffrn_reflns_theta_full     25.242
_diffrn_measured_fraction_theta_max     0.999
_diffrn_measured_fraction_theta_full     1.000
_diffrn_reflns_limit_h_min     -10
_diffrn_reflns_limit_h_max     10
_diffrn_reflns_limit_k_min     -20
_diffrn_reflns_limit_k_max     20
_diffrn_reflns_limit_l_min     -11
_diffrn_reflns_limit_l_max     11
_refine_special_details     ?
_reflns_number_total     2651
_reflns_number_gt     1890
_reflns_threshold_expression     'I > 2\s(I)'
_refine_ls_structure_factor_coef     Fsqd
_refine_ls_matrix_type     full
_refine_ls_R_factor_all     0.0571
_refine_ls_R_factor_gt     0.0298
_refine_ls_wR_factor_gt     0.0530
_refine_ls_wR_factor_ref     0.0588
_refine_ls_goodness_of_fit_ref     1.035
_refine_ls_restrained_S_all     1.034
_refine_ls_number_reflns     2651
_refine_ls_number_parameters     125
_refine_ls_number_restraints     4
_refine_ls_hydrogen_treatment     mixed
_refine_ls_weighting_scheme     calc
_refine_ls_weighting_details
              'w=1/[\s^2^(Fo^2^)+(0.0200P)^2^+0.0156P] where P=(Fo^2^+2Fc^2^)/3'
_atom_sites_solution_hydrogens     difmap
_atom_sites_solution_primary     isomor
_atom_sites_solution_secondary     ?
_refine_ls_shift/su_max     0.001
_refine_ls_shift/su_mean     0.000
_refine_diff_density_max     0.866
_refine_diff_density_min     -0.863
_refine_ls_extinction_method     none
_refine_ls_extinction_coef     .
loop_
    _atom_type_symbol
    _atom_type_description
    _atom_type_scat_dispersion_real
    _atom_type_scat_dispersion_imag
    _atom_type_scat_source
    'O' 'O' 0.0106 0.0060
                         'International Tables Vol C Tables 4.2.6.8 and 6.1.1.4'
    'H' 'H' 0.0000 0.0000
                         'International Tables Vol C Tables 4.2.6.8 and 6.1.1.4'
    'Na' 'Na' 0.0362 0.0249
                         'International Tables Vol C Tables 4.2.6.8 and 6.1.1.4'
    'As' 'As' 0.0499 2.0058
                         'International Tables Vol C Tables 4.2.6.8 and 6.1.1.4'
_computing_data_collection
;
APEX3 (Bruker, 2016)
;
_computing_cell_refinement
;
SAINT (Bruker, 2016)
;
_computing_data_reduction
;
SAINT (Bruker, 2016)
;
_computing_structure_solution     'coordinates taken from isotypic structure'
_computing_structure_refinement
;
SHELXL2016 (Sheldrick, 2015)
;
_computing_molecular_graphics
;
ATOMS (Dowty, 2006)
;
_computing_publication_material
;
publCIF (Westrip, 2010)
;
loop_
    _atom_site_type_symbol
    _atom_site_label
    _atom_site_fract_x
    _atom_site_fract_y
    _atom_site_fract_z
    _atom_site_U_iso_or_equiv
    _atom_site_adp_type
    _atom_site_calc_flag
    _atom_site_occupancy
    _atom_site_disorder_assembly
    _atom_site_disorder_group
    As As1 0.32467(4) 0.36827(2) 0.84669(4) 0.00611(7) Uani d 1 . .
    As As2 0.82170(4) 0.37010(2) 0.50756(4) 0.00595(7) Uani d 1 . .
    Na Na1 0.85834(16) 0.40338(8) -0.00598(15) 0.0091(2) Uani d 1 . .
    Na Na2 0.34819(17) 0.39825(9) 0.26282(16) 0.0134(3) Uani d 1 . .
    O O1 0.2417(3) 0.26833(14) 0.7478(3) 0.0108(4) Uani d 1 . .
    O O2 0.5315(3) 0.34069(15) 0.9726(3) 0.0099(4) Uani d 1 . .
    O O3 0.1910(3) 0.42983(14) 0.9809(3) 0.0078(4) Uani d 1 . .
    O O4 0.4015(3) 0.44833(15) 0.6878(3) 0.0124(4) Uani d 1 . .
    O O5 0.9202(3) 0.26110(14) 0.5709(3) 0.0113(4) Uani d 1 . .
    O O6 0.8540(3) 0.45079(14) 0.6715(3) 0.0098(4) Uani d 1 . .
    O O7 0.9303(3) 0.40531(15) 0.3188(3) 0.0093(4) Uani d 1 . .
    O O8 0.5931(3) 0.34459(14) 0.4613(3) 0.0082(4) Uani d 1 . .
    H H1 0.545(7) 0.2797(14) 0.970(6) 0.055(15) Uiso d 1 . .
    H H2 0.462(5) 0.415(3) 0.619(5) 0.038(13) Uiso d 1 . .
    H H3 1.026(4) 0.270(3) 0.627(6) 0.071(18) Uiso d 1 . .
    H H4 0.995(5) 0.457(2) 0.332(6) 0.045(13) Uiso d 1 . .
loop_
    _atom_site_aniso_label
    _atom_site_aniso_U_11
    _atom_site_aniso_U_22
    _atom_site_aniso_U_33
    _atom_site_aniso_U_12
    _atom_site_aniso_U_13
    _atom_site_aniso_U_23
    As1 0.00551(13) 0.00631(14) 0.00645(13) 0.00067(11) -0.00029(10)
                                                                    -0.00017(11)
    As2 0.00609(13) 0.00599(14) 0.00564(13) -0.00119(11) -0.00081(10)
                                                                     0.00025(11)
    Na1 0.0087(6) 0.0086(5) 0.0099(6) 0.0004(4) -0.0002(4) 0.0003(4)
    Na2 0.0161(6) 0.0132(6) 0.0106(6) 0.0027(5) -0.0038(5) -0.0001(5)
    O1 0.0101(10) 0.0078(10) 0.0141(11) -0.0005(8) -0.0031(8) -0.0037(8)
    O2 0.0077(10) 0.0068(9) 0.0147(11) 0.0005(8) -0.0044(8) 0.0006(8)
    O3 0.0062(10) 0.0094(9) 0.0078(10) 0.0016(7) 0.0007(7) -0.0011(7)
    O4 0.0150(11) 0.0112(10) 0.0114(11) 0.0040(9) 0.0059(9) 0.0033(8)
    O5 0.0105(10) 0.0064(10) 0.0163(11) -0.0006(8) -0.0054(9) 0.0012(8)
    O6 0.0101(10) 0.0110(10) 0.0083(10) -0.0033(8) 0.0012(8) -0.0034(8)
    O7 0.0122(10) 0.0091(9) 0.0070(9) -0.0034(9) 0.0038(7) -0.0008(8)
    O8 0.0058(9) 0.0078(9) 0.0108(10) -0.0011(7) -0.0013(7) 0.0011(8)
_geom_special_details
;
 All esds (except the esd in the dihedral angle between two l.s. planes)
 are estimated using the full covariance matrix.  The cell esds are taken
 into account individually in the estimation of esds in distances, angles
 and torsion angles; correlations between esds in cell parameters are only
 used when they are defined by crystal symmetry.  An approximate (isotropic)
 treatment of cell esds is used for estimating esds involving l.s. planes.
;
loop_
    _geom_bond_atom_site_label_1
    _geom_bond_atom_site_label_2
    _geom_bond_site_symmetry_2
    _geom_bond_distance
    _geom_bond_publ_flag
    As1 O3 . 1.6484(19) ?
    As1 O1 . 1.657(2) ?
    As1 O4 . 1.730(2) ?
    As1 O2 . 1.736(2) ?
    As2 O6 . 1.663(2) ?
    As2 O8 . 1.668(2) ?
    As2 O7 . 1.711(2) ?
    As2 O5 . 1.713(2) ?
    Na1 O3 3_666 2.337(2) ?
    Na1 O5 4_565 2.376(2) ?
    Na1 O3 1_654 2.382(2) ?
    Na1 O7 . 2.456(2) ?
    Na1 O2 1_554 2.459(2) ?
    Na1 O6 1_554 2.498(2) ?
    Na2 O8 . 2.338(2) ?
    Na2 O3 1_554 2.371(2) ?
    Na2 O1 4_565 2.419(2) ?
    Na2 O6 3_666 2.586(2) ?
    Na2 O2 1_554 2.703(3) ?
    Na2 O4 3_666 2.769(3) ?
    Na2 O7 1_455 3.000(3) ?
    O2 H1 . 0.847(19) ?
    O4 H2 . 0.828(18) ?
    O5 H3 . 0.847(19) ?
    O7 H4 . 0.849(19) ?
loop_
    _geom_angle_atom_site_label_1
    _geom_angle_atom_site_label_2
    _geom_angle_atom_site_label_3
    _geom_angle_site_symmetry_1
    _geom_angle_site_symmetry_3
    _geom_angle
    _geom_angle_publ_flag
    O3 As1 O1 . . 120.05(10) ?
    O3 As1 O4 . . 107.40(10) ?
    O1 As1 O4 . . 109.92(11) ?
    O3 As1 O2 . . 105.89(10) ?
    O1 As1 O2 . . 109.06(10) ?
    O4 As1 O2 . . 103.17(10) ?
    O6 As2 O8 . . 112.80(10) ?
    O6 As2 O7 . . 111.60(10) ?
    O8 As2 O7 . . 111.00(10) ?
    O6 As2 O5 . . 110.24(10) ?
    O8 As2 O5 . . 104.21(10) ?
    O7 As2 O5 . . 106.56(10) ?
    O3 Na1 O5 3_666 4_565 161.36(9) ?
    O3 Na1 O3 3_666 1_654 90.20(7) ?
    O5 Na1 O3 4_565 1_654 89.30(8) ?
    O3 Na1 O7 3_666 . 86.19(8) ?
    O5 Na1 O7 4_565 . 75.23(8) ?
    O3 Na1 O7 1_654 . 83.49(8) ?
    O3 Na1 O2 3_666 1_554 102.04(8) ?
    O5 Na1 O2 4_565 1_554 80.75(8) ?
    O3 Na1 O2 1_654 1_554 166.71(9) ?
    O7 Na1 O2 . 1_554 102.26(9) ?
    O3 Na1 O6 3_666 1_554 79.94(8) ?
    O5 Na1 O6 4_565 1_554 118.47(8) ?
    O3 Na1 O6 1_654 1_554 83.21(8) ?
    O7 Na1 O6 . 1_554 160.71(8) ?
    O2 Na1 O6 1_554 1_554 93.76(8) ?
    O8 Na2 O3 . 1_554 156.69(9) ?
    O8 Na2 O1 . 4_565 86.89(8) ?
    O3 Na2 O1 1_554 4_565 90.22(8) ?
    O8 Na2 O6 . 3_666 122.07(8) ?
    O3 Na2 O6 1_554 3_666 77.53(7) ?
    O1 Na2 O6 4_565 3_666 126.96(8) ?
    O8 Na2 O2 . 1_554 92.76(8) ?
    O3 Na2 O2 1_554 1_554 63.95(7) ?
    O1 Na2 O2 4_565 1_554 81.03(8) ?
    O6 Na2 O2 3_666 1_554 132.91(8) ?
    O8 Na2 O4 . 3_666 73.31(7) ?
    O3 Na2 O4 1_554 3_666 104.07(8) ?
    O1 Na2 O4 4_565 3_666 157.97(8) ?
    O6 Na2 O4 3_666 3_666 73.32(7) ?
    O2 Na2 O4 1_554 3_666 90.18(7) ?
    O8 Na2 O7 . 1_455 128.32(8) ?
    O3 Na2 O7 1_554 1_455 72.63(7) ?
    O1 Na2 O7 4_565 1_455 74.48(7) ?
    O6 Na2 O7 3_666 1_455 52.53(6) ?
    O2 Na2 O7 1_554 1_455 129.53(8) ?
    O4 Na2 O7 3_666 1_455 125.50(7) ?
    As1 O1 Na2 . 4_566 131.96(12) ?
    As1 O2 Na1 . 1_556 135.72(11) ?
    As1 O2 Na2 . 1_556 86.99(8) ?
    Na1 O2 Na2 1_556 1_556 109.31(9) ?
    As1 O2 H1 . . 107(3) ?
    Na1 O2 H1 1_556 . 104(3) ?
    Na2 O2 H1 1_556 . 111(3) ?
    As1 O3 Na1 . 3_666 130.46(11) ?
    As1 O3 Na2 . 1_556 101.02(9) ?
    Na1 O3 Na2 3_666 1_556 100.03(8) ?
    As1 O3 Na1 . 1_456 122.85(11) ?
    Na1 O3 Na1 3_666 1_456 89.80(7) ?
    Na2 O3 Na1 1_556 1_456 110.53(9) ?
    As1 O4 Na2 . 3_666 128.10(12) ?
    As1 O4 H2 . . 105(3) ?
    Na2 O4 H2 3_666 . 99(3) ?
    As2 O5 Na1 . 4_566 134.83(12) ?
    As2 O5 H3 . . 111(3) ?
    Na1 O5 H3 4_566 . 113(3) ?
    As2 O6 Na1 . 1_556 122.07(11) ?
    As2 O6 Na2 . 3_666 128.58(11) ?
    Na1 O6 Na2 1_556 3_666 90.36(7) ?
    As2 O7 Na1 . . 137.29(12) ?
    As2 O7 Na2 . 1_655 126.26(11) ?
    Na1 O7 Na2 . 1_655 90.85(7) ?
    As2 O7 H4 . . 114(3) ?
    Na1 O7 H4 . . 102(3) ?
    Na2 O7 H4 1_655 . 61(3) ?
    As2 O8 Na2 . . 137.60(11) ?
loop_
    _geom_hbond_atom_site_label_D
    _geom_hbond_atom_site_label_H
    _geom_hbond_atom_site_label_A
    _geom_hbond_site_symmetry_A
    _geom_hbond_distance_DH
    _geom_hbond_distance_HA
    _geom_hbond_distance_DA
    _geom_hbond_angle_DHA
    O2 H1 O8 4_566 0.847(19) 1.750(19) 2.595(3) 175(5)
    O4 H2 O8 . 0.828(18) 1.815(19) 2.643(3) 178(4)
    O5 H3 O1 1_655 0.847(19) 1.73(2) 2.566(3) 171(5)
    O7 H4 O6 3_766 0.849(19) 1.66(2) 2.500(3) 169(4)
_shelx_hkl_file
;
  -1   0   0 10.4028 3.79293   2
  -1   0   0 4.70133 2.71251   3
   1   0   0 4.19695 2.78579   1
   1   0   0 16.1107 3.65614   2
   1   0   0 8.21080 2.31652   3
  -1   0   0 3.20439 2.84008   1
  -2   0   0 2175.08 67.0431   2
  -2   0   0 2109.38 65.3609   1
   2   0   0 2138.95 65.3988   1
   2   0   0 2100.68 66.4429   2
   2   0   0 2185.05 64.1681   3
  -2   0   0 2074.17 64.6811   3
  -3   0   0 228.339 15.8772   2
   3   0   0 205.131 10.3445   3
  -3   0   0 252.933 12.1741   3
   3   0   0 226.765 12.8405   1
   4   0   0 1657.31 55.2079   1
  -4   0   0 1620.12 58.3992   2
  -4   0   0 1698.90 53.4056   3
  -5   0   0 13.2644 11.2716   2
   5   0   0 18.2829 8.43024   1
  -5   0   0 18.7977 6.24468   3
  -6   0   0 2231.09 81.1765   2
   6   0   0 2265.92 76.2279   1
  -6   0   0 2283.80 71.6619   3
  -7   0   0 22.7787 6.60116   3
  -7   0   0 14.4810 14.6928   2
   7   0   0 35.7395 12.5729   1
   8   0   0 1045.30 45.4097   1
  -8   0   0 1086.45 53.2877   2
   9   0   0 -16.555 13.7086   1
  10   0   0 -20.417 13.3832   1
   0  -1   0 0.77112 1.47426   3
   0  -1   0 -0.3799 0.70394   1
   0  -1   0 0.87142 0.73632   4
   0  -1   0 0.66546 0.80840   1
   0   1   0 0.40286 0.94154   1
   0   1   0 -0.9017 1.06617   3
   0   1   0 0.63697 1.04718   1
   0   1   0 -1.0558 0.85976   4
   1  -1   0 5.20072 3.60421   2
  -1  -1   0 6.48419 3.80712   1
   1  -1   0 3.68988 3.63237   3
   1  -1   0 -0.5883 2.00045   1
  -1  -1   0 -1.5043 3.23601   2
  -1   1   0 -2.6653 4.12308   3
   1   1   0 1.06898 3.90278   1
  -1   1   0 -5.3468 3.56704   2
   1   1   0 2.15044 3.33128   2
  -1   1   0 -1.4051 2.05606   1
  -2  -1   0 4279.05 126.617   2
   2  -1   0 4282.46 128.641   2
   2  -1   0 4257.55 125.484   3
  -2  -1   0 4141.72 126.264   1
  -2  -1   0 4022.37 123.385   3
   2  -1   0 4294.71 124.687   1
   2   1   0 4260.49 126.259   2
  -2   1   0 4219.10 127.052   2
  -2   1   0 4102.30 124.438   1
   2   1   0 4161.50 126.245   1
  -2   1   0 4204.06 126.075   3
  -3  -1   0 909.713 29.4829   3
  -3  -1   0 938.043 34.3341   2
   3  -1   0 935.682 31.2768   1
   3  -1   0 898.469 30.8743   3
  -3   1   0 873.513 34.1840   2
   3   1   0 883.452 32.8765   1
  -3   1   0 931.828 32.3199   3
  -4  -1   0 2141.07 75.0309   2
  -4  -1   0 2316.86 69.6581   3
   4  -1   0 2307.52 72.1275   1
  -4   1   0 2359.79 72.5212   3
  -4   1   0 2240.64 76.0410   2
   4   1   0 2241.83 73.6238   1
   5  -1   0 26.9256 8.37281   1
  -5  -1   0 35.4818 5.70868   3
  -5  -1   0 6.24681 10.3036   2
   5   1   0 23.5045 9.11211   1
  -5   1   0 26.8344 7.57129   3
  -5   1   0 18.9880 10.4634   2
   6  -1   0 29.0075 10.0748   1
  -6  -1   0 19.1347 5.23726   3
  -6  -1   0 22.9874 12.5413   2
  -6   1   0 35.2436 8.18929   3
   6   1   0 24.8375 10.6068   1
  -6   1   0 26.4059 14.9011   2
  -7  -1   0 4.77120 15.1991   2
   7  -1   0 4.97446 10.1790   1
  -7   1   0 -11.784 6.24516   3
  -7   1   0 -18.970 13.8909   2
   7   1   0 -9.8304 10.9120   1
   8  -1   0 291.286 24.1886   1
  -8  -1   0 312.596 31.2732   2
   8   1   0 365.130 26.7840   1
   9  -1   0 -3.7012 12.5992   1
   9   1   0 1.00532 14.6833   1
  10  -1   0 566.148 34.3015   1
  10   1   0 567.310 36.1269   1
   0  -2   0 5.80546 2.91576   1
   0  -2   0 10.4598 3.93578   3
   0  -2   0 6.82454 2.55817   4
   0  -2   0 10.8744 2.63757   1
   0   2   0 7.15109 2.64271   1
   0   2   0 3.96431 3.63501   3
   0   2   0 6.22607 2.54621   4
   0   2   0 9.41742 3.41108   1
  -1  -2   0 21.4067 3.06978   3
   1  -2   0 16.5202 2.72482   1
  -1  -2   0 21.6636 3.91895   2
   1  -2   0 16.3147 4.70705   2
   1  -2   0 19.0737 5.50592   3
  -1  -2   0 18.0444 5.63091   1
   1   2   0 12.8041 3.64061   2
   1   2   0 10.6816 5.57013   1
   1   2   0 22.4489 2.71864   3
  -1   2   0 21.2223 6.25707   3
  -1   2   0 15.1736 2.52526   1
   1   2   0 18.7910 4.65596   1
  -2  -2   0 -0.8983 5.29433   2
   2  -2   0 1.93211 3.41842   1
   2  -2   0 5.28258 5.63754   3
   2   2   0 5.07650 5.39798   2
   2   2   0 4.73806 7.11813   1
  -2   2   0 2.96375 6.67651   3
  -2   2   0 4.43493 3.32270   1
  -2   2   0 0.72153 6.09841   2
   3  -2   0 41.3815 5.81699   1
  -3  -2   0 52.9183 4.15132   3
  -3  -2   0 43.3125 9.21548   2
  -3   2   0 42.5968 9.00170   2
  -3   2   0 21.9358 7.86131   3
   3   2   0 22.2986 8.30836   1
   4  -2   0 224.559 12.8220   1
  -4  -2   0 195.015 15.6048   2
  -4  -2   0 225.820 9.36014   3
  -4   2   0 222.694 14.7122   3
   4   2   0 228.983 15.2732   1
  -4   2   0 199.158 17.3364   2
  -5  -2   0 31.8631 10.5998   2
  -5  -2   0 41.5991 4.52113   3
   5  -2   0 41.3670 8.17655   1
  -5   2   0 43.6356 9.42884   3
   5   2   0 34.3377 10.3556   1
  -5   2   0 47.6321 13.4013   2
  -6  -2   0 54.7977 4.66028   3
   6  -2   0 56.5378 10.1220   1
  -6  -2   0 40.9858 14.4384   2
   6   2   0 48.7352 12.6337   1
  -6   2   0 45.5025 15.3144   2
  -6   2   0 63.7838 10.5922   3
   7  -2   0 1.00351 9.29524   1
  -7  -2   0 16.8638 15.7296   2
  -7   2   0 8.16591 14.8666   2
  -7   2   0 26.7066 9.11141   3
   7   2   0 33.0127 13.5085   1
  -8  -2   0 -42.608 15.1832   2
   8  -2   0 -5.6129 10.8284   1
   8   2   0 -3.7682 13.7094   1
   9  -2   0 11.2923 12.5082   1
  -9  -2   0 25.4989 20.5102   2
   9   2   0 -11.064 14.9587   1
  10  -2   0 -15.295 12.7965   1
  10   2   0 -10.207 16.0115   1
   0  -3   0 -1.3256 4.88438   3
   0  -3   0 3.85425 3.87630   1
   0  -3   0 -7.4531 3.89510   1
   0  -3   0 7.73349 3.37993   4
   0   3   0 1.12206 4.59427   1
   0   3   0 -0.5444 4.77493   3
   0   3   0 -0.8961 3.10981   1
   0   3   0 -1.8972 3.55420   4
   1  -3   0 17.5361 3.54616   1
  -1  -3   0 14.4748 3.93040   2
  -1  -3   0 20.4167 4.52286   3
   1  -3   0 16.7997 4.62296   4
  -1  -3   0 25.2545 6.45659   1
   1  -3   0 16.8588 7.28136   3
   1   3   0 22.3640 4.03548   3
  -1   3   0 20.0638 7.36199   3
   1   3   0 20.7592 4.24181   2
  -1   3   0 17.1876 3.04983   1
   1   3   0 21.2186 6.89006   1
  -1   3   0 16.0072 3.10668   1
   1   3   0 19.7723 5.21703   1
  -2  -3   0 4680.88 137.403   2
  -2  -3   0 4667.31 134.850   3
   2  -3   0 4599.12 135.469   1
   2   3   0 4521.69 137.030   2
   2   3   0 4528.32 139.524   1
  -2   3   0 4485.02 139.707   3
  -2   3   0 4634.42 135.187   1
  -3  -3   0 26.3707 2.29275   3
   3  -3   0 22.4882 4.86225   1
  -3  -3   0 22.4426 2.30838   3
  -3  -3   0 23.7917 7.52709   2
  -3   3   0 19.3947 8.21689   3
  -3   3   0 32.8203 9.34705   2
   3   3   0 22.3463 8.38338   1
  -4  -3   0 1933.07 64.1043   2
   4  -3   0 1860.99 59.9678   1
  -4   3   0 1871.76 65.7794   2
   4   3   0 1839.16 64.2801   1
  -4   3   0 1991.93 64.4228   3
   5  -3   0 17.0845 6.61292   1
  -5  -3   0 10.1816 9.19900   2
  -5   3   0 5.76383 10.6063   2
  -5   3   0 -6.9380 8.15845   3
   5   3   0 10.8333 9.78912   1
   6  -3   0 6.02354 7.70031   1
  -6  -3   0 -5.7752 10.6834   2
  -6   3   0 6.02829 8.64173   3
   6   3   0 -7.3597 10.2236   1
  -7  -3   0 -3.2413 13.8467   2
   7  -3   0 7.93610 9.07513   1
  -7   3   0 6.07896 9.25641   3
   7   3   0 12.1867 13.4186   1
   8  -3   0 326.304 22.4374   1
  -8  -3   0 322.579 29.4076   2
   8   3   0 351.905 28.6686   1
  -8   3   0 355.574 22.7666   3
   9  -3   0 49.0237 13.9609   1
  -9  -3   0 15.4913 18.8722   2
   9   3   0 41.2943 18.7548   1
  10  -3   0 208.416 21.9511   1
  10   3   0 204.157 27.2838   1
   0  -4   0 9588.27 286.028   3
   0  -4   0 9507.27 284.593   1
   0  -4   0 9680.16 284.205   4
   0  -4   0 9817.02 284.447   1
   0   4   0 9735.37 284.194   4
   0   4   0 9743.54 284.905   1
   0   4   0 9396.82 284.011   1
   0   4   0 9999.99 285.861   3
   1  -4   0 221.331 11.1902   4
  -1  -4   0 190.444 12.1044   1
  -1  -4   0 204.583 11.6716   1
  -1  -4   0 189.792 11.1578   3
  -1  -4   0 216.240 9.92791   2
   1  -4   0 209.007 9.45394   1
   1  -4   0 227.888 9.90916   1
   1   4   0 221.122 10.9222   4
   1   4   0 226.907 13.5601   1
  -1   4   0 202.885 8.93109   1
   1   4   0 218.269 10.6862   3
  -1   4   0 213.749 11.6599   4
  -1   4   0 200.486 9.80317   1
  -1   4   0 180.050 13.7143   3
   2  -4   0 1408.00 43.7388   1
  -2  -4   0 1399.10 43.9805   3
  -2  -4   0 1461.94 45.3815   2
   2  -4   0 1406.10 46.6893   4
  -2   4   0 1406.13 43.2199   1
   2   4   0 1434.52 43.1893   3
   2   4   0 1406.20 45.0485   2
   2   4   0 1380.47 48.5479   1
  -2   4   0 1420.23 49.5529   3
  -3  -4   0 -6.8048 5.92373   2
  -3  -4   0 -2.5787 2.61760   3
   3  -4   0 -4.0343 3.50975   1
  -3   4   0 4.96336 7.91973   3
   3   4   0 -1.5648 7.28298   1
   4  -4   0 888.225 30.7075   1
  -4  -4   0 860.094 34.8135   2
  -4   4   0 885.924 36.3465   3
   4   4   0 947.076 37.3166   1
  -5  -4   0 -9.7522 8.51624   2
   5  -4   0 1.52687 5.58148   1
  -5   4   0 3.38007 9.25218   3
   5   4   0 3.98099 9.04195   1
  -6  -4   0 3038.24 102.668   2
   6  -4   0 3050.26 96.5326   1
   6   4   0 2944.27 101.971   1
  -6   4   0 3210.53 100.970   3
   7  -4   0 0.98949 8.62225   1
  -7  -4   0 8.89153 14.0819   2
   7   4   0 29.2100 14.7145   1
  -7   4   0 3.93596 10.2621   3
  -8  -4   0 1148.51 52.2385   2
   8  -4   0 1082.40 42.9057   1
  -8   4   0 1028.92 43.5789   3
  -9  -4   0 -24.017 15.8335   2
   9  -4   0 7.49940 11.6030   1
   9   4   0 2.98828 16.5507   1
  10  -4   0 8.39949 12.7224   1
  10   4   0 15.5479 19.3662   1
   0  -5   0 -5.2667 4.66931   1
   0  -5   0 6.55714 4.86242   4
   0  -5   0 4.25357 4.92067   1
   0   5   0 5.09188 5.77119   1
   0   5   0 2.78772 6.04211   3
   1  -5   0 125.389 8.15614   1
   1  -5   0 135.473 8.73744   1
  -1  -5   0 123.881 8.41096   2
  -1  -5   0 104.587 9.63524   3
   1  -5   0 126.692 9.04395   4
  -1  -5   0 129.788 10.3770   1
  -1   5   0 119.573 12.4339   3
  -1   5   0 114.488 8.87744   1
   1   5   0 129.089 11.9065   1
   1   5   0 135.552 9.88007   3
  -2  -5   0 418.986 16.7693   3
  -2  -5   0 455.218 17.3935   2
   2  -5   0 450.923 19.2569   4
   2  -5   0 436.355 15.9604   1
  -2   5   0 335.457 14.8041   1
  -2   5   0 398.795 22.5852   3
   2   5   0 442.665 18.3594   2
   2   5   0 413.778 21.3229   1
   2   5   0 438.351 15.8181   3
   3  -5   0 10.2044 4.27049   1
   3  -5   0 4.94048 6.77925   4
  -3  -5   0 15.4569 3.95347   3
  -3  -5   0 2.57761 6.17114   2
  -3   5   0 4.97895 2.56807   1
   3   5   0 11.2052 8.93421   1
  -3   5   0 1.90026 8.79484   3
  -4  -5   0 4442.96 133.820   2
   4  -5   0 4314.47 129.561   1
   4   5   0 4148.76 136.052   1
  -4   5   0 4322.68 136.803   3
   5  -5   0 114.333 10.0553   1
  -5  -5   0 127.100 15.3421   2
  -5   5   0 119.217 15.8616   3
   5   5   0 104.730 15.0894   1
   6  -5   0 381.285 18.9444   1
  -6  -5   0 385.725 25.9058   2
  -6   5   0 393.825 24.9236   3
   6   5   0 348.379 26.4090   1
   7  -5   0 13.9512 8.75628   1
  -7  -5   0 14.7896 14.7929   2
  -7   5   0 0.35946 11.1293   3
   7   5   0 -2.0287 13.2680   1
  -8  -5   0 238.179 26.7547   2
   8  -5   0 262.254 19.6147   1
  -8   5   0 290.270 23.0453   3
   8   5   0 234.100 26.5222   1
  -9  -5   0 -17.227 17.3817   2
   9  -5   0 -11.820 10.8873   1
   9   5   0 -11.958 17.3852   1
 -10  -5   0 488.294 41.1371   2
  10  -5   0 507.666 32.5898   1
  10   5   0 564.745 40.4571   1
   0  -6   0 463.578 19.2845   1
   0  -6   0 465.770 19.1806   1
   0  -6   0 475.800 19.1417   4
   0   6   0 473.515 20.2890   1
   0   6   0 476.059 21.4066   3
   1  -6   0 855.479 29.1903   1
   1  -6   0 826.430 30.1888   4
  -1  -6   0 854.171 31.1701   1
   1  -6   0 826.962 29.0056   1
  -1  -6   0 878.438 28.8689   2
  -1   6   0 827.825 33.9002   3
   1   6   0 840.014 33.2116   1
  -1   6   0 836.504 29.6059   1
   1   6   0 878.606 30.3974   3
  -2  -6   0 13.1626 5.68198   2
   2  -6   0 34.0621 5.75101   1
   2  -6   0 36.4051 7.24638   4
  -2  -6   0 30.8953 6.63454   3
   2   6   0 16.7946 9.49763   1
   2   6   0 28.9915 5.70829   3
  -2   6   0 20.5513 10.8389   3
  -2   6   0 29.1893 5.32055   1
   3  -6   0 18.6146 5.01727   1
  -3  -6   0 6.57498 4.42722   3
   3  -6   0 18.2319 7.86136   4
  -3  -6   0 10.7315 6.42428   2
   3   6   0 18.0979 10.0842   1
  -3   6   0 2.68479 2.79363   1
  -3   6   0 22.4547 11.0159   3
  -4  -6   0 104.711 12.0710   2
  -4  -6   0 83.3687 4.74630   3
   4  -6   0 82.5792 7.64225   1
   4  -6   0 101.219 13.5547   4
  -4   6   0 74.8679 6.21270   1
   4   6   0 69.2515 13.0858   1
  -4   6   0 102.861 14.6009   3
  -5  -6   0 -6.6562 8.84995   2
   5  -6   0 6.94512 5.90000   1
   5   6   0 7.40141 10.8648   1
  -5   6   0 -4.2640 10.6491   3
  -5   6   0 8.86149 3.92563   1
  -6  -6   0 65.5881 14.3533   2
   6  -6   0 44.4629 8.67296   1
   6   6   0 14.7372 12.4476   1
  -6   6   0 49.1057 13.6790   3
  -7  -6   0 43.2876 15.7426   2
   7  -6   0 33.8386 9.58828   1
   7   6   0 16.8506 14.0208   1
  -7   6   0 35.7686 13.7969   3
   8  -6   0 60.7886 11.9961   1
  -8  -6   0 6.98008 15.9691   2
  -8   6   0 60.9060 15.4658   3
   8   6   0 57.4568 20.3159   1
  -9  -6   0 -34.085 16.7344   2
   9  -6   0 -10.394 10.7323   1
   9  -6   0 38.7942 19.7255   4
   9   6   0 13.7978 19.4783   1
  10  -6   0 3.22930 18.1708   4
 -10  -6   0 -37.541 18.4720   2
  10   6   0 24.6640 21.1083   1
   0  -7   0 -2.2681 5.70725   1
   0  -7   0 5.73159 5.60579   4
   0   7   0 2.06157 7.76315   3
   0   7   0 15.1154 8.24920   1
   1  -7   0 3.50152 5.38829   1
   1  -7   0 1.71904 4.70558   1
  -1  -7   0 0.17931 7.37036   1
   1  -7   0 -4.3357 5.75252   4
  -1  -7   0 11.8586 5.22499   2
  -1   7   0 10.5367 9.02492   3
   1   7   0 7.66956 9.10885   1
  -1   7   0 -8.9112 5.56184   1
   1   7   0 -3.2074 6.36194   3
   2  -7   0 2226.21 69.1633   1
  -2  -7   0 2145.46 69.3261   2
   2  -7   0 2211.98 71.6093   4
  -2   7   0 2295.16 76.5555   3
  -2   7   0 2230.19 69.2579   1
   2   7   0 2256.16 69.5855   3
   2   7   0 2196.98 74.8854   1
   3  -7   0 81.5453 11.1769   4
   3  -7   0 97.8954 8.30198   1
  -3  -7   0 82.6102 8.31717   3
  -3  -7   0 96.7883 9.94647   2
   3   7   0 88.5930 13.9057   1
  -3   7   0 77.8339 15.1320   3
   4  -7   0 569.762 28.1965   4
  -4  -7   0 570.122 25.9197   2
   4  -7   0 562.047 22.1104   1
  -4  -7   0 557.545 19.8372   3
   4   7   0 607.503 30.7051   1
  -4   7   0 606.801 31.9080   3
  -4   7   0 595.034 20.4534   1
  -5  -7   0 1.53293 9.34442   2
   5  -7   0 7.41278 6.33340   1
   5  -7   0 -1.0831 10.4255   4
  -5   7   0 6.77273 11.5905   3
   5   7   0 13.9871 12.1830   1
  -6  -7   0 36.2745 13.1938   2
   6  -7   0 56.9175 15.2058   4
   6  -7   0 62.1963 9.34637   1
  -6   7   0 33.0137 15.1200   3
   6   7   0 53.4883 15.6131   1
   7  -7   0 -0.3083 13.1398   4
   7  -7   0 -6.6581 7.77895   1
  -7  -7   0 -4.3652 13.6959   2
   7   7   0 -1.3799 15.4676   1
  -7   7   0 -9.7640 12.7892   3
  -8  -7   0 169.762 23.3880   2
   8  -7   0 150.368 24.0506   4
   8  -7   0 170.814 15.7349   1
  -8   7   0 180.370 22.3679   3
   8   7   0 129.574 24.5422   1
  -9  -7   0 82.3923 22.2473   2
   9  -7   0 59.6012 15.4487   1
   9  -7   0 62.0796 21.3069   4
   9   7   0 43.3617 20.9899   1
  10  -7   0 188.883 28.8822   4
  10   7   0 197.913 29.0541   1
   0  -8   0 3677.99 116.295   1
   0  -8   0 3793.81 115.687   4
   0   8   0 3747.74 118.089   3
   0   8   0 3836.61 117.877   1
   1  -8   0 4.28774 6.41011   4
  -1  -8   0 18.0560 5.73282   2
   1  -8   0 5.79429 6.15279   1
  -1  -8   0 9.76843 7.66084   1
   1  -8   0 21.2805 6.24607   1
   1   8   0 8.08151 7.42386   3
  -1   8   0 16.3125 9.44232   3
  -1   8   0 15.3590 7.51716   1
   1   8   0 24.5554 10.5790   1
  -2  -8   0 1224.34 41.5740   2
   2  -8   0 1280.50 42.0985   1
   2  -8   0 1222.45 43.8896   4
  -2   8   0 1210.00 48.7709   3
   2   8   0 1297.79 42.5288   3
   2   8   0 1227.80 47.7430   1
  -2   8   0 1236.19 42.0165   1
   3  -8   0 66.5233 8.04314   1
   3  -8   0 49.4348 9.44042   4
  -3  -8   0 57.9023 8.45122   2
   3   8   0 60.1675 7.51667   3
  -3   8   0 97.7352 15.6068   3
   3   8   0 53.6373 13.3135   1
   4  -8   0 97.5132 14.1562   4
  -4  -8   0 158.845 14.1031   2
  -4  -8   0 113.976 8.63419   3
   4  -8   0 152.937 11.1098   1
  -4   8   0 114.789 17.1746   3
   4   8   0 132.352 17.5747   1
  -4   8   0 117.030 8.34327   1
   5  -8   0 22.7809 7.37221   1
  -5  -8   0 28.3506 10.9373   2
   5  -8   0 11.2658 11.9981   4
  -5   8   0 29.4847 13.3685   3
   5   8   0 35.1885 15.2728   1
   6  -8   0 1246.67 43.7421   1
  -6  -8   0 1273.83 51.0079   2
   6  -8   0 1234.78 53.4887   4
   6   8   0 1207.00 54.0760   1
  -6   8   0 1375.65 55.3234   3
   7  -8   0 54.1248 17.5519   4
  -7  -8   0 11.9257 14.9711   2
   7  -8   0 45.3634 9.67648   1
   7   8   0 45.0253 17.1130   1
  -7   8   0 51.1181 16.7529   3
   8  -8   0 703.149 30.8156   1
   8  -8   0 774.080 44.3904   4
  -8  -8   0 704.173 40.4939   2
   8   8   0 715.792 44.3268   1
  -8   8   0 665.196 39.4306   3
  -9  -8   0 -9.1195 17.9650   2
   9  -8   0 33.3465 20.4158   4
   9   8   0 30.8232 21.5347   1
   0  -9   0 12.8524 7.09723   4
   0  -9   0 1.80854 7.80200   1
   0   9   0 -2.5698 8.47672   3
   0   9   0 -3.4044 9.01108   1
  -1  -9   0 -0.4236 5.44200   2
  -1  -9   0 -6.7502 7.99183   1
   1  -9   0 14.5565 7.53128   4
   1  -9   0 0.29426 6.88626   1
   1   9   0 11.8236 10.6442   1
   1   9   0 17.2762 8.40794   3
  -1   9   0 18.0236 10.2900   3
  -1   9   0 14.6434 8.29164   1
   2  -9   0 1134.99 41.9120   4
  -2  -9   0 1080.38 38.7616   2
   2  -9   0 1122.36 39.4572   1
  -2   9   0 1179.30 40.5232   1
   2   9   0 1107.80 40.1300   3
  -2   9   0 1183.43 47.4609   3
   2   9   0 1184.38 46.2246   1
   3  -9   0 -6.2844 6.01558   1
  -3  -9   0 8.81048 6.72141   2
   3  -9   0 9.32010 8.35138   4
   3   9   0 -9.4979 11.0025   1
   3   9   0 7.83365 6.36876   3
  -3   9   0 -4.2406 10.4510   3
  -3   9   0 7.73098 4.20323   1
   4  -9   0 2068.97 66.9440   1
   4  -9   0 2129.66 73.4007   4
  -4  -9   0 2067.36 69.5977   2
   4   9   0 2102.55 76.6095   1
  -4   9   0 1975.37 76.6354   3
  -4   9   0 2189.57 68.7951   1
   5  -9   0 5.82922 7.08350   1
  -5  -9   0 8.77224 10.5284   2
   5  -9   0 10.2277 11.6236   4
   5   9   0 7.72754 13.6275   1
  -5   9   0 -2.2655 13.8730   3
   6  -9   0 295.078 17.3568   1
  -6  -9   0 234.171 22.4375   2
   6  -9   0 351.695 28.4235   4
  -6   9   0 265.030 26.8016   3
   6   9   0 299.840 29.1433   1
   7  -9   0 12.1609 8.91675   1
   7  -9   0 -2.2787 15.2726   4
  -7  -9   0 -16.773 13.4882   2
  -7   9   0 -3.0561 14.4097   3
   7   9   0 -13.340 15.0488   1
   8  -9   0 113.571 22.0017   4
   8  -9   0 154.731 17.2620   1
  -8  -9   0 181.594 24.1660   2
  -8   9   0 127.663 22.6818   3
   8   9   0 179.565 25.8813   1
   9  -9   0 24.8821 20.4961   4
  -9   9   0 22.7273 17.4164   3
   9   9   0 -0.3816 21.7412   1
   0 -10   0 580.920 26.5172   1
   0 -10   0 593.333 26.1156   4
   0  10   0 600.103 28.8781   3
   0  10   0 598.083 29.4063   1
  -1 -10   0 92.9293 9.63339   2
   1 -10   0 97.0728 11.6070   4
   1 -10   0 85.2396 11.5683   1
   1  10   0 82.5669 11.4945   3
   1  10   0 85.1592 14.5374   1
  -1  10   0 77.8352 13.5698   3
  -1  10   0 108.311 13.3033   1
   2 -10   0 21.7175 8.74654   4
   2 -10   0 26.7330 8.13681   1
  -2 -10   0 34.5415 7.37356   2
  -2  10   0 28.9256 9.40559   1
   2  10   0 38.5751 9.21673   3
  -2  10   0 20.3669 12.8465   3
   2  10   0 48.2971 13.6181   1
   3 -10   0 6.08816 7.48340   1
  -3 -10   0 0.42258 7.10902   2
   3 -10   0 1.68860 8.60591   4
   3  10   0 15.5689 7.47490   3
  -3  10   0 18.0643 12.7825   3
   3  10   0 14.7378 12.6163   1
  -3  10   0 6.50697 6.18311   1
   4 -10   0 -9.9140 8.81478   4
  -4 -10   0 5.53913 8.56109   2
   4 -10   0 -7.3634 7.16305   1
   4  10   0 -13.832 12.9138   1
  -4  10   0 -10.591 13.4288   3
  -5 -10   0 27.4420 11.6054   2
   5 -10   0 22.4894 8.53481   1
   5 -10   0 7.09369 11.9682   4
  -5  10   0 34.8559 15.6168   3
   5  10   0 18.8141 15.4759   1
   6 -10   0 31.1352 15.8424   4
   6 -10   0 43.1046 9.68155   1
  -6 -10   0 29.0577 13.4331   2
  -6  10   0 29.4919 16.8125   3
   6  10   0 32.4045 19.3502   1
   7 -10   0 19.4815 9.06538   1
  -7 -10   0 -6.3910 13.8037   2
   7 -10   0 1.67956 16.1010   4
  -7  10   0 20.1691 17.0565   3
   7  10   0 4.52794 17.5858   1
   8 -10   0 91.6487 22.5829   4
   8  10   0 76.4363 24.5397   1
  -8  10   0 96.4993 22.4082   3
   9 -10   0 19.2990 22.0804   4
   9  10   0 -15.414 19.4552   1
  -9  10   0 -8.6339 17.3746   3
   0 -11   0 2.28097 8.69128   1
   0 -11   0 -7.5624 7.69578   4
   0  11   0 -7.7753 9.94073   3
   0  11   0 3.82848 11.4990   1
   1 -11   0 8.41422 9.25231   1
  -1 -11   0 2.39119 6.86895   2
   1 -11   0 4.03804 8.47957   4
  -1  11   0 17.1145 10.9955   1
   1  11   0 13.8377 9.81750   3
  -1  11   0 19.1551 11.8169   3
   1  11   0 -3.3171 12.4468   1
   2 -11   0 638.791 27.8442   1
   2 -11   0 691.286 30.4057   4
  -2 -11   0 606.112 26.1106   2
  -2  11   0 690.175 29.7641   1
   2  11   0 679.700 29.2546   3
  -2  11   0 672.632 35.8861   3
   2  11   0 644.739 34.4628   1
  -3 -11   0 92.6272 11.2845   2
   3 -11   0 100.270 11.8441   1
   3 -11   0 98.6734 14.5365   4
  -3  11   0 47.7772 16.8765   3
   3  11   0 105.841 12.2681   3
  -3  11   0 69.8441 12.0541   1
   3  11   0 104.146 19.7531   1
  -4 -11   0 439.939 23.2243   2
   4 -11   0 421.021 21.3780   1
   4 -11   0 383.068 25.1432   4
   4  11   0 414.922 30.4556   1
  -4  11   0 399.289 30.2939   3
   5 -11   0 18.0163 13.1649   4
   5 -11   0 3.86055 8.56479   1
  -5 -11   0 22.9434 11.8197   2
   5  11   0 3.36530 15.8652   1
  -5  11   0 0.89184 16.9242   3
   6 -11   0 52.4442 16.5420   4
  -6 -11   0 90.2088 15.8548   2
   6 -11   0 68.2841 11.2608   1
   6  11   0 94.6328 23.4528   1
  -6  11   0 25.2841 19.4597   3
   7 -11   0 -25.800 15.4738   4
   7 -11   0 14.1034 9.78476   1
   7  11   0 10.4415 18.5477   1
  -7  11   0 0.72213 17.0259   3
   8 -11   0 73.0178 22.6070   4
   8  11   0 62.4198 23.2354   1
  -8  11   0 81.6111 22.0478   3
   9 -11   0 30.9153 22.4738   4
   9  11   0 3.77345 24.7016   1
  -9  11   0 30.0456 19.5268   3
   0 -12   0 1176.01 45.7953   1
   0 -12   0 1097.95 44.2734   4
   0  12   0 1207.16 47.4818   3
   0  12   0 1256.49 49.4386   1
   1 -12   0 11.1138 9.60334   4
  -1 -12   0 -6.4053 7.41699   2
   1 -12   0 10.9683 9.25323   1
  -1  12   0 -0.1699 11.7947   3
   1  12   0 7.67618 10.4759   3
  -1  12   0 5.88661 11.0695   1
   1  12   0 16.0546 12.7920   1
  -2 -12   0 847.736 33.7964   2
   2 -12   0 939.650 38.4925   4
   2 -12   0 885.289 36.4274   1
   2  12   0 949.214 37.2455   3
   2  12   0 947.416 43.4550   1
  -2  12   0 822.560 42.4462   3
  -2  12   0 937.164 37.8072   1
   3 -12   0 11.0982 11.3866   4
  -3 -12   0 5.68201 8.01277   2
   3 -12   0 7.35990 9.07800   1
  -3  12   0 14.9568 16.2276   3
   3  12   0 1.17402 8.84722   3
   3  12   0 5.39180 15.8526   1
   4 -12   0 95.9636 12.6591   1
   4 -12   0 106.557 17.2512   4
  -4 -12   0 100.774 13.2757   2
   4  12   0 100.069 20.8305   1
  -4  12   0 98.7911 20.8533   3
  -5 -12   0 17.6227 12.2298   2
   5 -12   0 14.1352 10.4378   1
   5 -12   0 34.4398 15.5239   4
  -5  12   0 26.2158 17.8145   3
   5  12   0 34.8566 18.2722   1
   6 -12   0 1051.90 50.0680   4
   6 -12   0 1014.19 39.2855   1
   6  12   0 1016.10 52.8934   1
  -6  12   0 1003.48 53.5839   3
   7 -12   0 -5.4847 17.3560   4
  -7  12   0 18.6947 19.7418   3
   7  12   0 3.62708 19.7984   1
   8 -12   0 412.266 38.2171   4
   8  12   0 398.544 39.4307   1
  -8  12   0 495.704 39.0120   3
   0 -13   0 4.00888 10.0883   4
   0 -13   0 -5.5222 10.9925   1
   0  13   0 22.7739 14.3031   1
   0  13   0 -9.1197 12.2419   3
  -1 -13   0 34.9637 9.40062   2
   1 -13   0 36.5844 13.0424   1
   1 -13   0 18.6614 10.6354   4
   1  13   0 43.2411 13.0966   3
   1  13   0 35.5835 16.1784   1
  -1  13   0 31.9433 15.1616   3
  -1  13   0 18.3946 12.7729   1
  -2 -13   0 675.242 27.5967   2
   2 -13   0 641.720 31.8564   4
   2 -13   0 711.904 31.3506   1
   2  13   0 586.461 30.6187   3
  -2  13   0 626.857 36.7135   3
   2  13   0 576.150 37.5665   1
   3 -13   0 59.4876 12.8399   1
  -3 -13   0 70.1191 11.2267   2
   3 -13   0 62.6303 13.6393   4
   3  13   0 28.2444 18.1597   1
  -3  13   0 39.2081 18.5488   3
   3  13   0 72.2795 12.8916   3
   4 -13   0 1213.60 51.6285   4
   4 -13   0 1183.99 45.8550   1
  -4 -13   0 1172.55 46.2656   2
   4  13   0 1279.95 56.5283   1
  -4  13   0 1251.76 58.9117   3
   5 -13   0 -3.3120 13.7622   4
   5 -13   0 14.6442 10.5908   1
  -5  13   0 -4.2611 20.0568   3
   5  13   0 -14.384 17.1274   1
   6 -13   0 198.741 24.2616   4
   6 -13   0 169.088 16.4321   1
  -6  13   0 130.329 25.2826   3
   6  13   0 139.704 26.2957   1
   7 -13   0 12.9581 18.5769   4
   7  13   0 36.3750 21.7109   1
  -7  13   0 -13.997 20.6819   3
   8 -13   0 123.412 24.8781   4
   8  13   0 90.3358 27.1079   1
  -8  13   0 88.6321 24.5537   3
   0 -14   0 187.242 18.4684   4
   0  14   0 241.625 24.2740   3
   0  14   0 192.655 23.3163   1
   1 -14   0 23.2220 12.0587   1
   1 -14   0 25.4494 12.3801   4
  -1 -14   0 11.3062 9.09513   2
  -1  14   0 -19.472 14.8635   3
   1  14   0 0.79106 12.5132   3
   1  14   0 20.9814 16.7089   1
  -1  14   0 14.9670 13.2416   1
   2 -14   0 163.255 18.7322   1
   2 -14   0 181.539 19.3108   4
  -2 -14   0 202.002 15.7555   2
   2  14   0 166.876 18.3539   3
  -2  14   0 156.219 23.3212   3
   2  14   0 177.527 23.4618   1
   3 -14   0 -24.547 10.3448   1
   3 -14   0 -9.0486 12.1794   4
  -3  14   0 17.1509 17.7808   3
   3  14   0 0.10224 11.2883   3
   3  14   0 -2.5533 17.5174   1
   4 -14   0 24.5630 15.1345   4
   4 -14   0 15.3111 12.2535   1
  -4  14   0 -18.064 16.3645   3
   4  14   0 15.4400 20.2906   1
   5 -14   0 4.69314 11.7761   1
   5 -14   0 18.6609 17.1259   4
  -5  14   0 -4.0903 19.1099   3
   5  14   0 21.0581 19.7617   1
   6 -14   0 208.893 26.5732   4
   6 -14   0 134.536 16.7010   1
  -6  14   0 156.723 29.0830   3
   6  14   0 160.644 29.4827   1
   7 -14   0 3.07170 19.6850   4
   7  14   0 3.48960 23.7193   1
  -7  14   0 -12.498 22.4979   3
   0 -15   0 -0.8291 12.6018   4
   0  15   0 3.49789 14.8723   3
   0  15   0 15.5881 15.2851   1
   1 -15   0 8.01996 12.7037   4
   1 -15   0 10.0021 13.9537   1
  -1 -15   0 -9.1887 8.85494   2
  -1  15   0 12.1561 16.9607   3
   1  15   0 -2.4217 13.8579   3
   1  15   0 15.3832 17.2585   1
   2 -15   0 212.294 21.2051   4
   2 -15   0 201.583 21.0493   1
   2  15   0 229.209 21.7152   3
  -2  15   0 201.992 27.6531   3
   2  15   0 152.090 24.9525   1
   3 -15   0 44.1442 15.0562   1
   3 -15   0 33.6090 15.8235   4
   3  15   0 53.8819 19.8679   1
   3  15   0 46.3720 14.1963   3
  -3  15   0 34.8489 19.7716   3
   4 -15   0 30.5038 14.0722   1
   4 -15   0 11.7682 15.2020   4
  -4  15   0 54.5009 21.8245   3
   4  15   0 25.0959 21.1217   1
   5 -15   0 2.52040 15.7250   4
   5 -15   0 6.15590 12.9209   1
   5  15   0 0.76544 19.5553   1
  -5  15   0 0.75261 22.3033   3
   6 -15   0 15.2320 18.0338   4
  -6  15   0 8.93382 22.0429   3
   6  15   0 -30.595 20.8468   1
   7 -15   0 31.5961 21.2969   4
   7  15   0 24.4023 23.2979   1
  -7  15   0 15.4189 23.1405   3
   0 -16   0 455.149 29.5672   4
   0 -16   0 415.470 25.6144   2
   0  16   0 454.632 32.1543   3
   1 -16   0 2.18231 13.6028   4
   1  16   0 -8.5638 13.8661   3
  -1  16   0 16.3571 18.5257   3
   1  16   0 -0.1200 15.6729   1
   2 -16   0 437.846 29.9133   1
   2 -16   0 495.008 31.1853   4
   2  16   0 433.211 30.0926   3
   2  16   0 483.303 35.6861   1
  -2  16   0 465.446 37.4337   3
   3 -16   0 8.17879 14.6701   4
   3 -16   0 17.8899 14.1574   1
   3  16   0 -27.655 16.9340   1
   3  16   0 6.36841 14.9008   3
  -3  16   0 7.52842 20.3124   3
   4 -16   0 47.9582 18.2172   4
   4 -16   0 6.12974 14.6268   1
   4  16   0 5.48291 19.6379   1
  -4  16   0 9.70014 21.8012   3
   5 -16   0 18.9943 18.3596   4
   5 -16   0 11.9601 14.1481   1
   5  16   0 25.3807 21.3481   1
  -5  16   0 9.59534 24.2987   3
   6 -16   0 402.659 35.5350   4
  -6  16   0 498.635 45.8459   3
   6  16   0 356.583 38.1042   1
   0  17   0 19.6169 17.8542   3
   1 -17   0 19.5776 15.4185   4
  -1  17   0 29.4175 19.6074   3
   1  17   0 24.6727 16.6686   3
   2 -17   0 357.095 29.3438   4
  -2  17   0 401.692 38.0760   3
   2  17   0 423.366 37.5616   1
   2  17   0 368.133 28.6688   3
   3 -17   0 17.3729 16.2438   4
   3 -17   0 26.8738 16.1713   1
   3  17   0 44.7626 23.3813   1
  -3  17   0 -12.760 21.7734   3
   4 -17   0 567.792 37.7535   4
   4 -17   0 545.917 32.8781   1
   4  17   0 569.873 41.9550   1
  -4  17   0 464.092 44.7788   3
   5 -17   0 4.98996 18.1774   4
   5 -17   0 13.1727 14.6868   1
   5  17   0 -12.236 20.6698   1
  -5  17   0 8.32138 22.2146   3
   6 -17   0 168.346 27.3877   4
   6  17   0 146.757 29.7300   1
  -6  17   0 162.271 32.7588   3
   0  18   0 158.186 25.4608   3
   1 -18   0 15.9962 16.2010   4
  -1  18   0 4.77976 19.2562   3
   1  18   0 21.0685 18.4618   3
   2 -18   0 154.669 23.1836   4
  -2  18   0 139.615 29.1558   3
   2  18   0 106.048 21.1961   3
   3 -18   0 -3.4521 17.2279   4
   3  18   0 -2.4697 22.3633   1
  -3  18   0 26.5290 24.5739   3
   4 -18   0 -6.2674 17.5562   4
   4  18   0 -12.732 22.5142   1
  -4  18   0 39.7227 26.2800   3
   5 -18   0 5.19050 19.5267   4
  -5  18   0 22.5504 26.4448   3
   5  18   0 13.4003 23.9174   1
   0  19   0 17.7547 19.8321   3
   1 -19   0 9.44533 17.8034   4
  -1  19   0 15.0008 20.0182   3
   1  19   0 -58.460 16.0198   3
   2 -19   0 35.3450 19.9628   4
  -2  19   0 27.2509 25.0953   3
   2  19   0 16.9378 25.9647   3
   3 -19   0 10.0885 19.5397   4
  -3  19   0 -25.507 23.2263   3
   4 -19   0 -37.935 17.7085   4
  -4  19   0 3.88469 23.4550   3
   0  20   0 128.681 26.3503   3
   1  20   0 6.85385 19.8570   3
  -1  20   0 21.6648 22.1199   3
   2 -20   0 197.266 26.4139   4
  -2  20   0 248.782 34.9976   3
   3 -20   0 -19.346 19.1774   4
  -3  20   0 -10.101 24.7413   3
  10   0  -1 0.85164 14.2727   1
  -9   0   1 20.8422 20.6529   2
   9   0  -1 11.0333 13.3964   1
  -8   0   1 -21.650 16.6931   2
   8   0  -1 20.1376 12.8261   1
   7   0  -1 -3.4075 9.82542   1
  -7   0   1 1.05225 14.6960   2
   6   0  -1 10.8108 8.93820   1
  -6   0   1 -1.3395 4.68776   3
  -6   0   1 -1.6805 11.2445   2
   5   0  -1 2.34679 4.38339   3
  -5   0   1 1.73229 4.41488   3
   5   0  -1 -7.7780 6.75991   1
  -5   0   1 3.20015 10.5043   2
   4   0  -1 5.01879 4.46863   3
  -4   0   1 1.80850 4.09134   3
  -4   0   1 1.37227 9.20293   2
   4   0  -1 2.25611 6.27923   1
  -3   0   1 0.09816 3.66922   3
  -3   0   1 11.4652 8.80629   2
   3   0  -1 4.74079 4.24562   3
   3   0  -1 -0.2100 5.46475   1
   2   0  -1 2.74449 3.42994   3
  -2   0   1 -2.0156 6.64924   2
  -2   0   1 0.12466 3.36264   3
   2   0  -1 -4.0478 3.96073   1
  -2   0   1 -0.1517 3.30419   1
   2   0  -1 -0.6165 3.74526   1
   1   0  -1 3.34281 2.53931   1
   1   0  -1 -3.0033 3.78225   2
  -1   0   1 5.72468 4.27216   2
  -1   0   1 1.09069 2.04237   1
   1   0  -1 2.41935 2.66017   1
   0   0  -1 1.49468 2.35941   1
   0   0   1 4.53343 2.53597   1
   0   0   1 3.66059 1.78113   4
   0   0  -1 4.11590 1.64663   4
  -1   0  -1 5.42287 4.12263   1
   1   0   1 -0.5839 3.87488   1
   2   0   1 -1.7891 4.94721   1
  -2   0  -1 2.59653 4.66123   3
  -3   0  -1 -12.246 6.07246   2
   3   0   1 -1.8888 6.30450   1
  -3   0  -1 -2.8996 5.03591   3
  -4   0  -1 5.31603 5.88893   3
  -4   0  -1 -0.6157 7.95534   2
   4   0   1 -6.7787 6.80631   1
  -5   0  -1 4.18928 10.3018   2
   5   0   1 2.42252 8.16231   1
  -5   0  -1 1.80676 6.25054   3
  -6   0  -1 -9.0588 6.59767   3
   6   0   1 1.80584 9.53586   1
  -7   0  -1 -4.0547 6.81112   3
   7   0   1 -3.1352 10.1195   1
   8   0   1 -3.6806 13.2296   1
   9   0   1 -1.5776 14.8821   1
  10   0   1 4.34207 15.9601   1
 -10  -1   1 76.2613 26.4909   2
  10  -1  -1 108.593 18.0021   1
  10   1  -1 142.192 21.8019   1
  -9  -1   1 653.948 45.3512   2
   9  -1  -1 646.498 34.2801   1
  -9   1   1 689.244 45.7954   2
   9   1  -1 690.474 37.5767   1
   8  -1  -1 98.1792 15.3012   1
  -8  -1   1 103.810 22.8642   2
   8   1  -1 76.5459 15.3631   1
  -8   1   1 80.5084 22.7852   2
  -7  -1   1 47.8706 16.3096   2
   7  -1  -1 87.6524 12.7921   1
  -7   1   1 53.2076 8.49344   3
   7   1  -1 55.8741 13.2702   1
  -7   1   1 71.0214 17.9034   2
   6  -1  -1 15.1426 8.55185   1
  -6  -1   1 6.92699 12.4864   2
  -6   1   1 7.38533 12.2626   2
  -6   1   1 3.58920 6.08560   3
   6   1  -1 9.79701 9.45697   1
  -5  -1   1 759.386 24.4969   3
  -5  -1   1 735.574 33.9104   2
   5  -1  -1 752.291 28.7772   1
  -5   1   1 735.562 27.7138   3
   5   1  -1 757.333 30.9703   1
  -5   1   1 739.621 35.3478   2
  -4  -1   1 126.851 14.2051   2
  -4  -1   1 159.498 7.43531   3
   4  -1  -1 172.354 11.2790   1
  -4   1   1 141.097 14.9949   2
   4   1  -1 160.599 13.0978   1
   4   1  -1 151.384 7.58598   3
  -4   1   1 155.717 10.8493   3
  -3  -1   1 299.744 17.9337   2
   3  -1  -1 320.658 14.0391   3
   3  -1  -1 304.404 13.3292   1
   3   1  -1 311.988 15.6092   1
  -3   1   1 295.714 14.0134   3
  -3   1   1 276.319 18.3220   2
   3   1  -1 300.996 11.2328   3
   3   1  -1 297.454 14.4363   1
   2  -1  -1 375.989 14.7728   3
  -2  -1   1 375.878 16.8480   2
   2  -1  -1 378.558 13.4631   1
  -2  -1   1 381.049 15.2093   1
  -2   1   1 369.759 12.4510   1
  -2   1   1 396.770 18.5635   2
   2   1  -1 390.845 15.6186   1
   2   1  -1 386.359 12.6087   3
  -2   1   1 372.982 15.0216   3
   2   1  -1 365.948 15.0876   1
   1  -1  -1 886.252 26.0458   1
  -1  -1   1 822.473 27.4390   1
   1  -1  -1 867.933 28.3740   2
   1  -1  -1 862.837 27.7803   3
  -1  -1   1 890.570 28.5484   2
  -1   1   1 863.978 27.9737   3
  -1   1   1 867.540 28.7108   2
   1   1  -1 880.145 28.5773   2
   1   1  -1 864.589 27.6765   1
   1   1  -1 869.568 27.8324   1
  -1   1   1 884.038 25.7741   1
   0  -1   1 59.6433 4.59510   1
   0  -1  -1 54.2001 3.49214   2
   0  -1  -1 65.3451 4.18602   1
   0  -1   1 67.6267 4.80832   4
   0   1   1 54.7465 3.75792   2
   0   1  -1 55.0811 4.54727   1
   0   1   1 57.1045 4.51285   1
   0   1  -1 60.3969 4.62677   4
   1  -1   1 1.65023 3.92917   4
   1  -1   1 5.29041 4.09491   1
  -1  -1  -1 6.43370 4.33020   1
  -1   1  -1 5.62286 4.57451   3
   1   1   1 3.19777 3.14702   2
   1   1   1 9.04327 5.18327   1
  -1   1  -1 6.02585 3.51992   1
   2  -1   1 442.128 17.2302   1
  -2  -1  -1 435.737 17.5179   2
   2   1   1 417.169 16.9279   2
  -2   1  -1 423.567 17.6219   3
   2   1   1 404.314 17.8138   1
   3  -1   1 521.721 21.5674   1
  -3  -1  -1 542.279 19.8818   3
  -3  -1  -1 533.589 22.7482   2
  -3   1  -1 534.734 21.8582   3
   3   1   1 543.545 22.6958   1
   4  -1   1 368.666 18.0467   1
  -4  -1  -1 357.158 16.2340   3
  -4  -1  -1 382.318 21.6665   2
   4   1   1 418.678 20.8590   1
  -4   1  -1 361.586 18.2220   3
  -5  -1  -1 543.115 21.7226   3
  -5  -1  -1 516.205 28.0276   2
   5  -1   1 487.811 24.3525   1
   5   1   1 487.165 25.2374   1
  -5   1  -1 589.088 24.4202   3
  -6  -1  -1 -14.903 10.3191   2
  -6  -1  -1 -0.7025 6.06423   3
   6  -1   1 11.5245 9.49826   1
   6   1   1 0.03050 9.40368   1
  -6   1  -1 -5.0285 7.37901   3
   7  -1   1 63.2386 13.7193   1
  -7  -1  -1 67.8969 8.75278   3
   7   1   1 46.0568 13.6851   1
  -7   1  -1 43.7111 10.2596   3
   8  -1   1 -2.3993 12.6272   1
   8   1   1 20.2226 14.9266   1
   9  -1   1 39.1213 16.3392   1
   9   1   1 50.3368 18.0918   1
  10  -1   1 15.7596 15.8242   1
  10   1   1 15.6029 17.6046   1
  10  -2  -1 14.7675 12.7548   1
 -10  -2   1 29.3491 22.6670   2
  10   2  -1 -16.931 15.3442   1
  -9  -2   1 178.475 27.3586   2
   9  -2  -1 139.945 17.5575   1
   9   2  -1 193.243 22.9412   1
  -9   2   1 106.709 25.1639   2
   8  -2  -1 60.6974 12.6436   1
  -8  -2   1 102.687 22.5628   2
   8   2  -1 59.4878 15.8008   1
  -8   2   1 83.3258 22.7042   2
  -7  -2   1 1413.13 58.7225   2
   7  -2  -1 1401.39 50.0992   1
  -7   2   1 1420.26 60.4497   2
  -7   2   1 1359.69 48.4904   3
   7   2  -1 1382.81 53.6561   1
   6  -2  -1 1292.48 44.7385   1
  -6  -2   1 1259.03 51.8381   2
  -6   2   1 1151.38 51.8596   2
   6   2  -1 1300.96 48.4161   1
  -6   2   1 1272.17 44.5266   3
  -5  -2   1 1423.50 53.5559   2
   5  -2  -1 1483.97 48.0009   1
  -5   2   1 1382.54 54.6667   2
   5   2  -1 1441.73 51.5675   1
  -5   2   1 1419.31 49.0667   3
  -4  -2   1 224.212 16.8596   2
   4  -2  -1 249.795 12.1640   1
  -4   2   1 223.288 17.5471   2
   4   2  -1 232.114 15.9791   1
  -4   2   1 231.631 14.3223   3
   3  -2  -1 2.06064 3.86642   1
  -3  -2   1 3.50375 6.73751   2
  -3   2   1 6.79672 2.52685   1
  -3   2   1 3.14942 7.69914   2
   3   2  -1 12.4258 6.45759   1
   3   2  -1 11.2102 7.22591   1
  -3   2   1 13.5903 6.52824   3
   2  -2  -1 129.066 9.36413   3
  -2  -2   1 155.852 11.2891   2
   2  -2  -1 143.056 6.09637   1
   2   2  -1 138.072 10.0448   1
  -2   2   1 157.754 10.8129   3
  -2   2   1 160.263 12.1126   2
   2   2  -1 134.307 9.82409   1
   1  -2  -1 2303.32 69.3789   2
   1  -2  -1 2239.91 66.6105   1
  -1  -2   1 2284.86 69.1047   1
  -1  -2   1 2209.86 69.0626   1
  -1  -2   1 2229.91 69.3018   2
   1  -2  -1 2389.58 69.5706   3
   1   2  -1 2279.98 69.3621   1
  -1   2   1 2236.94 69.3752   2
   1   2  -1 2291.44 69.0514   1
   1   2  -1 2310.27 69.4359   2
  -1   2   1 2260.24 69.5799   3
   1   2  -1 2273.88 67.9752   3
   0  -2   1 1008.50 31.9437   3
   0  -2  -1 977.384 29.5911   4
   0  -2   1 997.589 31.4947   1
   0  -2   1 976.850 31.4488   4
   0  -2  -1 1045.84 31.3303   1
   0  -2  -1 1010.87 29.7501   2
   0  -2  -1 991.592 31.6618   3
   0   2   1 990.645 29.6443   4
   0   2   1 975.440 31.0615   1
   0   2  -1 1025.87 31.6762   1
   0   2  -1 973.773 31.3899   4
   0   2   1 991.584 31.8045   3
   0   2  -1 1011.61 31.7557   1
   0   2   1 961.593 29.8138   2
   0   2  -1 991.211 32.0258   3
   1  -2   1 6110.05 181.096   1
  -1  -2  -1 6046.42 182.057   1
   1  -2   1 6117.61 182.367   3
   1  -2   1 6297.55 181.603   4
  -1   2  -1 6101.83 182.462   3
   1   2   1 6178.88 179.740   2
  -1   2  -1 6210.36 181.414   4
  -1   2  -1 6162.50 181.032   1
   1   2   1 6054.75 182.226   1
   2  -2   1 1073.30 35.2356   1
  -2  -2  -1 1076.04 35.6109   2
  -2   2  -1 1060.52 36.9382   3
   2   2   1 1073.12 37.2550   1
   2   2   1 1084.31 35.1274   2
   3  -2   1 556.086 21.5163   1
  -3  -2  -1 546.391 23.6155   2
  -3   2  -1 547.777 23.5637   3
   3   2   1 522.629 23.4939   1
  -4  -2  -1 85.8507 7.40704   3
   4  -2   1 80.6807 9.68484   1
  -4  -2  -1 92.1802 12.4636   2
  -4   2  -1 116.882 12.1263   3
   4   2   1 75.0608 11.1249   1
  -5  -2  -1 152.882 10.5350   3
   5  -2   1 153.394 13.5403   1
  -5  -2  -1 162.237 16.2872   2
  -5   2  -1 138.476 13.9983   3
   5   2   1 161.992 16.1426   1
  -6  -2  -1 -3.9990 12.1470   2
  -6  -2  -1 7.29232 5.52151   3
   6  -2   1 10.9741 9.32844   1
   6   2   1 -8.6181 9.56391   1
  -6   2  -1 4.17178 8.38548   3
  -7  -2  -1 806.785 41.2321   2
   7  -2   1 783.925 35.3128   1
  -7   2  -1 773.823 33.6646   3
   7   2   1 789.389 39.0695   1
   8  -2   1 257.718 22.5918   1
   8   2   1 242.194 25.7892   1
   9  -2   1 1212.40 51.5492   1
   9   2   1 1148.29 54.0522   1
  10  -2   1 76.2678 17.8968   1
  10   2   1 99.5651 21.6196   1
  10  -3  -1 239.115 21.5642   1
 -10  -3   1 245.139 31.7447   2
  10   3  -1 250.548 27.6714   1
   9  -3  -1 485.879 26.9663   1
  -9  -3   1 516.655 41.3339   2
   9   3  -1 435.087 33.9216   1
   8  -3  -1 176.121 16.6839   1
  -8  -3   1 231.729 28.0703   2
   8   3  -1 192.906 22.1709   1
  -8   3   1 196.065 27.0211   2
  -7  -3   1 187.002 23.1905   2
   7  -3  -1 163.583 14.5217   1
   7   3  -1 144.532 17.9762   1
  -7   3   1 120.341 20.9752   2
  -7   3   1 151.529 14.8717   3
   6  -3  -1 23.9121 7.71421   1
  -6  -3   1 34.4764 13.1700   2
  -6   3   1 37.0625 15.5650   2
  -6   3   1 54.7572 10.5514   3
   6   3  -1 46.6623 12.2886   1
   5  -3  -1 455.286 19.0983   1
  -5  -3   1 482.549 26.7262   2
  -5   3   1 468.560 27.1881   2
   5   3  -1 443.270 24.5150   1
  -5   3   1 463.081 22.5035   3
  -4  -3   1 187.358 15.4922   2
   4  -3  -1 201.621 10.3736   1
  -4   3   1 224.525 18.7179   2
   4   3  -1 203.307 15.4326   1
  -4   3   1 202.356 14.8249   3
   3  -3  -1 1550.79 46.2911   1
  -3  -3   1 1497.37 51.1906   2
  -3   3   1 1516.44 52.6515   2
  -3   3   1 1545.77 51.7036   3
   3   3  -1 1493.21 51.4526   1
   2  -3  -1 466.604 14.6476   1
  -2  -3   1 485.166 19.5105   2
  -2  -3   1 479.972 19.2829   1
  -2   3   1 497.507 21.0478   3
   2   3  -1 477.378 19.1980   1
   2   3  -1 475.872 20.5759   1
   2   3  -1 493.350 15.8719   3
  -2   3   1 485.298 21.0286   2
   1  -3  -1 2458.95 75.2547   3
  -1  -3   1 2376.11 73.3653   3
  -1  -3   1 2440.11 74.6223   2
  -1  -3   1 2433.32 74.7915   1
  -1  -3   1 2447.33 74.6631   1
   1  -3  -1 2449.05 72.3962   1
   1  -3  -1 2476.57 74.5372   2
   1   3  -1 2521.40 73.8915   3
  -1   3   1 2478.97 71.5595   1
  -1   3   1 2429.72 74.2416   2
  -1   3   1 2383.34 71.4422   1
   1   3  -1 2503.85 74.8984   4
   1   3  -1 2430.96 74.9785   1
  -1   3   1 2424.84 75.4151   3
   1   3  -1 2422.04 74.4395   2
   1   3  -1 2341.48 74.3855   1
   0  -3   1 107.877 8.53975   3
   0  -3  -1 104.086 5.50064   2
   0  -3  -1 103.935 5.43395   4
   0  -3   1 111.547 8.38583   4
   0  -3   1 96.8336 7.64613   1
   0  -3  -1 101.800 7.87550   3
   0  -3  -1 116.256 8.21736   1
   0   3   1 105.655 8.31855   3
   0   3  -1 96.6185 7.83126   1
   0   3   1 94.3585 7.68034   1
   0   3  -1 118.954 9.92252   3
   0   3   1 109.400 5.64240   4
   0   3  -1 110.203 7.37995   1
   0   3  -1 98.1217 7.31996   4
  -1  -3  -1 0.54032 2.63076   2
  -1  -3  -1 2.67175 5.44184   1
  -1  -3  -1 0.00395 3.97459   3
   1  -3   1 4.49980 4.13939   1
   1  -3   1 -2.0176 4.72455   4
   1  -3   1 -0.9552 6.94953   3
  -1   3  -1 -2.5029 5.10416   4
   1   3   1 6.73110 6.22478   1
  -1   3  -1 2.24736 7.32068   3
  -1   3  -1 -5.8803 3.66589   1
   1   3   1 -0.8157 2.19065   2
   2  -3   1 10.6985 5.69759   4
   2  -3   1 8.14783 4.11953   1
  -2  -3  -1 8.96688 5.26720   2
  -2   3  -1 4.14391 7.20965   3
   2   3   1 13.6640 7.60147   1
   2   3   1 13.0897 4.53028   2
   3  -3   1 596.240 23.0548   1
  -3  -3  -1 643.202 25.2257   2
  -3   3  -1 618.376 26.6845   3
   3   3   1 597.540 26.2999   1
   4  -3   1 564.557 23.6768   1
  -4  -3  -1 621.440 27.2792   2
  -4  -3  -1 611.306 20.9738   3
  -4   3  -1 586.971 26.7426   3
   4   3   1 554.705 26.8343   1
  -5  -3  -1 1824.79 58.7409   3
  -5  -3  -1 1933.92 66.6720   2
   5  -3   1 1859.94 62.7530   1
  -5   3  -1 1916.54 65.2404   3
   5   3   1 1912.03 67.1633   1
   6  -3   1 55.4160 11.4209   1
  -6  -3  -1 67.3156 7.14728   3
  -6  -3  -1 85.2112 16.2349   2
   6   3   1 64.0740 14.1058   1
  -6   3  -1 62.7563 12.3156   3
   7  -3   1 143.417 16.5769   1
  -7  -3  -1 160.828 20.8162   2
   7   3   1 170.526 20.5441   1
  -7   3  -1 180.827 17.9435   3
   8  -3   1 -5.9333 11.3240   1
  -8   3  -1 10.8782 11.1680   3
   8   3   1 -5.0258 14.7798   1
   9  -3   1 242.507 23.0445   1
   9   3   1 178.870 24.0420   1
  10  -3   1 34.2458 15.7872   1
  10   3   1 37.9220 20.3326   1
 -10  -4   1 -11.421 19.6065   2
  10   4  -1 -4.6662 17.4370   1
  -9  -4   1 10.3996 19.3072   2
   9  -4  -1 5.43126 10.2663   1
   9   4  -1 11.1933 17.5382   1
  -8  -4   1 9.23857 17.1598   2
   8  -4  -1 -7.3911 8.75107   1
   8   4  -1 -0.3382 13.0200   1
  -8   4   1 -5.8465 10.0508   3
  -7  -4   1 122.144 20.3274   2
   7  -4  -1 113.197 11.9938   1
  -7   4   1 121.592 21.3128   2
   7   4  -1 98.9279 16.4318   1
  -7   4   1 121.247 14.8440   3
   6  -4  -1 9.05412 6.32313   1
  -6  -4   1 0.74280 12.5373   2
   6   4  -1 1.11403 11.7489   1
  -6   4   1 10.8604 14.3348   2
  -6   4   1 -1.0749 9.64699   3
  -5  -4   1 304.729 21.0996   2
   5  -4  -1 294.982 13.8048   1
   5   4  -1 284.326 20.1103   1
  -5   4   1 337.607 20.1886   3
  -5   4   1 284.158 22.2117   2
   4  -4  -1 60.3130 5.60105   1
  -4  -4   1 65.0462 11.0231   2
  -4   4   1 63.1122 12.6156   2
   4   4  -1 45.8376 11.2666   1
  -4   4   1 67.7371 11.6882   3
  -3  -4   1 452.602 21.0414   2
   3  -4  -1 439.800 15.0025   1
  -3   4   1 448.403 22.6836   3
  -3   4   1 478.404 22.3211   2
   3   4  -1 464.502 22.1404   1
  -2  -4   1 139.630 11.1353   1
  -2  -4   1 147.932 11.2416   2
   2  -4  -1 129.673 5.48276   1
  -2   4   1 103.893 11.8608   3
  -2   4   1 122.831 10.8185   2
   2   4  -1 144.184 12.3591   1
   2   4  -1 109.557 7.20978   3
  -1  -4   1 96.8437 8.66562   2
   1  -4  -1 81.7324 6.18130   1
  -1  -4   1 102.460 8.87107   1
   1  -4  -1 74.7588 6.42799   4
   1  -4  -1 77.1700 7.39653   2
   1  -4  -1 84.8884 6.26797   1
  -1  -4   1 86.8412 7.72425   3
   1   4  -1 96.7045 8.41214   3
  -1   4   1 72.6310 9.30288   3
   1   4  -1 96.4235 9.50087   1
  -1   4   1 85.8941 4.88469   1
   0  -4   1 47.5221 6.34561   4
   0  -4  -1 45.0772 6.85908   1
   0  -4  -1 40.5228 4.11235   2
   0  -4   1 42.1975 6.13060   1
   0  -4   1 44.1539 7.69650   3
   0  -4   1 54.2187 6.56825   1
   0  -4  -1 41.5543 4.34506   4
   0   4   1 34.1944 6.86178   1
   0   4  -1 40.9506 6.63733   1
   0   4   1 43.6819 6.93169   3
   0   4   1 49.3971 6.29823   1
   0   4  -1 39.9050 8.44787   3
   0   4   1 40.7824 4.40558   4
   1  -4   1 28.9441 5.70570   1
  -1  -4  -1 16.0545 4.90984   3
  -1  -4  -1 33.5123 7.86929   1
  -1  -4  -1 17.5665 2.85215   2
   1  -4   1 24.2787 5.78856   4
   1   4   1 24.9114 7.67572   1
  -1   4  -1 24.3085 9.07454   3
  -1   4  -1 24.2981 5.35467   1
   1   4   1 19.3461 4.21763   4
   1   4   1 16.6075 5.35535   3
   2  -4   1 6.56340 4.72068   1
   2  -4   1 6.17810 6.05153   4
  -2  -4  -1 12.5175 4.41566   3
  -2  -4  -1 8.39761 4.75017   2
   2   4   1 12.7701 3.94724   2
  -2   4  -1 7.92509 8.73348   3
   2   4   1 12.6901 8.09429   1
  -3  -4  -1 55.0177 5.46542   3
   3  -4   1 44.3933 6.76931   1
  -3  -4  -1 43.6032 8.05430   2
   3  -4   1 39.9499 8.46061   4
   3   4   1 27.8389 9.34872   1
  -3   4  -1 58.6035 11.4778   3
  -4  -4  -1 -2.9086 7.26786   2
   4  -4   1 7.53350 5.87828   1
   4   4   1 6.11479 8.49793   1
  -4   4  -1 1.95723 8.85200   3
  -5  -4  -1 1.58195 3.84988   3
  -5  -4  -1 -5.8979 9.30466   2
   5  -4   1 10.9925 7.43187   1
  -5   4  -1 -14.068 8.70282   3
   5   4   1 12.1493 9.51760   1
  -6  -4  -1 12.2057 3.94891   3
   6  -4   1 20.0682 8.84948   1
  -6  -4  -1 17.1815 12.7345   2
   6   4   1 31.0588 14.0919   1
  -6   4  -1 21.6369 10.9669   3
   7  -4   1 27.5612 10.9962   1
  -7  -4  -1 29.4228 15.4029   2
   7   4   1 12.9499 14.7565   1
  -7   4  -1 27.0963 12.2654   3
   8  -4   1 63.7686 14.0574   1
  -8  -4  -1 58.9957 18.2365   2
   8   4   1 71.4887 19.3633   1
  -8   4  -1 83.8232 15.3228   3
   9  -4   1 15.1965 13.3426   1
   9   4   1 21.3904 19.0792   1
  10  -4   1 32.8404 15.7973   1
  10   4   1 32.2754 19.6460   1
 -10  -5   1 43.0164 23.0384   2
  10   5  -1 32.2939 20.1793   1
   9  -5  -1 322.761 20.8107   1
  -9  -5   1 302.854 31.7755   2
   9   5  -1 296.880 30.2895   1
   8  -5  -1 85.6208 11.8676   1
  -8  -5   1 69.1735 20.7425   2
  -8   5   1 73.1679 14.6058   3
   8   5  -1 86.8542 18.5558   1
   7  -5  -1 25.0593 7.98573   1
  -7  -5   1 10.3380 12.9405   2
  -7   5   1 21.5290 11.6398   3
   7   5  -1 48.9004 15.6049   1
  -6  -5   1 10.3611 12.8127   2
   6  -5  -1 17.1011 6.38976   1
   6   5  -1 18.0006 11.8710   1
  -6   5   1 16.2241 11.3965   3
  -6   5   1 9.92413 13.4112   2
  -5  -5   1 248.179 20.5016   2
   5  -5  -1 267.398 12.4988   1
  -5   5   1 268.052 23.4034   2
  -5   5   1 265.001 20.2339   3
   5   5  -1 262.087 20.3213   1
  -4  -5   1 472.670 23.3586   2
   4  -5  -1 458.056 16.1175   1
  -4   5   1 472.563 25.2574   3
   4   5  -1 440.285 24.3005   1
  -4   5   1 417.392 23.8543   2
   3  -5  -1 179.225 7.45339   1
  -3  -5   1 162.388 13.3111   2
  -3   5   1 148.680 14.8992   3
   3   5  -1 160.540 14.9341   1
  -3   5   1 167.622 14.1159   2
   3   5  -1 166.283 6.67178   3
   2  -5  -1 11.8651 3.28801   1
   2  -5  -1 -2.5371 5.16042   4
  -2  -5   1 13.6421 4.32579   3
   2  -5  -1 13.6226 3.19248   1
  -2  -5   1 12.4449 6.57898   2
  -2  -5   1 9.10890 6.76036   1
  -2   5   1 16.5251 9.11450   3
   2   5  -1 15.3151 4.74592   3
   2   5  -1 1.56369 7.17309   1
  -1  -5   1 83.0110 8.52800   2
   1  -5  -1 57.6361 7.07366   2
  -1  -5   1 52.0129 7.97123   3
   1  -5  -1 67.1909 6.11103   1
   1  -5  -1 57.0522 6.14502   4
   1  -5  -1 57.1079 6.04457   1
  -1  -5   1 67.0193 8.60907   1
  -1   5   1 63.0507 6.05531   1
   1   5  -1 62.6598 8.90052   1
   1   5  -1 67.2234 8.32971   3
  -1   5   1 86.1254 10.9433   3
   0  -5   1 1.37887 5.21856   4
   0  -5  -1 10.8191 3.86241   4
   0  -5  -1 24.5316 6.51233   1
   0  -5   1 4.54222 5.82106   1
   0  -5   1 13.5457 5.72662   1
   0   5  -1 7.24747 7.80229   3
   0   5   1 11.6223 4.01067   4
   0   5   1 5.03557 6.61252   1
   0   5  -1 14.0299 6.07077   1
   0   5   1 1.71720 5.95193   3
   1  -5   1 0.65702 5.56958   4
  -1  -5  -1 2.83228 2.67063   2
   1  -5   1 7.07565 4.70215   1
   1   5   1 2.70565 5.60223   3
   1   5   1 3.17709 7.20394   1
  -1   5  -1 7.91368 8.11511   3
  -1   5  -1 1.78739 4.85470   1
   1   5   1 8.30205 4.18467   4
   2  -5   1 -3.0493 4.38370   1
  -2  -5  -1 3.97761 4.46572   3
   2  -5   1 0.04339 5.46388   4
  -2  -5  -1 -0.5019 4.11401   2
  -2   5  -1 -8.2862 8.00423   3
   2   5   1 2.34293 3.70554   2
  -2   5  -1 1.56661 5.03403   1
   2   5   1 12.9993 8.54810   1
   3  -5   1 491.332 19.6107   1
  -3  -5  -1 492.240 18.4400   3
   3  -5   1 453.605 22.7227   4
  -3  -5  -1 515.314 20.9734   2
   3   5   1 521.534 25.1126   1
  -3   5  -1 446.338 24.3457   3
   4  -5   1 28.0907 9.40511   4
  -4  -5  -1 32.2217 4.89123   3
  -4  -5  -1 28.1797 8.88200   2
   4  -5   1 24.7833 6.43866   1
   4   5   1 29.3947 10.9391   1
  -4   5  -1 34.5103 11.3190   3
  -5  -5  -1 287.323 11.7707   3
  -5  -5  -1 312.760 12.1230   3
   5  -5   1 283.904 16.7001   1
  -5  -5  -1 286.762 20.3815   2
   5  -5   1 259.612 20.4759   4
   5   5   1 288.899 22.8317   1
  -5   5  -1 294.312 21.5765   3
  -6  -5  -1 37.5918 13.1616   2
   6  -5   1 47.8642 10.0757   1
   6   5   1 46.9908 15.5271   1
  -6   5  -1 59.6366 14.1186   3
   7  -5   1 149.780 15.7234   1
  -7  -5  -1 162.309 20.8016   2
  -7   5  -1 197.698 21.1009   3
   7   5   1 159.317 21.7525   1
  -8  -5  -1 -1.5538 15.4850   2
   8  -5   1 30.2155 11.9820   1
  -8   5  -1 11.8568 12.9186   3
   8   5   1 17.0429 17.9656   1
   9  -5   1 -9.5523 12.2366   1
   9  -5   1 2.60090 18.5832   4
   9   5   1 14.1190 18.3608   1
  10  -5   1 1.94007 13.8031   1
  10  -5   1 18.8013 20.3733   4
  10   5   1 -6.6540 18.2881   1
 -10  -6   1 9.88298 21.0806   2
  10   6  -1 17.0988 18.4516   1
  -9  -6   1 3.75791 19.3553   2
   9   6  -1 10.3030 18.8068   1
  -8  -6   1 122.815 22.5864   2
   8  -6  -1 136.262 13.0016   1
   8   6  -1 49.6003 19.4499   1
  -8   6   1 109.861 17.3261   3
  -7  -6   1 729.749 38.9667   2
   7  -6  -1 707.148 27.8291   1
   7   6  -1 684.157 37.5846   1
  -7   6   1 753.878 36.0276   3
  -6  -6   1 838.820 39.2479   2
   6  -6  -1 829.040 29.2963   1
  -6   6   1 864.988 39.0232   3
   6   6  -1 765.328 38.7850   1
  -5  -6   1 1392.22 51.6110   2
   5  -6  -1 1374.16 43.2886   1
   5   6  -1 1221.24 52.3123   1
  -5   6   1 1456.05 53.9708   3
  -4  -6   1 103.976 12.9111   2
   4  -6  -1 105.942 6.96872   1
   4   6  -1 102.952 15.6432   1
  -4   6   1 110.516 15.5297   3
  -3  -6   1 125.204 12.0337   2
   3  -6  -1 145.211 12.7630   4
   3  -6  -1 147.958 7.48024   1
  -3   6   1 116.231 14.3398   3
   3   6  -1 127.199 15.2115   1
   3   6  -1 132.848 7.30103   3
  -2  -6   1 257.039 16.1406   1
   2  -6  -1 244.736 14.0622   4
   2  -6  -1 259.923 11.1682   1
  -2  -6   1 260.179 13.0846   3
  -2  -6   1 276.824 14.6824   2
   2  -6  -1 257.414 10.8962   1
  -2   6   1 290.141 11.2077   1
  -2   6   1 265.658 10.0590   1
  -2   6   1 244.874 18.4337   3
   2   6  -1 266.484 16.9951   1
   2   6  -1 267.023 12.8097   3
   1  -6  -1 909.937 31.3050   1
   1  -6  -1 955.594 31.6322   1
   1  -6  -1 943.982 31.8252   4
  -1  -6   1 923.306 32.8538   2
  -1  -6   1 957.797 34.1893   1
  -1   6   1 924.286 32.0311   1
  -1   6   1 912.625 35.3974   3
   1   6  -1 953.183 33.5551   3
   1   6  -1 953.008 34.9037   1
   0  -6   1 5.03445 6.23461   4
   0  -6  -1 13.6593 4.74684   4
   0  -6   1 9.52195 5.97479   1
   0  -6  -1 4.90973 5.86004   1
   0   6   1 14.4608 7.77949   1
   0   6  -1 10.2583 8.53839   3
   0   6  -1 6.50743 6.88125   1
   0   6   1 -1.9118 6.17082   3
  -1  -6  -1 2668.99 78.0752   2
   1  -6   1 2584.03 82.1949   4
   1  -6   1 2593.67 81.1418   1
  -1   6  -1 2537.40 81.0641   1
   1   6   1 2664.95 81.6288   3
  -1   6  -1 2658.48 85.5954   3
   1   6   1 2606.66 84.4795   1
   2  -6   1 105.184 9.10069   1
  -2  -6  -1 91.6519 7.45597   2
   2  -6   1 90.6841 9.65725   4
   2   6   1 98.4405 13.1961   1
  -2   6  -1 101.842 13.7552   3
  -2   6  -1 99.7605 8.86171   1
  -3  -6  -1 889.521 31.8548   2
   3  -6   1 870.626 31.7798   1
   3  -6   1 925.326 35.5806   4
  -3   6  -1 919.378 31.5604   1
   3   6   1 879.139 37.4556   1
  -3   6  -1 924.302 38.7248   3
  -4  -6  -1 120.843 12.1530   2
   4  -6   1 120.742 14.4540   4
  -4  -6  -1 103.900 7.96082   3
   4  -6   1 120.429 10.5369   1
  -4   6  -1 131.857 16.3435   3
   4   6   1 106.802 15.2590   1
   5  -6   1 35.0997 12.0832   4
   5  -6   1 28.5677 7.96810   1
  -5  -6  -1 28.9507 4.52661   3
  -5  -6  -1 23.5753 10.4137   2
  -5   6  -1 18.3693 12.0604   3
   5   6   1 28.6636 12.1731   1
  -6  -6  -1 115.815 16.5972   2
   6  -6   1 84.3691 16.7674   4
   6  -6   1 106.768 12.3303   1
   6   6   1 97.1116 16.9462   1
  -6   6  -1 106.095 16.8300   3
   7  -6   1 874.037 44.5954   4
   7  -6   1 908.438 36.1660   1
  -7  -6  -1 868.976 42.1443   2
   7   6   1 788.399 43.9841   1
  -7   6  -1 862.031 41.0391   3
  -8  -6  -1 273.531 26.6866   2
   8  -6   1 300.791 30.7029   4
   8  -6   1 323.545 22.8030   1
   8   6   1 298.991 29.8869   1
  -8   6  -1 220.979 23.5797   3
   9  -6   1 702.732 35.8172   1
   9  -6   1 797.247 47.2287   4
   9   6   1 673.240 42.3527   1
  10  -6   1 64.8692 16.1941   1
  10  -6   1 20.3352 19.0888   4
  10   6   1 39.2335 22.6496   1
  10  -7  -1 161.571 27.2750   4
 -10  -7   1 202.942 31.3783   2
  10   7  -1 164.218 28.5183   1
   9  -7  -1 528.748 39.6910   4
  -9  -7   1 424.292 36.7545   2
   9   7  -1 460.983 37.7936   1
   8  -7  -1 156.712 18.9573   1
  -8  -7   1 193.347 25.2270   2
   8   7  -1 148.234 24.5996   1
  -8   7   1 173.906 21.1252   3
  -7  -7   1 406.281 30.0438   2
   7  -7  -1 379.634 18.0935   1
  -7   7   1 425.003 28.4760   3
   7   7  -1 385.298 29.7507   1
   6  -7  -1 -1.7624 5.37593   1
  -6  -7   1 -14.444 11.2033   2
   6   7  -1 -4.7795 14.0145   1
  -6   7   1 0.41938 12.6528   3
   5  -7  -1 205.249 10.6073   1
   5  -7  -1 187.642 19.2205   4
  -5  -7   1 209.429 18.4652   2
  -5   7   1 142.811 18.6838   3
   5   7  -1 215.080 22.0746   1
  -4  -7   1 246.775 17.4325   2
   4  -7  -1 233.640 10.7595   1
   4  -7  -1 242.026 18.0965   4
  -4   7   1 171.566 19.8876   3
   4   7  -1 253.697 22.1148   1
   3  -7  -1 2112.67 63.0579   1
  -3  -7   1 1953.00 63.3262   3
   3  -7  -1 2083.87 67.9918   4
  -3  -7   1 2044.22 67.4590   2
   3   7  -1 2028.96 71.0082   1
  -3   7   1 2054.25 72.7968   3
   3   7  -1 2121.18 63.3161   3
  -2  -7   1 1250.66 45.0594   1
   2  -7  -1 1225.48 40.1538   1
   2  -7  -1 1241.39 42.8308   4
   2  -7  -1 1280.61 40.0089   1
  -2  -7   1 1279.45 42.9210   2
  -2   7   1 1223.35 47.0934   3
   2   7  -1 1267.49 41.6131   3
   2   7  -1 1254.91 45.9448   1
  -2   7   1 1212.23 39.4441   1
  -1  -7   1 1507.37 50.4007   2
  -1  -7   1 1552.86 52.2298   1
   1  -7  -1 1567.01 49.7704   1
  -1  -7   1 1553.32 51.4706   4
   1  -7  -1 1522.53 49.2439   1
   1  -7  -1 1524.46 49.7554   4
  -1   7   1 1510.50 50.4231   1
   1   7  -1 1638.11 51.8438   3
   1   7  -1 1474.63 52.3555   1
  -1   7   1 1458.43 53.3974   3
   0  -7   1 218.048 14.3429   4
   0  -7  -1 235.127 12.2550   4
   0  -7  -1 222.245 12.9813   1
   0  -7   1 223.334 13.3535   1
   0   7  -1 216.066 15.0381   1
   0   7   1 232.465 15.4532   3
   0   7  -1 213.609 17.1288   3
   0   7   1 206.618 15.7953   1
  -1  -7  -1 24.7716 4.19881   2
   1  -7   1 17.1024 7.31579   4
   1  -7   1 9.76464 6.55666   1
   1   7   1 20.4219 10.4081   1
  -1   7  -1 25.5319 11.0001   3
  -1   7  -1 11.5119 6.95315   1
   1   7   1 37.8769 8.19449   3
   2  -7   1 -4.4331 6.46998   4
  -2  -7  -1 -3.8311 3.79548   2
   2  -7   1 1.71110 5.82953   1
   2   7   1 12.4779 9.98006   1
  -2   7  -1 -3.9404 10.1333   3
  -2   7  -1 6.47399 5.63273   1
  -3  -7  -1 1864.51 58.4606   2
   3  -7   1 1760.87 62.0384   4
   3  -7   1 1840.22 59.1296   1
  -3   7  -1 1730.78 65.8049   3
  -3   7  -1 1847.94 58.5934   1
   3   7   1 1854.52 65.5042   1
   4  -7   1 756.287 33.0298   4
  -4  -7  -1 707.936 29.6525   2
   4  -7   1 738.920 28.2885   1
  -4   7  -1 742.725 36.1846   3
  -4   7  -1 718.200 27.1743   1
   4   7   1 769.868 35.7365   1
  -5  -7  -1 2738.91 87.3825   2
   5  -7   1 2728.79 91.1256   4
   5  -7   1 2560.40 84.0239   1
  -5   7  -1 2544.28 82.3491   1
   5   7   1 2674.11 92.9128   1
  -5   7  -1 2636.83 92.2598   3
   6  -7   1 246.445 17.3416   1
   6  -7   1 278.917 25.7529   4
  -6  -7  -1 275.126 22.4405   2
  -6   7  -1 232.440 23.8617   3
   6   7   1 243.136 24.1052   1
   7  -7   1 123.337 14.4640   1
   7  -7   1 84.4427 18.9589   4
  -7  -7  -1 101.908 18.4307   2
   7   7   1 83.2201 20.8290   1
  -7   7  -1 93.6117 18.0896   3
   8  -7   1 1.02758 10.4793   1
   8  -7   1 -20.769 15.5175   4
  -8  -7  -1 0.59830 14.7315   2
   8   7   1 -26.980 17.1253   1
  -8   7  -1 2.11401 14.4710   3
   9  -7   1 162.370 19.0634   1
   9  -7   1 198.864 29.1531   4
   9   7   1 231.909 30.7278   1
   9  -8  -1 -2.0717 17.4909   4
  -9  -8   1 24.6612 20.7789   2
   9   8  -1 3.15047 19.9232   1
   8  -8  -1 -10.802 14.4296   4
  -8  -8   1 18.6128 18.7118   2
   8   8  -1 3.12866 16.9086   1
  -8   8   1 16.8378 15.5169   3
   7  -8  -1 9.44094 6.60728   1
  -7  -8   1 11.4889 15.4762   2
   7  -8  -1 7.55485 14.8937   4
  -7   8   1 11.4941 15.0424   3
   7   8  -1 -10.768 16.7342   1
   6  -8  -1 73.3835 16.6290   4
   6  -8  -1 65.6836 7.95258   1
  -6  -8   1 67.3984 16.3651   2
  -6   8   1 67.3092 18.1076   3
   6   8  -1 51.7022 16.4121   1
   5  -8  -1 564.386 21.0996   1
  -5  -8   1 584.414 29.6592   2
   5  -8  -1 555.624 30.5534   4
   5   8  -1 590.357 34.7052   1
  -5   8   1 578.798 34.3647   3
   4  -8  -1 295.657 13.4508   1
   4  -8  -1 290.471 20.4774   4
  -4  -8   1 337.394 19.8630   2
   4   8  -1 307.656 23.6249   1
  -4   8   1 328.141 26.0196   3
   3  -8  -1 197.977 10.6426   1
  -3  -8   1 184.048 14.3607   2
   3  -8  -1 179.356 14.6762   4
  -3   8   1 185.237 19.4413   3
   3   8  -1 186.951 11.0770   3
   3   8  -1 144.731 17.0135   1
   2  -8  -1 1.60516 5.80675   4
  -2  -8   1 11.8466 6.52501   2
   2  -8  -1 9.59676 5.75519   1
   2  -8  -1 10.2034 4.58852   1
  -2  -8   1 0.12650 8.27787   1
  -2   8   1 3.53264 3.65012   1
   2   8  -1 2.08544 6.03347   3
  -2   8   1 1.01328 10.4450   3
   2   8  -1 9.04409 9.14658   1
   1  -8  -1 153.075 12.1862   1
   1  -8  -1 178.540 11.6325   4
  -1  -8   1 180.719 12.6611   2
  -1  -8   1 156.175 13.2048   4
  -1  -8   1 149.356 13.9122   1
   1  -8  -1 148.537 10.9364   1
   1   8  -1 169.478 15.2696   1
  -1   8   1 161.569 13.3461   1
  -1   8   1 142.773 15.6901   3
   1   8  -1 137.456 12.7065   3
   0  -8   1 413.390 20.2486   4
   0  -8   1 383.066 19.5235   1
   0  -8  -1 427.087 18.2979   4
   0   8  -1 429.558 20.4924   1
   0   8  -1 445.250 22.8513   3
   0   8   1 440.328 21.2734   3
   0   8   1 402.439 22.0806   1
  -1  -8  -1 625.097 21.3424   2
   1  -8   1 578.075 25.0103   1
   1  -8   1 595.447 26.0000   4
  -1   8  -1 612.711 29.0035   3
   1   8   1 598.420 28.5468   1
   1   8   1 641.755 26.0649   3
  -1   8  -1 610.387 25.5247   1
  -2  -8  -1 26.4196 5.04226   2
   2  -8   1 17.9670 8.23399   4
   2  -8   1 38.1980 7.91471   1
  -2   8  -1 23.8549 7.28508   1
   2   8   1 15.4171 6.97143   3
  -2   8  -1 21.1145 11.8194   3
   2   8   1 25.5338 12.4387   1
   3  -8   1 171.292 12.6055   1
   3  -8   1 148.560 14.2078   4
  -3  -8  -1 176.569 11.8526   2
   3   8   1 182.895 19.6180   1
  -3   8  -1 139.960 17.5855   3
  -3   8  -1 176.297 12.1786   1
  -4  -8  -1 29.6496 8.47701   2
   4  -8   1 39.7733 8.46601   1
   4  -8   1 20.5430 10.2627   4
   4   8   1 16.4005 12.8636   1
  -4   8  -1 39.8173 7.47133   1
  -4   8  -1 25.8228 13.0152   3
   5  -8   1 134.038 12.7430   1
   5  -8   1 116.649 17.4030   4
  -5  -8  -1 125.742 14.2323   2
   5   8   1 120.586 20.3729   1
  -5   8  -1 109.636 19.3150   3
   6  -8   1 157.343 20.8540   4
  -6  -8  -1 176.188 18.8449   2
   6  -8   1 153.738 14.8322   1
  -6   8  -1 211.632 24.1856   3
   6   8   1 151.266 21.2552   1
  -7  -8  -1 42.6960 15.2248   2
   7  -8   1 41.4072 16.3497   4
   7  -8   1 53.2173 11.8604   1
  -7   8  -1 40.8183 16.5696   3
   7   8   1 54.5335 19.2240   1
   8  -8   1 136.951 23.8356   4
   8  -8   1 198.938 19.0127   1
  -8  -8  -1 175.648 22.7388   2
   8   8   1 162.539 26.8588   1
  -8   8  -1 230.388 26.1212   3
   9  -8   1 28.9424 13.8014   1
   9  -8   1 42.0713 21.1223   4
   9   8   1 25.7194 21.3429   1
  -9   8  -1 -4.9057 15.9454   3
  -9  -9   1 29.7231 21.4570   2
   9  -9  -1 8.58223 18.8292   4
   9   9  -1 44.0168 24.1813   1
  -8  -9   1 130.552 22.9650   2
   8  -9  -1 114.301 23.3781   4
  -8   9   1 127.083 21.5019   3
   8   9  -1 136.468 25.3594   1
  -7  -9   1 11.2673 15.2676   2
   7  -9  -1 40.5103 17.2528   4
   7   9  -1 16.6565 17.2308   1
  -7   9   1 -11.374 15.2379   3
   6  -9  -1 12.0099 14.1547   4
  -6  -9   1 -5.4143 13.0011   2
   6  -9  -1 13.4382 6.31357   1
   6   9  -1 3.63580 14.7093   1
  -6   9   1 10.5048 15.6245   3
   5  -9  -1 98.1567 8.63451   1
  -5  -9   1 91.3745 14.4360   2
   5  -9  -1 107.620 16.3111   4
   5   9  -1 72.6019 17.0016   1
  -5   9   1 83.1149 18.5167   3
   4  -9  -1 240.696 12.7661   1
  -4  -9   1 241.162 18.1697   2
   4  -9  -1 240.556 19.4291   4
   4   9  -1 228.020 22.5791   1
  -4   9   1 186.491 22.0706   3
  -3  -9   1 642.424 27.8304   2
   3  -9  -1 696.306 24.4381   1
   3  -9  -1 638.660 28.2047   4
   3   9  -1 614.918 32.2496   1
   3   9  -1 648.821 24.6403   3
  -3   9   1 622.289 20.0268   1
  -3   9   1 609.845 33.3078   3
   2  -9  -1 23.4859 7.19055   1
   2  -9  -1 21.4879 5.73378   1
  -2  -9   1 20.2771 7.63075   2
  -2  -9   1 16.2091 9.59948   1
   2  -9  -1 27.7920 7.40033   4
   2   9  -1 24.1137 10.7122   1
  -2   9   1 3.49901 11.3287   3
   2   9  -1 22.2690 7.72201   3
  -2   9   1 4.18254 3.38101   1
   1  -9  -1 218.632 13.6541   1
  -1  -9   1 281.172 18.8264   1
   1  -9  -1 248.675 15.2081   1
   1  -9  -1 256.492 15.0569   4
  -1  -9   1 279.656 15.7652   2
  -1  -9   1 245.742 16.1102   4
   1   9  -1 236.898 17.7949   1
   1   9  -1 261.077 16.9733   3
  -1   9   1 232.262 16.6497   1
  -1   9   1 256.806 18.8316   3
   0  -9   1 41.7096 9.34244   4
   0  -9  -1 45.9667 7.69453   4
   0  -9   1 30.0660 8.21430   1
   0   9  -1 51.8802 12.0593   3
   0   9  -1 52.7399 10.2985   1
   0   9   1 27.2274 10.8094   1
   0   9   1 39.8170 10.3777   3
   1  -9   1 11.9665 7.48841   1
   1  -9   1 8.17874 7.86434   4
  -1  -9  -1 5.77076 4.49948   2
  -1   9  -1 14.4371 10.3150   3
  -1   9  -1 9.14734 7.12049   1
   1   9   1 23.6844 10.8061   1
   1   9   1 14.7700 8.33407   3
   2  -9   1 79.1506 10.4508   1
  -2  -9  -1 76.2664 7.17708   2
   2  -9   1 56.0759 10.1831   4
  -2   9  -1 66.8084 14.8346   3
   2   9   1 85.7577 14.9647   1
  -2   9  -1 70.3905 10.1615   1
   2   9   1 81.5102 10.2759   3
   3  -9   1 130.149 12.3722   1
  -3  -9  -1 134.972 10.8877   2
   3  -9   1 73.1783 12.0614   4
   3   9   1 124.994 17.9684   1
  -3   9  -1 120.965 17.7542   3
  -3   9  -1 139.717 12.0840   1
  -4  -9  -1 4.00336 7.23273   2
   4  -9   1 22.9904 10.5847   4
   4  -9   1 5.76448 7.82400   1
  -4   9  -1 15.3574 13.0395   3
  -4   9  -1 5.47619 6.34284   1
   4   9   1 -12.740 13.6841   1
   5  -9   1 47.7172 13.7086   4
   5  -9   1 83.1884 11.5566   1
  -5  -9  -1 89.3289 12.7891   2
   5   9   1 64.7205 17.0297   1
  -5   9  -1 33.8932 16.5020   3
  -6  -9  -1 115.288 15.8292   2
   6  -9   1 103.842 18.8197   4
   6  -9   1 117.453 13.5250   1
  -6   9  -1 65.4994 18.2142   3
   6   9   1 120.141 21.7280   1
   7  -9   1 149.960 16.3230   1
   7  -9   1 217.447 26.2098   4
  -7  -9  -1 174.101 20.9851   2
  -7   9  -1 167.851 24.3053   3
   7   9   1 187.754 27.5371   1
   8  -9   1 25.5325 18.0087   4
   8  -9   1 48.8951 13.1833   1
  -8   9  -1 6.50032 17.3099   3
   8   9   1 56.9131 23.1392   1
   9  -9   1 37.0287 21.1416   4
   9   9   1 47.2439 25.1707   1
  -9   9  -1 66.2097 19.6899   3
   9 -10  -1 28.5920 21.3539   4
  -9  10   1 6.21566 17.6638   3
   9  10  -1 -16.499 19.1231   1
  -8 -10   1 83.7076 21.1872   2
   8 -10  -1 81.9594 20.5974   4
   8  10  -1 85.0182 22.6738   1
  -8  10   1 90.0184 21.7943   3
  -7 -10   1 522.144 34.1338   2
   7 -10  -1 470.139 35.5158   4
   7  10  -1 452.049 36.2278   1
  -7  10   1 502.662 36.0873   3
   6 -10  -1 168.693 21.6990   4
   6 -10  -1 142.154 10.9792   1
  -6 -10   1 134.586 19.7166   2
   6  10  -1 136.711 22.6166   1
  -6  10   1 99.3176 22.0968   3
   5 -10  -1 989.656 43.5682   4
  -5 -10   1 957.128 41.5279   2
   5 -10  -1 948.522 33.5258   1
   5  10  -1 962.830 46.8222   1
  -5  10   1 974.534 47.5404   3
   4 -10  -1 120.877 10.6312   1
   4 -10  -1 118.962 15.1548   4
  -4 -10   1 146.573 15.3402   2
   4  10  -1 120.329 18.9929   1
  -4  10   1 84.3651 18.6087   3
  -3 -10   1 166.574 14.8184   2
   3 -10  -1 195.502 13.4486   1
   3 -10  -1 193.524 16.7157   4
  -3  10   1 192.249 21.6824   3
   3  10  -1 192.268 13.5792   3
   3  10  -1 186.355 20.7541   1
  -3  10   1 170.265 8.76836   1
   2 -10  -1 48.8127 9.29220   4
   2 -10  -1 32.7720 8.55209   1
  -2 -10   1 8.70572 7.75004   2
  -2 -10   1 36.6402 11.3463   1
   2 -10  -1 29.0718 6.72430   1
   2  10  -1 14.6191 11.6163   1
  -2  10   1 37.5016 7.82612   1
   2  10  -1 27.8827 8.77896   3
  -2  10   1 16.2574 12.2166   3
  -1 -10   1 915.107 37.0595   1
  -1 -10   1 900.446 34.4536   2
   1 -10  -1 869.001 34.6410   1
   1 -10  -1 921.779 34.0879   4
   1  10  -1 923.759 38.0534   1
  -1  10   1 873.806 35.5314   1
  -1  10   1 874.258 39.1039   3
   1  10  -1 912.031 36.0581   3
   0 -10   1 718.184 31.8818   1
   0 -10   1 772.011 31.8229   4
   0 -10  -1 728.213 29.3273   4
   0  10  -1 793.829 33.0391   1
   0  10  -1 757.895 34.0340   3
   0  10   1 747.886 33.8967   1
   0  10   1 731.464 32.9409   3
   1 -10   1 1723.78 59.8143   4
  -1 -10  -1 1699.85 54.6423   2
   1 -10   1 1669.43 59.0093   1
   1  10   1 1849.05 64.1833   1
  -1  10  -1 1721.27 63.7452   3
   1  10   1 1769.04 60.1095   3
  -1  10  -1 1713.14 59.5957   1
   2 -10   1 599.407 26.7317   1
  -2 -10  -1 588.646 22.3883   2
   2 -10   1 572.721 28.2321   4
  -2  10  -1 577.563 32.3327   3
   2  10   1 625.763 33.9710   1
   2  10   1 645.613 26.8612   3
  -2  10  -1 622.808 27.1279   1
   3 -10   1 452.382 25.3263   4
   3 -10   1 450.292 22.2329   1
  -3 -10  -1 427.539 19.1334   2
   3  10   1 462.018 29.6455   1
  -3  10  -1 447.510 30.6828   3
  -3  10  -1 408.038 21.1526   1
   4 -10   1 32.4115 9.28050   1
   4 -10   1 21.0084 10.9064   4
  -4 -10  -1 13.5607 8.11340   2
  -4  10  -1 23.7796 16.0099   3
   4  10   1 26.1308 14.9327   1
  -5 -10  -1 74.9365 12.2324   2
   5 -10   1 81.6928 11.8955   1
   5 -10   1 55.7991 14.5682   4
   5  10   1 71.5380 19.8052   1
  -5  10  -1 85.4658 20.4730   3
   6 -10   1 77.2927 17.8985   4
   6 -10   1 127.853 14.2027   1
  -6 -10  -1 110.967 16.3366   2
   6  10   1 103.705 21.5419   1
  -6  10  -1 64.4392 18.2375   3
   7 -10   1 759.375 34.6331   1
   7 -10   1 840.828 45.9267   4
  -7  10  -1 839.484 45.4863   3
   7  10   1 826.276 46.5062   1
   8 -10   1 87.7761 21.8419   4
   8 -10   1 97.1117 15.4699   1
  -8  10  -1 87.8963 21.3943   3
   8  10   1 55.8178 22.5534   1
   9 -10   1 232.345 30.4069   4
   9  10   1 373.668 37.3822   1
  -9  10  -1 290.218 30.3608   3
   9 -11  -1 401.080 39.3567   4
  -9  11   1 392.709 35.4885   3
   9  11  -1 401.148 39.3496   1
   8 -11  -1 142.706 26.1652   4
  -8  11   1 88.7152 22.5386   3
   8  11  -1 93.6891 24.7929   1
   7 -11  -1 229.250 26.0734   4
  -7 -11   1 215.218 24.9626   2
   7  11  -1 230.417 29.6855   1
  -7  11   1 263.830 30.0133   3
   6 -11  -1 39.4176 16.1135   4
  -6 -11   1 17.3991 14.8238   2
   6 -11  -1 37.9146 9.10606   1
  -6  11   1 31.9655 20.6995   3
   6  11  -1 -3.9362 17.5555   1
   5 -11  -1 111.492 10.9884   1
  -5 -11   1 118.682 16.7106   2
   5 -11  -1 117.484 18.0829   4
   5  11  -1 142.617 24.0695   1
  -5  11   1 130.602 22.8964   3
   4 -11  -1 61.3215 9.69139   1
  -4 -11   1 60.0661 12.2143   2
   4 -11  -1 52.7476 12.8219   4
  -4  11   1 39.1307 17.3901   3
   4  11  -1 50.5160 17.3032   1
  -3 -11   1 2285.20 77.3706   2
   3 -11  -1 2327.99 79.0322   4
   3 -11  -1 2397.69 75.7240   1
   3  11  -1 2337.38 84.3363   1
  -3  11   1 2251.23 85.6775   3
   3  11  -1 2438.40 76.0916   3
  -2 -11   1 1356.04 52.6522   1
   2 -11  -1 1394.88 48.3445   1
  -2 -11   1 1297.61 47.9023   2
   2 -11  -1 1461.62 49.5611   4
  -2  11   1 1307.12 55.8326   3
   2  11  -1 1319.84 48.7519   3
   2  11  -1 1346.16 54.0844   1
  -2  11   1 1376.31 47.4072   1
  -1 -11   1 2044.33 70.6205   1
   1 -11  -1 1994.15 66.9133   4
  -1 -11   1 2024.83 67.2744   2
  -1  11   1 1976.18 72.3475   3
   1  11  -1 2064.72 71.5900   1
  -1  11   1 1921.15 68.5657   1
   1  11  -1 2060.11 69.5080   3
   0 -11  -1 520.169 23.3508   4
   0 -11   1 508.782 24.8254   4
   0 -11   1 456.350 24.6535   1
   0  11   1 493.704 27.8016   1
   0  11   1 464.499 26.6947   3
   0  11  -1 448.437 26.3737   3
   0  11  -1 433.974 25.0016   1
  -1 -11  -1 -1.2955 5.37604   2
   1 -11   1 7.87128 8.72505   1
   1 -11   1 1.39067 9.11693   4
   1  11   1 8.48449 13.0423   1
  -1  11  -1 12.9963 10.0955   1
   1  11   1 2.34980 9.00802   3
  -1  11  -1 7.60295 12.5705   3
   2 -11   1 509.908 24.9915   1
   2 -11   1 467.360 26.8265   4
  -2 -11  -1 518.350 20.6212   2
   2  11   1 522.823 31.2461   1
  -2  11  -1 549.154 25.5963   1
  -2  11  -1 503.494 32.3757   3
   2  11   1 527.000 25.3513   3
   3 -11   1 1193.04 44.5784   1
   3 -11   1 1160.88 47.8787   4
  -3 -11  -1 1199.09 41.1918   2
  -3  11  -1 1220.91 54.0539   3
  -3  11  -1 1213.68 44.2381   1
   3  11   1 1263.86 53.0143   1
   4 -11   1 567.765 26.7067   1
   4 -11   1 575.315 32.2137   4
  -4 -11  -1 569.940 25.6735   2
  -4  11  -1 628.012 38.2583   3
   4  11   1 648.995 36.8829   1
   5 -11   1 1139.58 50.9052   4
   5 -11   1 1191.53 44.0795   1
  -5  11  -1 1128.70 54.4777   3
   5  11   1 1158.98 55.4584   1
   6 -11   1 104.644 13.8908   1
   6 -11   1 76.6986 19.4787   4
  -6  11  -1 87.6554 22.4045   3
   6  11   1 110.115 22.6519   1
   7 -11   1 22.4894 11.5383   1
   7 -11   1 35.8038 17.3924   4
  -7  11  -1 29.7538 20.0021   3
   7  11   1 15.8010 21.4867   1
   8 -11   1 29.6370 19.6369   4
   8 -11   1 29.6232 13.0759   1
   8  11   1 33.7420 24.0957   1
  -8  11  -1 38.7137 20.3763   3
   8 -12  -1 19.6645 19.7854   4
   8  12  -1 -1.3004 21.1255   1
  -8  12   1 -18.782 19.4691   3
   7 -12  -1 3.70916 17.8555   4
  -7  12   1 54.9278 22.6959   3
   7  12  -1 14.7077 22.7351   1
  -6 -12   1 41.1067 15.8973   2
   6 -12  -1 36.4466 17.2198   4
  -6  12   1 19.5423 21.6524   3
   6  12  -1 30.0811 19.7202   1
   5 -12  -1 364.647 19.7649   1
  -5 -12   1 400.313 26.6150   2
   5 -12  -1 413.283 28.5768   4
   5  12  -1 355.147 32.9607   1
  -5  12   1 358.396 33.3980   3
   4 -12  -1 105.053 15.7241   4
  -4 -12   1 141.099 16.0749   2
   4 -12  -1 106.507 12.5478   1
  -4  12   1 88.8877 21.6486   3
   4  12  -1 115.633 21.3334   1
   3 -12  -1 154.757 16.1489   4
  -3 -12   1 178.721 16.4331   2
   3 -12  -1 148.063 14.7970   1
  -3  12   1 151.552 23.6573   3
   3  12  -1 154.243 23.0324   1
   3  12  -1 216.157 16.4207   3
   2 -12  -1 3.25476 9.02624   4
  -2 -12   1 -0.6206 8.15535   2
   2 -12  -1 -4.7277 8.68466   1
  -2  12   1 4.10320 14.9804   3
   2  12  -1 10.9309 15.0081   1
   2  12  -1 15.4390 10.2844   3
  -1 -12   1 325.198 23.1719   1
  -1 -12   1 344.554 21.0909   2
   1 -12  -1 350.854 20.5023   4
  -1  12   1 328.186 22.7219   1
   1  12  -1 355.916 26.8681   1
  -1  12   1 326.730 26.0322   3
   1  12  -1 372.892 23.0861   3
   0 -12   1 729.334 34.3009   1
   0 -12  -1 723.330 31.0643   4
   0 -12   1 721.797 33.5604   4
   0  12  -1 771.729 34.9273   1
   0  12  -1 732.409 35.4039   3
   0  12   1 735.661 35.4428   3
   0  12   1 725.539 36.0397   1
   1 -12   1 740.891 33.3072   1
   1 -12   1 774.073 34.3134   4
  -1 -12  -1 737.894 28.3550   2
   1  12   1 845.459 35.6984   3
  -1  12  -1 698.100 37.7181   3
   1  12   1 831.239 39.9757   1
  -1  12  -1 823.771 35.5667   1
   2 -12   1 340.545 23.4888   4
   2 -12   1 274.058 20.2340   1
  -2 -12  -1 312.281 15.6798   2
   2  12   1 367.413 30.0515   1
   2  12   1 348.975 21.4971   3
  -2  12  -1 263.157 25.4193   3
  -2  12  -1 321.121 20.7490   1
  -3 -12  -1 152.365 12.7331   2
   3 -12   1 162.400 18.7774   4
   3 -12   1 153.630 15.8779   1
   3  12   1 182.489 23.0883   1
  -3  12  -1 96.7037 19.0056   3
   4 -12   1 10.6392 11.9521   4
   4 -12   1 20.4144 10.8460   1
  -4  12  -1 1.77685 15.3739   3
   4  12   1 -12.375 17.2699   1
   5 -12   1 52.4094 12.4861   1
   5 -12   1 61.4031 16.2683   4
   5  12   1 84.1164 23.1073   1
  -5  12  -1 38.6385 19.2823   3
   6 -12   1 27.4452 16.1902   4
   6 -12   1 45.4591 12.5603   1
   6  12   1 42.3426 20.6804   1
  -6  12  -1 31.9817 20.2979   3
   7 -12   1 174.155 25.5335   4
   7 -12   1 175.964 18.2079   1
   7  12   1 196.468 31.1905   1
  -7  12  -1 184.901 27.5721   3
   8 -12   1 27.3620 20.3066   4
  -8  12  -1 42.3229 22.6612   3
   8  12   1 55.0036 25.9066   1
   8 -13  -1 35.4952 21.8132   4
  -8  13   1 34.7913 21.7030   3
   8  13  -1 22.5360 25.0398   1
   7 -13  -1 -24.732 17.4433   4
  -7  13   1 22.8389 21.6380   3
   7  13  -1 5.97551 21.7062   1
   6 -13  -1 51.7960 18.1633   4
  -6  13   1 65.6065 25.3729   3
   6  13  -1 47.5803 23.6944   1
   5 -13  -1 54.6407 10.9369   1
   5 -13  -1 53.5622 16.7351   4
  -5 -13   1 62.9409 15.0886   2
   5  13  -1 12.9016 19.4870   1
  -5  13   1 42.5667 20.4678   3
  -4 -13   1 67.5027 13.4815   2
   4 -13  -1 62.9924 12.2322   1
   4 -13  -1 67.4713 14.9375   4
   4  13  -1 57.0317 19.1929   1
  -4  13   1 34.7141 20.8398   3
  -3 -13   1 190.723 17.0034   2
   3 -13  -1 155.685 15.6419   1
   3 -13  -1 141.943 16.8610   4
   3  13  -1 151.991 23.1654   1
  -3  13   1 171.400 25.2919   3
   3  13  -1 149.688 15.3210   3
  -2 -13   1 79.1235 12.3430   2
   2 -13  -1 71.9727 13.0655   4
   2  13  -1 95.0806 14.3921   3
  -2  13   1 62.8837 17.5963   3
   2  13  -1 64.4473 17.4819   1
  -1 -13   1 6.26598 10.2333   2
  -1 -13   1 -15.769 12.3745   1
   1 -13  -1 -6.6514 8.86765   4
   1  13  -1 -2.0457 14.5614   1
  -1  13   1 -1.9214 11.2640   1
   1  13  -1 11.6603 11.7882   3
  -1  13   1 -13.947 12.4074   3
   0 -13   1 61.1946 14.0491   4
   0 -13   1 45.5325 13.4639   1
   0 -13  -1 53.2820 11.6104   4
   0  13  -1 51.5589 14.9490   3
   0  13   1 74.9335 16.1383   3
   0  13   1 62.6393 15.9672   1
   0  13  -1 87.2905 17.1400   1
  -1 -13  -1 32.3853 7.68642   2
   1 -13   1 33.8466 12.7690   4
   1 -13   1 7.71861 11.1185   1
   1  13   1 45.5983 16.7974   1
   1  13   1 36.2325 13.2202   3
  -1  13  -1 37.1860 12.9091   1
  -1  13  -1 45.6347 15.4016   3
   2 -13   1 -16.328 10.6312   4
   2 -13   1 1.31869 10.8974   1
  -2 -13  -1 2.54892 10.0237   2
   2  13   1 10.8512 14.9478   1
  -2  13  -1 1.86481 11.1218   1
  -2  13  -1 7.24041 15.2675   3
   2  13   1 11.8604 11.9221   3
   3 -13   1 348.083 26.2987   4
   3 -13   1 321.350 22.2277   1
   3  13   1 339.927 31.9741   1
  -3  13  -1 281.226 28.9488   3
   4 -13   1 7.01312 13.6189   4
   4 -13   1 -0.1314 11.5431   1
   4  13   1 36.4615 18.1438   1
  -4  13  -1 10.5664 15.9410   3
   5 -13   1 73.0900 18.5385   4
   5 -13   1 74.1250 14.3974   1
  -5  13  -1 56.3900 20.1148   3
   5  13   1 85.8887 22.3341   1
   6 -13   1 102.746 15.5966   1
   6 -13   1 81.1629 20.9424   4
   6  13   1 103.482 24.4133   1
  -6  13  -1 109.000 24.2775   3
   7 -13   1 -0.2928 19.5211   4
   7 -13   1 15.8209 12.3928   1
  -7  13  -1 23.3449 22.8648   3
   7  13   1 13.3238 23.9995   1
   8 -13   1 37.9232 21.9380   4
   8  13   1 26.6303 23.1208   1
  -8  13  -1 -7.4789 20.9230   3
   7 -14  -1 544.960 40.9422   4
  -7  14   1 546.033 45.9539   3
   7  14  -1 421.064 42.2676   1
   6 -14  -1 127.035 21.8097   4
  -6  14   1 98.4528 27.4891   3
   6  14  -1 70.8919 24.5052   1
   5 -14  -1 632.897 29.1050   1
   5 -14  -1 690.683 38.4261   4
  -5  14   1 560.940 45.0180   3
   5  14  -1 779.043 45.2108   1
   4 -14  -1 643.941 34.6711   4
   4 -14  -1 551.937 28.8814   1
  -4 -14   1 598.355 31.0909   2
   4  14  -1 685.273 41.2454   1
  -4  14   1 584.640 40.8158   3
   3 -14  -1 34.3734 13.2527   4
   3 -14  -1 42.5931 12.6068   1
  -3 -14   1 56.0310 11.7944   2
  -3  14   1 52.5067 20.0275   3
   3  14  -1 35.8875 12.1600   3
   3  14  -1 38.6859 20.4844   1
  -2 -14   1 31.9253 10.6357   2
   2 -14  -1 28.2500 11.6983   4
   2  14  -1 34.1887 13.1235   3
  -2  14   1 8.24898 15.7770   3
   2  14  -1 33.5910 16.6961   1
  -1 -14   1 457.209 30.7164   1
   1 -14  -1 452.457 26.1070   4
  -1 -14   1 426.504 25.6590   2
   1  14  -1 522.001 29.5421   3
   1  14  -1 521.440 32.1080   1
  -1  14   1 448.803 32.1235   3
   0 -14   1 468.819 28.1661   1
   0 -14   1 431.757 27.5727   4
   0 -14  -1 393.494 24.4228   4
   0  14   1 437.022 29.6686   3
   0  14  -1 427.626 29.7419   3
   0  14  -1 449.653 31.0902   1
   0  14   1 465.943 30.4233   1
   1 -14   1 1316.39 52.3710   1
   1 -14   1 1350.02 53.5910   4
   1  14   1 1293.93 53.0939   3
  -1  14  -1 1321.45 56.6198   3
  -1  14  -1 1382.94 54.5665   1
   1  14   1 1349.57 58.1160   1
   2 -14   1 262.360 22.9432   4
   2 -14   1 294.642 23.5354   1
   2  14   1 306.780 24.0995   3
   2  14   1 305.188 29.0990   1
  -2  14  -1 235.732 25.8887   3
   3 -14   1 490.534 32.1058   4
   3 -14   1 509.659 28.6481   1
   3  14   1 541.679 36.6865   1
  -3  14  -1 494.917 37.5328   3
   4 -14   1 2.16663 14.8906   4
   4 -14   1 6.88098 12.5150   1
  -4  14  -1 5.38773 17.4227   3
   4  14   1 18.3624 20.1930   1
   5 -14   1 172.161 18.9286   1
   5 -14   1 190.730 25.3848   4
   5  14   1 155.271 27.7653   1
  -5  14  -1 179.461 27.7772   3
   6 -14   1 203.822 27.5552   4
   6 -14   1 176.121 19.3781   1
   6  14   1 204.915 30.9645   1
  -6  14  -1 156.663 28.7301   3
   7 -14   1 614.648 44.3795   4
   7  14   1 631.540 46.1420   1
  -7  14  -1 588.145 46.1352   3
   7 -15  -1 321.507 32.6449   4
  -7  15   1 334.918 39.4228   3
   7  15  -1 275.677 35.9518   1
   6 -15  -1 -9.3055 17.2299   4
  -6  15   1 47.6654 24.9406   3
   6  15  -1 -4.1441 21.5964   1
   5 -15  -1 9.64281 15.5944   4
   5  15  -1 -9.1312 19.8729   1
  -5  15   1 16.4750 23.7292   3
   4 -15  -1 177.970 21.3495   4
  -4  15   1 153.525 28.5837   3
   4  15  -1 184.446 29.2909   1
  -3 -15   1 952.440 40.3792   2
   3 -15  -1 1047.30 44.4495   4
   3  15  -1 953.084 50.3034   1
  -3  15   1 937.857 52.8062   3
   2 -15  -1 487.423 29.2878   4
  -2 -15   1 454.827 26.1602   2
   2  15  -1 514.683 35.6034   1
  -2  15   1 557.160 37.8762   3
   2  15  -1 551.485 30.3593   3
   1 -15  -1 744.956 34.9447   4
  -1 -15   1 710.700 33.1258   2
  -1 -15   1 628.957 36.6217   1
   1  15  -1 700.823 36.4959   3
   1  15  -1 658.567 39.0118   1
  -1  15   1 736.596 41.1444   3
   0 -15   1 42.8365 14.3210   4
   0 -15  -1 55.8560 13.5645   4
   0 -15   1 23.6233 15.8994   1
   0  15  -1 61.7303 16.4032   3
   0  15  -1 53.4042 17.7231   1
   0  15   1 69.6507 17.8675   3
   1 -15   1 7.58635 12.4960   4
   1 -15   1 9.06960 14.7536   1
  -1  15  -1 -1.4341 17.5097   3
   1  15   1 -10.031 13.3343   3
   1  15   1 -2.3430 16.4409   1
   2 -15   1 160.311 20.4358   4
   2 -15   1 165.741 20.6695   1
   2  15   1 183.929 20.5759   3
  -2  15  -1 153.880 24.1104   3
   2  15   1 215.814 27.5965   1
   3 -15   1 1063.76 45.2946   1
   3 -15   1 1036.34 48.3566   4
  -3  15  -1 932.246 53.4847   3
   3  15   1 1142.09 54.1512   1
   4 -15   1 314.877 29.0733   4
   4 -15   1 279.514 23.5043   1
   4  15   1 296.036 33.1320   1
  -4  15  -1 245.859 31.8670   3
   5 -15   1 939.123 42.0292   1
   5 -15   1 935.579 49.4327   4
   5  15   1 994.914 53.1368   1
  -5  15  -1 903.323 53.1498   3
   6 -15   1 213.302 29.0922   4
   6 -15   1 185.920 20.2018   1
   6  15   1 159.314 28.6198   1
  -6  15  -1 162.233 31.4674   3
   7 -15   1 47.6401 23.7641   4
  -7  15  -1 40.6174 24.5952   3
   7  15   1 55.7668 24.9254   1
   6 -16  -1 141.828 23.8805   4
  -6  16   1 87.9992 28.5023   3
   6  16  -1 65.7965 25.1363   1
   5 -16  -1 275.712 27.4462   4
  -5  16   1 223.070 32.5880   3
   5  16  -1 201.463 32.0709   1
   4 -16  -1 62.3704 17.6847   4
  -4  16   1 95.6712 27.4942   3
   4  16  -1 89.3154 23.5708   1
   3 -16  -1 83.0291 17.1814   4
   3  16  -1 76.7899 23.9074   1
  -3  16   1 95.8052 24.0551   3
  -2 -16   1 35.0769 12.6752   2
   2 -16  -1 4.80746 13.1251   4
   2  16  -1 50.1614 19.8158   1
   2  16  -1 13.4814 13.7349   3
  -2  16   1 -7.9966 17.1725   3
   1 -16  -1 110.917 16.9402   4
  -1 -16   1 66.2711 15.0895   2
  -1  16   1 84.7284 20.5795   3
   1  16  -1 96.9974 18.7291   3
   1  16  -1 68.9571 21.7887   1
   0 -16   1 3.68409 16.4443   1
   0 -16   1 35.6434 14.2125   2
   0 -16   1 15.4665 15.3436   4
   0  16  -1 31.4611 17.7449   3
   0  16   1 30.3563 16.9431   3
   0  16  -1 27.7022 18.3444   1
   1 -16   1 458.439 32.1101   4
   1 -16   1 442.555 32.6783   1
  -1  16  -1 482.395 35.9005   3
   1  16   1 520.309 32.6329   3
   2 -16   1 23.3134 16.7154   1
   2 -16   1 28.3558 16.5796   4
   2  16   1 35.2987 21.1425   1
  -2  16  -1 54.2413 22.3236   3
   2  16   1 12.7232 15.3420   3
   3 -16   1 314.124 28.6949   4
   3 -16   1 294.620 25.6882   1
  -3  16  -1 277.435 32.3641   3
   3  16   1 236.383 31.1786   1
   4 -16   1 21.4042 18.0105   4
   4 -16   1 38.0228 16.1105   1
   4  16   1 23.9949 22.9970   1
  -4  16  -1 32.0787 21.7544   3
   5 -16   1 0.16383 14.8735   1
   5 -16   1 -24.378 17.0835   4
   5  16   1 -8.5738 19.1678   1
  -5  16  -1 -2.5503 21.3251   3
   6 -16   1 125.100 25.1792   4
   6 -16   1 82.7453 17.8349   1
  -6  16  -1 112.070 30.1211   3
   6  16   1 46.6960 24.7991   1
   6 -17  -1 14.9292 19.2420   4
   6  17  -1 33.2279 23.7212   1
  -6  17   1 21.6189 28.1147   3
   5 -17  -1 -5.2727 17.1488   4
  -5  17   1 -0.8102 25.6479   3
   5  17  -1 -46.331 22.4865   1
   4 -17  -1 27.6822 17.0236   4
   4  17  -1 32.9684 24.7138   1
  -4  17   1 9.34335 23.1862   3
   3 -17  -1 85.7200 18.3702   4
  -3  17   1 50.7128 24.9641   3
   3  17  -1 110.862 26.3975   1
   2 -17  -1 39.8200 15.8523   4
  -2  17   1 46.1384 22.8542   3
   2  17  -1 40.0596 16.8051   3
   2  17  -1 47.8912 20.5675   1
   1 -17  -1 40.7594 15.1617   4
   1  17  -1 47.4464 17.6052   3
   1  17  -1 56.1051 21.6320   1
  -1  17   1 41.4954 22.0054   3
   0 -17   1 36.5977 14.2460   2
   0 -17   1 36.0141 16.9983   1
   0  17   1 37.8479 19.9532   3
   0  17  -1 56.7602 19.8963   3
   1 -17   1 18.0032 16.9619   4
   1 -17   1 28.8674 17.7558   1
   1  17   1 4.66945 16.9849   3
  -1  17  -1 32.7645 19.2854   3
   2 -17   1 3.84847 17.2727   1
   2 -17   1 -3.5580 15.0297   4
   2  17   1 26.4481 16.2169   3
  -2  17  -1 9.15101 21.8366   3
   3 -17   1 -4.2209 17.1894   1
   3 -17   1 25.0585 18.6510   4
   3  17   1 -16.638 21.2028   1
  -3  17  -1 16.0643 21.3455   3
   4 -17   1 17.8833 18.8431   4
   4 -17   1 -13.064 15.8075   1
  -4  17  -1 0.10735 21.5995   3
   4  17   1 25.4805 23.8663   1
   5 -17   1 -14.527 18.4978   4
   5 -17   1 -10.375 15.3209   1
   5  17   1 13.9738 20.7815   1
  -5  17  -1 27.6748 23.7632   3
   6 -17   1 -6.9181 19.9328   4
   6  17   1 3.06975 24.6192   1
  -6  17  -1 -19.992 24.7701   3
   5 -18  -1 337.090 31.5992   4
  -5  18   1 221.213 35.0566   3
   5  18  -1 245.881 33.8522   1
   4 -18  -1 98.4418 21.3835   4
  -4  18   1 119.774 30.8048   3
   4  18  -1 49.6889 23.6530   1
   3 -18  -1 56.1725 18.4318   4
  -3  18   1 61.1832 23.5255   3
   3  18  -1 41.9000 24.3243   1
   2 -18  -1 31.5545 17.2358   4
  -2  18   1 4.48792 21.0126   3
   2  18  -1 11.8771 23.3986   1
   2  18  -1 4.57303 15.8420   3
   1 -18  -1 315.517 26.9928   4
  -1  18   1 317.816 32.4322   3
   1  18  -1 332.280 30.5858   3
   0  18  -1 256.166 29.2783   3
   0  18   1 168.723 24.8326   3
   1 -18   1 612.592 38.7522   4
   1 -18   1 665.661 39.7699   1
   1  18   1 550.416 38.0883   3
  -1  18  -1 697.231 44.2852   3
   2 -18   1 318.073 30.3749   4
   2 -18   1 304.983 29.1896   1
   2  18   1 304.872 28.8435   3
  -2  18  -1 214.428 32.2585   3
   3 -18   1 186.303 25.6151   4
   3 -18   1 253.721 26.6943   1
  -3  18  -1 210.124 32.2637   3
   4 -18   1 -4.7969 20.0058   4
   4 -18   1 8.71561 16.8003   1
  -4  18  -1 63.9058 26.6040   3
   4  18   1 50.7048 24.8109   1
   5 -18   1 41.3635 21.4182   4
   5 -18   1 33.1727 18.5117   1
  -5  18  -1 39.7608 25.5533   3
   5  18   1 29.5325 22.6637   1
   4 -19  -1 119.023 23.3391   4
  -4  19   1 122.562 32.1797   3
   4  19  -1 110.697 29.8621   1
   3 -19  -1 776.151 44.6105   4
  -3  19   1 847.362 54.4964   3
   2 -19  -1 136.077 22.0111   4
  -2  19   1 129.254 28.4298   3
   1  19  -1 628.962 39.7376   3
  -1  19   1 594.474 43.3978   3
   0  19  -1 32.6217 20.3722   3
   0  19   1 27.2146 21.5984   3
   1 -19   1 -2.8700 17.2007   4
  -1  19  -1 -17.548 21.5524   3
   1  19   1 8.04140 19.0423   3
   2 -19   1 58.6869 20.9118   4
   2 -19   1 87.7009 22.3238   1
  -2  19  -1 51.7806 24.1735   3
   3 -19   1 337.086 31.2484   1
   3 -19   1 254.441 29.7391   4
  -3  19  -1 387.114 41.1959   3
   4 -19   1 125.993 23.2713   1
   4 -19   1 121.903 26.2909   4
  -4  19  -1 97.4196 30.0369   3
  -3  20   1 -1.7263 25.6452   3
  -2  20   1 22.6498 26.2032   3
  -1  20   1 71.5591 26.8890   3
   1  20  -1 11.7606 20.0660   3
   0  20  -1 91.4931 25.0021   3
   0  20   1 89.6919 24.5529   3
   1  20   1 180.243 26.8030   3
  -1  20  -1 191.147 29.9734   3
   2 -20   1 57.8739 21.7045   4
  -2  20  -1 63.1428 26.9413   3
 -10   0   2 40.2325 24.2595   2
  10   0  -2 37.7117 15.4651   1
   9   0  -2 175.631 20.0939   1
  -9   0   2 155.574 29.7587   2
  -8   0   2 9.46948 17.0782   2
   8   0  -2 18.1350 11.6466   1
  -7   0   2 237.120 26.2106   2
   7   0  -2 194.481 17.5114   1
   6   0  -2 663.794 29.1042   1
  -6   0   2 672.727 36.3366   2
   5   0  -2 3089.72 99.8675   1
   5   0  -2 3308.60 100.302   1
  -5   0   2 3158.25 105.580   2
   4   0  -2 1149.25 39.4630   1
   4   0  -2 1159.15 37.8846   3
  -4   0   2 1149.36 44.1053   2
   4   0  -2 1130.77 39.0161   1
   3   0  -2 3586.34 108.268   3
   3   0  -2 3638.51 108.583   1
  -3   0   2 3522.63 112.528   2
   3   0  -2 3671.83 108.883   1
  -2   0   2 34.4912 4.67304   1
   2   0  -2 36.1066 5.31242   1
   2   0  -2 28.3396 4.95374   3
  -2   0   2 26.2180 7.20607   2
   2   0  -2 39.7924 5.05024   1
   1   0  -2 158.870 10.3200   2
  -1   0   2 165.367 8.23782   1
   1   0  -2 176.406 8.69891   1
  -1   0   2 179.413 10.2478   2
   0   0   2 1116.27 34.4513   4
   0   0   2 1105.26 35.7406   1
   0   0  -2 1112.92 34.3416   4
   0   0  -2 1133.71 35.8941   1
   1   0   2 4482.02 133.029   4
  -1   0  -2 4496.63 134.738   1
   1   0   2 4511.36 134.784   1
   2   0   2 147.872 10.8814   1
   3   0   2 7462.77 223.902   1
  -4   0  -2 499.141 21.8593   3
   4   0   2 515.128 24.3774   1
  -5   0  -2 5.27771 7.69368   3
   5   0   2 12.6400 9.60471   1
   6   0   2 62.6183 13.8105   1
  -6   0  -2 82.0788 11.9849   3
   7   0   2 1132.44 48.3014   1
  -7   0  -2 1114.98 43.0854   3
   8   0   2 631.121 36.2263   1
   9   0   2 736.945 41.1832   1
  10   0   2 274.769 28.8523   1
  10  -1  -2 42.2155 14.5482   1
 -10  -1   2 -2.3711 23.9613   2
 -10   1   2 40.9947 25.7313   2
  10   1  -2 25.5102 15.6042   1
   9  -1  -2 268.756 21.9458   1
  -9  -1   2 258.548 32.5370   2
  -9   1   2 276.179 34.4942   2
   9   1  -2 200.686 22.1305   1
  -8  -1   2 139.550 23.5168   2
   8  -1  -2 159.368 16.8895   1
   8   1  -2 160.402 18.7258   1
  -8   1   2 121.172 24.5365   2
   7  -1  -2 389.878 22.2515   1
  -7  -1   2 410.275 29.9348   2
   7   1  -2 404.058 24.7997   1
  -7   1   2 368.370 29.9705   2
   6  -1  -2 153.080 13.5677   1
  -6  -1   2 182.785 20.7443   2
  -6   1   2 157.239 19.9876   2
   6   1  -2 151.496 15.2706   1
   5  -1  -2 10.4244 6.79189   1
   5  -1  -2 21.3479 7.18618   1
  -5  -1   2 11.0713 10.5655   2
   5   1  -2 18.7620 4.78768   3
  -5   1   2 11.2274 6.44774   3
   5   1  -2 14.7403 9.05112   1
  -5   1   2 28.9464 11.6121   2
   5   1  -2 11.6396 8.27371   1
  -4  -1   2 207.382 18.0246   2
   4  -1  -2 180.189 10.9519   1
   4  -1  -2 194.521 11.7134   1
   4   1  -2 162.422 9.12850   3
   4   1  -2 178.552 13.1925   1
  -4   1   2 230.737 18.8921   2
   4   1  -2 163.324 11.9799   1
  -4   1   2 167.796 11.3733   3
   3  -1  -2 528.481 18.4669   1
   3  -1  -2 533.725 18.9321   1
  -3  -1   2 507.225 24.1001   2
  -3   1   2 492.944 23.7211   2
   3   1  -2 513.821 18.1410   3
   3   1  -2 530.525 20.8929   1
   3   1  -2 518.146 20.0495   1
   2  -1  -2 255.252 10.0466   1
  -2  -1   2 246.258 11.3874   1
   2  -1  -2 238.126 9.75120   1
   2  -1  -2 237.468 11.4575   3
  -2  -1   2 242.272 13.9655   2
  -2   1   2 203.510 8.72031   1
  -2   1   2 282.063 15.1926   2
   2   1  -2 233.069 11.1798   1
   2   1  -2 253.954 12.0400   1
   1  -1  -2 6977.68 205.979   2
   1  -1  -2 6923.99 204.689   1
  -1  -1   2 6994.52 206.711   2
   1   1  -2 7207.15 205.858   1
  -1   1   2 6901.85 206.166   2
  -1   1   2 6841.69 204.371   1
   0  -1  -2 661.734 23.2367   1
   0  -1   2 679.966 23.0117   4
   0  -1  -2 701.446 21.2105   4
   0  -1   2 696.843 23.7616   1
   0   1   2 709.742 23.0130   2
   0   1   2 697.037 23.4990   1
   0   1  -2 681.656 23.6669   1
   1  -1   2 1465.37 46.2651   1
  -1  -1  -2 1427.61 46.2728   1
   1   1   2 1462.46 46.4071   1
   1   1   2 1438.22 43.8587   4
  -1   1  -2 1422.20 45.0454   4
   2  -1   2 111.019 9.13197   4
   2  -1   2 113.032 10.2674   1
   2   1   2 97.4543 8.31458   2
   2   1   2 112.521 10.7464   1
   3  -1   2 918.384 32.6549   1
  -3   1  -2 870.976 32.4581   3
   3   1   2 828.245 32.9147   1
  -4  -1  -2 443.893 19.6384   3
   4  -1   2 431.054 21.5995   1
   4   1   2 434.261 23.0393   1
  -4   1  -2 435.764 21.2916   3
   5  -1   2 878.647 36.5452   1
  -5  -1  -2 902.986 33.7810   3
   5   1   2 896.323 37.5028   1
  -5   1  -2 909.176 35.5959   3
  -6  -1  -2 357.647 19.6117   3
   6  -1   2 355.763 22.3233   1
   6   1   2 351.265 25.1446   1
  -6   1  -2 382.492 21.6650   3
  -7  -1  -2 241.324 17.0911   3
   7  -1   2 262.623 22.8988   1
  -7   1  -2 254.843 19.7352   3
   7   1   2 237.477 23.2435   1
   8  -1   2 68.2841 17.1003   1
   8   1   2 74.6439 18.5232   1
   9  -1   2 47.3836 17.9665   1
   9   1   2 46.2301 18.6276   1
  10  -1   2 -16.858 15.9614   1
  10   1   2 31.0499 18.5062   1
 -10  -2   2 -3.3827 23.6094   2
  10  -2  -2 9.51299 12.3440   1
  10   2  -2 17.5503 16.4080   1
 -10   2   2 -35.183 23.4258   2
  -9  -2   2 20.0355 20.7533   2
   9  -2  -2 -9.4870 10.4878   1
  -9   2   2 -4.3650 21.3152   2
   9   2  -2 25.3862 15.4594   1
  -8  -2   2 10.7472 16.6534   2
   8  -2  -2 -1.0778 9.63785   1
  -8   2   2 -7.2823 19.1892   2
   8   2  -2 1.05390 12.4482   1
   7  -2  -2 -1.9110 8.13806   1
  -7  -2   2 6.76803 13.8521   2
  -7   2   2 3.32428 7.68668   3
  -7   2   2 -4.4177 14.1860   2
   7   2  -2 9.61261 12.0598   1
   6  -2  -2 4.45241 7.17101   1
  -6  -2   2 -12.296 11.3483   2
   6   2  -2 7.96958 10.4274   1
  -6   2   2 5.45525 12.4974   2
  -6   2   2 0.37373 7.37201   3
  -5  -2   2 19.9692 12.3694   2
   5  -2  -2 17.9835 6.71588   1
   5  -2  -2 11.1548 5.93920   1
  -5   2   2 20.4458 11.3206   2
  -5   2   2 25.1457 7.71917   3
   5   2  -2 16.7399 9.49440   1
   4  -2  -2 393.507 15.4918   1
  -4  -2   2 376.389 21.8185   2
   4  -2  -2 369.315 15.0297   1
  -4   2   2 380.796 17.9277   3
  -4   2   2 350.608 21.7387   2
   4   2  -2 353.503 13.0928   3
   4   2  -2 333.524 18.9580   1
  -3  -2   2 -5.4189 7.67833   2
   3  -2  -2 5.04038 3.00739   1
   3  -2  -2 7.89121 3.62921   1
   3   2  -2 2.26692 6.57804   1
   3   2  -2 5.48764 3.18040   3
  -3   2   2 5.64676 6.01848   3
  -3   2   2 9.70051 8.19527   2
   3   2  -2 0.24410 5.17716   1
   2  -2  -2 554.507 17.7221   1
  -2  -2   2 538.493 22.3954   2
  -2  -2   2 544.092 20.5933   1
  -2   2   2 566.730 22.7590   2
   2   2  -2 570.371 21.6667   1
  -2   2   2 525.942 21.5755   3
   2   2  -2 546.405 20.8002   1
  -1  -2   2 84.9477 9.03495   2
   1  -2  -2 87.5461 7.14020   2
  -1  -2   2 101.143 8.32334   1
   1  -2  -2 77.3274 5.72583   1
   1   2  -2 109.019 8.63348   1
   1   2  -2 97.9220 8.29059   1
  -1   2   2 98.8606 8.12226   2
   0  -2  -2 116.462 7.69065   1
   0  -2   2 113.872 8.53983   1
   0  -2   2 120.765 8.62069   4
   0   2  -2 115.180 7.59783   4
   0   2  -2 127.062 8.51173   1
   0   2   2 116.825 8.18463   1
   0   2   2 116.445 6.75345   2
   1  -2   2 21.2202 5.70424   1
   1  -2   2 16.2287 5.17734   4
  -1  -2  -2 21.9843 5.93887   1
   1   2   2 22.0099 6.68455   1
   2  -2   2 279.688 14.1449   4
   2  -2   2 271.937 13.6568   1
   2   2   2 224.663 14.4296   1
  -2   2  -2 290.378 16.0064   3
   2   2   2 265.645 12.2457   2
   3  -2   2 135.518 10.8953   1
   3  -2   2 119.211 11.2650   4
   3   2   2 118.593 12.5899   1
  -3   2  -2 137.349 12.8253   3
   4  -2   2 3.61922 7.34053   1
  -4   2  -2 4.42166 7.65651   3
   4   2   2 8.18005 8.27868   1
   5  -2   2 -1.7036 7.51760   1
  -5  -2  -2 6.76516 6.23408   3
   5   2   2 9.69482 9.94271   1
  -5   2  -2 7.59669 9.05721   3
   6  -2   2 -6.5520 8.52435   1
  -6  -2  -2 -1.7795 7.05761   3
  -6   2  -2 5.62837 9.43128   3
   6   2   2 4.87601 10.6743   1
   7  -2   2 14.9477 11.8531   1
  -7  -2  -2 -3.2290 6.82622   3
  -7   2  -2 10.6334 10.4799   3
   7   2   2 -5.4630 13.4124   1
   8  -2   2 9.46909 13.8845   1
  -8   2  -2 12.4801 11.2075   3
   8   2   2 -2.8149 15.9276   1
   9  -2   2 60.4445 17.3602   1
   9   2   2 37.3873 18.6992   1
  10  -2   2 -0.3504 15.6187   1
  10   2   2 17.9847 18.9202   1
 -10  -3   2 -37.811 22.5118   2
  10   3  -2 -13.234 15.1603   1
   9  -3  -2 114.142 14.3522   1
  -9  -3   2 98.1276 25.9751   2
  -9   3   2 216.638 32.3245   2
   9   3  -2 112.144 20.7319   1
   8  -3  -2 282.105 19.0926   1
  -8  -3   2 272.427 30.2896   2
  -8   3   2 312.441 32.0498   2
   8   3  -2 292.326 25.3961   1
   7  -3  -2 672.095 27.4660   1
  -7  -3   2 636.251 38.4953   2
   7   3  -2 677.825 34.5659   1
  -7   3   2 695.487 29.8061   3
  -7   3   2 669.371 40.7703   2
   6  -3  -2 65.8927 8.69198   1
  -6  -3   2 104.210 18.3772   2
   6   3  -2 57.2859 13.6571   1
  -6   3   2 59.7206 10.4663   3
  -6   3   2 51.4569 15.1606   2
   5  -3  -2 212.480 11.5484   1
   5  -3  -2 197.520 12.0969   1
  -5  -3   2 246.304 21.2227   2
  -5   3   2 223.163 20.4292   2
  -5   3   2 214.005 15.9955   3
   5   3  -2 160.341 16.8146   1
  -4  -3   2 87.5533 12.3092   2
   4  -3  -2 97.3567 7.03682   1
   4  -3  -2 86.5239 6.74873   1
  -4   3   2 92.4683 13.0654   2
  -4   3   2 101.550 11.5955   3
   4   3  -2 112.321 12.9200   1
  -3  -3   2 380.822 17.5587   1
   3  -3  -2 400.577 13.0739   1
   3  -3  -2 381.307 12.7112   1
  -3  -3   2 389.176 20.2602   2
   3   3  -2 375.815 18.7010   1
  -3   3   2 399.424 19.0394   3
  -3   3   2 391.894 21.1302   2
   2  -3  -2 24.1199 2.49784   1
  -2  -3   2 8.93892 6.69296   2
  -2  -3   2 19.9558 6.24799   1
  -2   3   2 38.4273 7.94028   2
  -2   3   2 22.1255 7.13093   3
   2   3  -2 23.2329 6.90261   1
  -1  -3   2 632.780 24.4708   2
  -1  -3   2 654.192 23.7847   1
   1  -3  -2 668.998 22.9401   2
   1  -3  -2 648.205 21.4298   1
  -1   3   2 645.109 24.6594   3
   1   3  -2 639.185 24.2280   1
  -1   3   2 652.395 23.4963   2
   0  -3  -2 830.872 27.8788   1
   0  -3   2 829.112 28.3935   4
   0  -3   2 784.156 28.1664   1
   0  -3  -2 819.779 25.3319   2
   0   3  -2 813.138 29.4086   3
   0   3   2 808.900 25.5930   2
   0   3   2 817.384 27.3923   1
  -1  -3  -2 882.853 30.5012   1
   1  -3   2 811.665 29.5585   1
   1  -3   2 884.373 30.0017   4
  -1   3  -2 862.724 31.7277   3
   1   3   2 837.300 30.2836   1
   2  -3   2 225.389 12.8645   4
   2  -3   2 194.481 11.8162   1
   2   3   2 227.745 10.4593   2
   2   3   2 211.711 14.2222   1
  -2   3  -2 202.914 14.3482   3
   3  -3   2 867.389 34.4101   4
   3  -3   2 926.505 33.7748   1
  -3   3  -2 947.924 36.1427   3
   3   3   2 949.417 36.3310   1
   4  -3   2 291.773 18.9564   4
   4  -3   2 291.349 16.8371   1
   4   3   2 264.574 19.2261   1
  -4   3  -2 271.147 18.6971   3
  -5  -3  -2 2337.37 75.6719   3
   5  -3   2 2331.23 79.0395   1
   5   3   2 2402.43 82.6313   1
  -5   3  -2 2542.75 81.6339   3
   6  -3   2 83.9095 13.3774   1
  -6  -3  -2 70.6383 9.62726   3
  -6   3  -2 64.0884 13.3010   3
   6   3   2 92.0116 15.9869   1
   7  -3   2 116.931 16.6498   1
  -7   3  -2 112.269 16.6277   3
   7   3   2 125.285 20.3017   1
   8  -3   2 50.0342 14.6703   1
  -8   3  -2 39.6199 13.8502   3
   8   3   2 36.0450 16.4729   1
   9  -3   2 60.7057 17.3967   1
   9   3   2 21.1276 18.9390   1
  10  -3   2 32.2473 16.7780   1
  10  -3   2 26.8310 20.7648   4
  10   3   2 -19.571 15.9907   1
 -10  -4   2 158.296 29.5641   2
  10   4  -2 155.088 24.3807   1
  -9  -4   2 108.879 24.1590   2
  -9   4   2 98.6191 26.3660   2
   9   4  -2 160.648 23.2305   1
  -8  -4   2 15.6992 18.9202   2
   8  -4  -2 7.87422 8.10623   1
  -8   4   2 1.03121 19.0717   2
   8   4  -2 15.4726 15.9390   1
   7  -4  -2 104.091 10.4644   1
  -7  -4   2 124.846 21.1786   2
  -7   4   2 118.917 14.8573   3
   7   4  -2 89.3287 17.3258   1
  -7   4   2 147.509 24.0801   2
   6  -4  -2 290.378 14.3892   1
  -6  -4   2 262.525 24.2211   2
   6   4  -2 328.115 24.1720   1
  -6   4   2 373.169 29.9676   2
  -6   4   2 332.959 21.0511   3
  -5  -4   2 3058.95 100.637   2
   5  -4  -2 3062.95 91.3544   1
   5  -4  -2 2971.79 92.0154   1
  -5   4   2 3110.30 98.3604   3
  -5   4   2 2982.83 102.193   2
   4  -4  -2 447.918 14.8592   1
   4  -4  -2 418.587 14.4114   1
  -4  -4   2 434.674 22.9489   2
   4   4  -2 413.725 23.2128   1
  -4   4   2 437.906 24.2603   2
  -4   4   2 455.853 22.6465   3
  -3  -4   2 2236.87 73.2975   2
  -3  -4   2 2391.39 72.5402   1
   3   4  -2 2211.66 72.8558   1
   3   4  -2 2189.72 67.3992   3
  -3   4   2 2247.48 73.9327   2
  -3   4   2 2151.72 72.7883   3
  -2  -4   2 194.360 12.9922   2
  -2  -4   2 216.654 13.7816   1
   2  -4  -2 190.894 7.35813   1
  -2   4   2 188.069 13.1874   2
   2   4  -2 190.238 10.5737   3
  -2   4   2 186.551 13.4246   3
   2   4  -2 159.221 13.0225   1
  -1  -4   2 123.928 10.4895   2
   1  -4  -2 113.047 8.71527   2
   1  -4  -2 105.197 7.41890   1
  -1  -4   2 125.087 10.2365   1
   1  -4  -2 113.235 7.15172   4
   1   4  -2 129.450 11.1292   1
  -1   4   2 106.551 10.7481   3
   1   4  -2 105.454 9.38399   3
  -1   4   2 101.175 6.14720   1
  -1   4   2 108.041 8.83584   2
   0  -4  -2 1417.36 45.0566   1
   0  -4  -2 1424.07 41.6627   2
   0  -4  -2 1365.89 41.5243   4
   0  -4   2 1414.07 45.6604   4
   0  -4   2 1379.85 45.3262   1
   0   4  -2 1363.72 45.7786   1
   0   4  -2 1351.69 46.4889   3
   0   4   2 1416.24 44.4513   1
   0   4   2 1351.49 41.8683   2
   1  -4   2 1925.77 61.3513   1
   1  -4   2 1934.95 61.6348   4
   1   4   2 1944.19 57.8955   4
   1   4   2 1897.51 61.9522   1
  -1   4  -2 1963.50 63.5705   3
   2  -4   2 2604.80 80.6345   1
   2  -4   2 2553.49 81.3274   4
   2   4   2 2604.84 77.2567   2
   2   4   2 2470.37 82.4169   1
  -2   4  -2 2650.92 83.7027   3
   3  -4   2 5788.69 178.180   1
   3  -4   2 5990.83 179.864   4
  -3   4  -2 5930.09 181.622   3
   3   4   2 5934.46 181.426   1
   4  -4   2 405.460 22.1250   4
   4  -4   2 413.100 20.4695   1
  -4   4  -2 425.108 24.0550   3
   4   4   2 434.418 24.4409   1
   5  -4   2 81.4809 13.5260   4
   5  -4   2 111.339 12.9240   1
  -5   4  -2 87.7500 14.7203   3
   5   4   2 91.6398 15.6328   1
   6  -4   2 28.4473 13.8584   4
  -6  -4  -2 45.7366 7.65183   3
   6  -4   2 41.6921 10.8551   1
  -6   4  -2 38.2658 12.9031   3
   6   4   2 38.4709 14.8329   1
   7  -4   2 1143.74 45.8753   1
   7  -4   2 1032.69 49.7767   4
  -7   4  -2 1070.59 46.0873   3
   7   4   2 1099.28 49.4709   1
   8  -4   2 241.647 22.9821   1
   8  -4   2 214.673 26.8893   4
   8   4   2 251.023 28.7855   1
  -8   4  -2 217.919 22.3120   3
   9  -4   2 569.560 34.9287   1
   9   4   2 600.534 38.8182   1
  10  -4   2 302.852 34.5571   4
  10  -4   2 245.936 25.8121   1
  10   4   2 147.932 26.6861   1
 -10  -5   2 68.4333 24.4646   2
  10   5  -2 55.6993 21.1637   1
  -9  -5   2 413.323 37.1297   2
   9   5  -2 426.814 33.8485   1
  -8  -5   2 168.321 24.3884   2
   8  -5  -2 169.031 13.1953   1
   8   5  -2 161.583 22.3274   1
  -8   5   2 150.487 17.6411   3
  -8   5   2 195.883 29.0791   2
   7  -5  -2 846.825 29.5728   1
  -7  -5   2 810.016 41.7121   2
  -7   5   2 812.044 37.0758   3
  -7   5   2 827.399 45.6756   2
   7   5  -2 795.685 40.8745   1
   6  -5  -2 97.1408 7.68948   1
  -6  -5   2 97.0314 17.2621   2
   6   5  -2 88.4132 16.9107   1
  -6   5   2 75.8469 17.4965   2
  -6   5   2 78.1209 14.2562   3
   5  -5  -2 35.6049 3.95955   1
  -5  -5   2 47.3837 13.2022   2
   5  -5  -2 36.4529 5.07583   1
  -5   5   2 62.5102 14.2156   2
  -5   5   2 38.6990 11.8107   3
   5   5  -2 50.9504 12.2611   1
  -4  -5   2 72.3508 11.5691   2
  -4   5   2 68.7172 12.1563   3
   4   5  -2 106.681 14.2680   1
  -4   5   2 93.0854 13.2799   2
  -3  -5   2 725.114 29.2924   1
  -3  -5   2 762.178 30.3812   2
  -3   5   2 756.163 30.7877   2
   3   5  -2 695.077 30.5241   1
   3   5  -2 725.330 24.3812   3
  -3   5   2 695.895 30.9935   3
  -2  -5   2 413.789 19.9608   1
   2  -5  -2 445.195 15.0197   1
  -2  -5   2 407.055 19.7337   2
   2   5  -2 431.269 20.8953   1
  -2   5   2 454.123 22.0907   3
  -2   5   2 409.320 19.5756   2
   2   5  -2 459.459 18.1182   3
  -1  -5   2 2916.67 90.0798   2
   1  -5  -2 2931.30 87.6736   1
   1  -5  -2 2841.47 86.8388   4
   1  -5  -2 2828.70 88.0606   2
  -1  -5   2 2961.82 90.1452   1
   1   5  -2 2805.81 90.2350   1
  -1   5   2 2852.80 87.6886   2
  -1   5   2 2934.17 91.1901   3
   1   5  -2 2886.52 89.7764   3
   0  -5  -2 2129.62 67.5268   1
   0  -5  -2 2134.48 64.1569   4
   0  -5  -2 2126.18 63.6239   2
   0  -5   2 2157.71 68.0182   1
   0  -5   2 2154.31 68.0584   4
   0   5   2 2112.05 66.7449   1
   0   5   2 2159.15 64.2800   4
   0   5  -2 2091.80 68.2216   1
   0   5   2 2160.83 68.6176   3
   0   5  -2 2180.32 69.7187   3
   1  -5   2 403.389 18.8064   1
   1  -5   2 437.634 19.4439   4
   1   5   2 462.341 15.7140   4
   1   5   2 454.993 20.8917   1
  -1   5  -2 439.572 19.3585   1
  -1   5  -2 490.810 22.4858   3
   2  -5   2 6.95937 6.11734   4
   2  -5   2 13.2823 5.95385   1
   2   5   2 24.7294 9.06582   1
   2   5   2 15.8272 3.03184   2
  -2   5  -2 11.0829 9.43180   3
   3  -5   2 449.254 19.5077   1
   3  -5   2 420.076 21.2901   4
   3   5   2 430.450 16.8572   2
  -3   5  -2 415.884 23.4255   3
   3   5   2 473.146 24.1951   1
   4  -5   2 1321.08 49.1637   4
  -4  -5  -2 1365.32 47.0889   2
   4  -5   2 1327.64 46.5568   1
   4   5   2 1337.39 51.2721   1
  -4   5  -2 1266.31 50.2911   3
   5  -5   2 1369.56 49.2724   1
   5  -5   2 1365.10 53.2192   4
   5   5   2 1323.06 54.8848   1
  -5   5  -2 1412.35 54.0042   3
   6  -5   2 212.590 21.3387   4
   6  -5   2 261.547 19.7292   1
  -6  -5  -2 240.598 13.5008   3
  -6   5  -2 281.342 24.6008   3
   6   5   2 263.795 24.7644   1
   7  -5   2 833.777 42.9354   4
   7  -5   2 794.469 36.3178   1
   7   5   2 766.865 41.5416   1
  -7   5  -2 833.414 39.9030   3
   8  -5   2 31.0296 13.1499   1
   8  -5   2 17.3848 17.8191   4
  -8   5  -2 42.6782 15.3122   3
   8   5   2 49.6310 20.5995   1
   9  -5   2 26.0901 15.1063   1
   9  -5   2 24.8377 19.1852   4
   9   5   2 19.3756 17.9246   1
  10  -5   2 44.1497 21.0617   4
  10  -5   2 43.1648 17.6405   1
  10   5   2 60.8641 22.5386   1
 -10  -6   2 22.5533 22.8642   2
  10   6  -2 23.3902 20.9534   1
  -9  -6   2 11.3054 20.4915   2
   9   6  -2 -0.7076 17.9354   1
  -8  -6   2 -1.8158 17.6165   2
  -8   6   2 6.78381 12.8906   3
   8   6  -2 7.40592 14.8056   1
   7  -6  -2 80.7280 7.51939   1
  -7  -6   2 102.077 20.8458   2
  -7   6   2 99.7956 21.3185   2
  -7   6   2 83.4809 16.2151   3
   7   6  -2 102.888 20.0634   1
  -6  -6   2 -4.0495 13.7925   2
   6  -6  -2 3.21787 3.56247   1
  -6   6   2 9.50823 14.6900   2
  -6   6   2 1.55973 11.6373   3
   6   6  -2 12.2543 13.9196   1
  -5  -6   2 80.9843 14.5543   2
  -5   6   2 82.4480 14.9447   3
  -5   6   2 102.232 16.2095   2
   5   6  -2 85.9579 16.7495   1
  -4  -6   2 16.1690 10.0418   2
  -4   6   2 30.2311 12.0805   3
  -4   6   2 15.3730 10.5048   2
   4   6  -2 45.8342 11.6596   1
  -3  -6   2 90.3864 12.0712   1
  -3  -6   2 59.6595 9.89910   2
  -3   6   2 68.2111 12.6596   3
  -3   6   2 64.8547 10.9296   2
   3   6  -2 62.9928 11.3087   1
   3   6  -2 58.9198 6.41943   3
  -2  -6   2 81.4204 10.5377   2
   2  -6  -2 84.7774 8.22982   4
   2  -6  -2 80.7795 6.23134   1
  -2  -6   2 95.6243 11.2887   1
  -2   6   2 94.0107 12.2638   3
   2   6  -2 93.6903 9.36064   3
   2   6  -2 83.3705 11.3709   1
  -2   6   2 83.2313 9.76043   2
  -1  -6   2 504.967 22.0314   2
   1  -6  -2 504.565 19.8425   2
   1  -6  -2 493.609 18.2609   4
  -1  -6   2 486.240 21.3059   1
   1  -6  -2 483.310 19.1673   1
  -1   6   2 478.704 22.6779   3
   1   6  -2 531.440 22.5477   3
  -1   6   2 399.863 16.8706   1
   1   6  -2 521.096 22.5777   1
   0  -6  -2 249.410 10.5268   4
   0  -6  -2 253.934 14.5111   1
   0  -6   2 227.790 13.8816   1
   0  -6  -2 238.389 9.59733   2
   0  -6   2 252.921 15.0801   4
   0   6   2 237.930 13.4351   1
   0   6   2 226.963 10.3989   4
   0   6  -2 233.431 14.5621   1
   0   6  -2 230.289 16.8885   3
   0   6   2 238.502 15.6341   3
   1  -6   2 227.626 14.6393   4
   1  -6   2 194.068 12.7119   1
  -1   6  -2 199.536 13.2351   1
  -1   6  -2 225.538 16.6889   3
   1   6   2 210.773 9.69649   4
   1   6   2 223.407 14.6910   1
   2  -6   2 -0.2249 6.67717   4
   2  -6   2 2.19047 6.22194   1
  -2   6  -2 2.39510 9.71740   3
   2   6   2 -9.4860 8.58964   1
  -3  -6  -2 3.41685 5.08409   2
   3  -6   2 3.61007 6.60934   1
   3  -6   2 2.13066 6.70813   4
   3   6   2 7.85468 3.96354   2
   3   6   2 0.84825 9.26539   1
  -3   6  -2 7.71663 9.53028   3
   4  -6   2 105.293 11.3791   1
   4  -6   2 114.661 13.9403   4
  -4  -6  -2 119.004 12.1061   2
   4   6   2 115.573 16.4161   1
  -4   6  -2 130.985 17.7497   3
  -5  -6  -2 9.11524 9.93614   2
   5  -6   2 -0.1748 8.35911   1
   5  -6   2 10.3777 11.6206   4
  -5   6  -2 7.08024 12.6429   3
   5   6   2 24.6888 14.1937   1
   6  -6   2 17.0937 13.7390   4
  -6  -6  -2 16.7449 6.89886   3
   6  -6   2 19.4942 10.0528   1
  -6   6  -2 10.7272 12.9896   3
   6   6   2 2.38286 13.8409   1
   7  -6   2 -3.1118 10.4788   1
   7  -6   2 6.09952 14.6957   4
   7   6   2 -4.7876 16.2663   1
  -7   6  -2 2.80648 13.5631   3
   8  -6   2 -0.3861 17.1725   4
   8  -6   2 20.9925 13.4306   1
   8   6   2 14.9639 17.1243   1
  -8   6  -2 10.2681 14.7491   3
   9  -6   2 17.3322 19.5256   4
   9  -6   2 -7.9172 13.7073   1
   9   6   2 32.4861 21.6310   1
  -9  -7   2 37.0554 22.8142   2
   9   7  -2 33.6647 19.4670   1
  -8  -7   2 23.0810 19.9723   2
   8   7  -2 17.1596 16.7182   1
  -8   7   2 24.7690 14.9748   3
  -7  -7   2 157.817 22.2182   2
   7   7  -2 179.602 23.0400   1
  -7   7   2 216.755 22.5936   3
  -6  -7   2 43.2987 15.6780   2
  -6   7   2 47.1538 14.8663   3
   6   7  -2 33.1537 16.6020   1
  -5  -7   2 262.981 22.1767   2
   5   7  -2 222.579 22.2188   1
  -5   7   2 262.831 24.1622   3
   4  -7  -2 -13.187 7.00306   4
  -4  -7   2 6.80616 9.60599   2
   4   7  -2 -0.1967 10.0178   1
   4   7  -2 5.43233 2.63619   3
  -4   7   2 3.01312 10.7344   3
  -3  -7   2 438.463 23.1606   1
  -3  -7   2 449.636 22.2434   2
   3  -7  -2 438.705 20.8303   4
  -3   7   2 482.548 26.7502   3
   3   7  -2 439.393 24.1150   1
   3   7  -2 433.467 17.8705   3
  -2  -7   2 746.449 31.6212   1
   2  -7  -2 769.904 27.9428   4
  -2  -7   2 751.478 29.8908   2
   2  -7  -2 722.614 25.3947   1
   2   7  -2 767.242 31.6674   1
  -2   7   2 792.458 33.2212   3
   2   7  -2 743.880 28.5705   3
  -1  -7   2 1836.11 59.9626   2
  -1  -7   2 1800.50 60.2330   1
   1  -7  -2 1780.09 57.5926   1
  -1  -7   2 1795.58 60.2787   4
   1  -7  -2 1786.66 56.6356   4
   1   7  -2 1773.06 60.2994   3
  -1   7   2 1824.50 62.0497   3
   1   7  -2 1836.04 61.0285   1
  -1   7   2 1763.23 56.1174   1
   0  -7   2 344.125 17.7203   1
   0  -7   2 348.933 18.4390   4
   0  -7  -2 319.073 13.1646   2
   0  -7  -2 334.625 17.5267   1
   0  -7  -2 347.212 14.0393   4
   0   7   2 343.317 19.2545   3
   0   7   2 333.220 13.9942   4
   0   7  -2 326.642 19.3289   3
   0   7  -2 357.455 18.2137   1
   0   7   2 347.443 17.1870   1
   1  -7   2 959.375 36.1391   4
   1  -7   2 937.929 35.3241   1
   1   7   2 999.328 37.8186   1
   1   7   2 974.880 33.8193   4
  -1   7  -2 969.750 39.1329   3
  -1   7  -2 989.695 35.7574   1
   2  -7   2 58.1255 9.22435   1
   2  -7   2 51.6686 9.03245   4
  -2   7  -2 80.0233 10.0378   1
   2   7   2 37.1977 11.6670   1
  -2   7  -2 75.9152 13.3637   3
   3  -7   2 25.2015 8.53952   4
   3  -7   2 39.0834 8.58233   1
  -3  -7  -2 52.8808 6.84772   2
  -3   7  -2 44.9346 8.67045   1
  -3   7  -2 61.6933 13.3659   3
   3   7   2 31.5220 12.5250   1
   3   7   2 35.2735 5.25226   2
   4  -7   2 188.445 15.2918   1
   4  -7   2 147.276 15.7692   4
  -4  -7  -2 195.127 14.6718   2
  -4   7  -2 200.384 21.4643   3
   4   7   2 203.109 21.8540   1
   5  -7   2 919.011 41.3441   4
   5  -7   2 904.753 36.1626   1
  -5  -7  -2 880.824 36.9139   2
  -5   7  -2 930.675 43.1595   3
   5   7   2 911.079 43.4707   1
   6  -7   2 178.689 16.8504   1
   6  -7   2 159.884 19.9393   4
  -6   7  -2 183.660 21.6946   3
   6   7   2 168.688 22.4225   1
   7  -7   2 162.808 23.4148   4
   7  -7   2 191.719 18.7345   1
   7   7   2 176.330 25.0337   1
  -7   7  -2 229.867 25.2011   3
   8  -7   2 6.49833 18.0516   4
   8  -7   2 22.2177 13.3336   1
   8   7   2 29.1516 20.3104   1
  -8   7  -2 18.1673 16.1365   3
   9  -7   2 12.9113 18.1242   4
   9  -7   2 10.6112 13.9566   1
   9   7   2 26.2538 19.7409   1
  -9   7  -2 18.1516 23.6004   3
   9  -8  -2 79.3148 22.2831   4
  -9  -8   2 26.6928 22.2844   2
   9   8  -2 44.0599 22.1765   1
   8  -8  -2 -13.637 15.9566   4
  -8  -8   2 -15.342 18.5222   2
  -8   8   2 -5.1491 15.2903   3
   8   8  -2 -14.793 17.9005   1
   7  -8  -2 143.522 21.5900   4
  -7  -8   2 110.457 20.8441   2
  -7   8   2 105.607 19.3117   3
   7   8  -2 71.7167 20.8239   1
   6  -8  -2 139.166 18.9320   4
  -6  -8   2 174.577 21.6135   2
  -6   8   2 189.944 23.1355   3
   6   8  -2 117.502 21.2619   1
   5  -8  -2 1105.00 44.7832   4
  -5   8   2 1043.00 48.6197   3
   5   8  -2 1090.36 48.0538   1
  -4  -8   2 977.333 39.2734   2
   4  -8  -2 1006.87 38.8706   4
  -4   8   2 892.445 43.4364   3
   4   8  -2 969.343 30.8156   3
   4   8  -2 950.983 43.2198   1
  -3  -8   2 1320.66 46.8634   2
   3  -8  -2 1244.57 44.9038   4
  -3  -8   2 1268.90 47.8625   1
  -3   8   2 1238.44 50.8180   3
   3   8  -2 1275.75 42.0161   3
   3   8  -2 1187.53 48.3100   1
  -2  -8   2 360.683 21.2750   1
  -2  -8   2 412.433 20.1218   2
   2  -8  -2 390.381 17.8804   4
   2  -8  -2 366.505 15.6301   1
  -2   8   2 388.782 13.1550   1
   2   8  -2 408.111 19.3074   3
   2   8  -2 374.911 22.1300   1
  -2   8   2 356.047 22.8822   3
  -1  -8   2 36.0601 8.75372   1
  -1  -8   2 43.5014 9.82902   4
  -1  -8   2 64.5975 10.0863   2
   1  -8  -2 46.8373 6.54719   4
   1  -8  -2 57.3691 7.65733   1
  -1   8   2 44.4152 11.4963   3
   1   8  -2 44.7128 10.2130   3
   1   8  -2 35.6788 10.2246   1
  -1   8   2 45.9047 6.89268   1
   0  -8  -2 315.519 14.0566   4
   0  -8  -2 287.534 13.1227   2
   0  -8   2 319.712 18.4678   1
   0  -8   2 282.291 18.0993   4
   0   8  -2 324.267 19.8498   3
   0   8   2 304.635 17.3051   1
   0   8  -2 316.217 18.4327   1
   0   8   2 328.768 19.4753   3
   1  -8   2 2099.60 70.1715   1
   1  -8   2 2083.12 70.9452   4
   1   8   2 2257.38 70.9997   3
  -1   8  -2 2046.45 73.8132   3
   1   8   2 2136.01 72.5984   1
  -1   8  -2 2211.57 70.7352   1
   2  -8   2 717.674 31.8848   4
   2  -8   2 790.504 30.7512   1
   2   8   2 779.043 34.8273   1
  -2   8  -2 783.674 30.7581   1
  -2   8  -2 761.569 35.7381   3
   3  -8   2 1234.03 47.5825   4
   3  -8   2 1251.69 44.9551   1
  -3  -8  -2 1197.12 40.4869   2
  -3   8  -2 1300.25 52.2855   3
  -3   8  -2 1289.32 44.5674   1
   3   8   2 1273.70 50.7822   1
   4  -8   2 204.093 15.7847   1
   4  -8   2 198.392 19.0730   4
  -4  -8  -2 185.359 14.1481   2
   4   8   2 143.869 19.7492   1
  -4   8  -2 166.829 14.3029   1
  -4   8  -2 186.362 21.8825   3
  -5  -8  -2 55.2630 11.7965   2
   5  -8   2 84.2083 12.5644   1
   5  -8   2 52.4545 13.5314   4
  -5   8  -2 55.9249 10.4084   1
  -5   8  -2 57.1428 16.7785   3
   5   8   2 52.5718 16.7125   1
   6  -8   2 19.1483 11.1372   1
   6  -8   2 27.9218 14.7593   4
  -6   8  -2 17.3311 15.5323   3
   6   8   2 47.4798 19.2602   1
   7  -8   2 428.118 32.6057   4
   7  -8   2 477.410 26.6359   1
   7   8   2 436.767 34.7082   1
  -7   8  -2 486.475 34.0655   3
   8  -8   2 347.656 25.5972   1
   8  -8   2 330.415 33.8337   4
   8   8   2 314.341 32.4323   1
  -8   8  -2 275.498 29.2303   3
   9  -8   2 686.020 36.7439   1
   9  -8   2 715.795 47.7987   4
   9   8   2 691.690 45.3937   1
  -9   8  -2 652.105 41.6866   3
  -9  -9   2 745.795 48.8522   2
   9  -9  -2 837.122 49.1133   4
   9   9  -2 759.245 48.3745   1
  -8  -9   2 112.104 23.5783   2
   8  -9  -2 93.1295 21.8276   4
   8   9  -2 54.2320 21.2596   1
  -8   9   2 108.892 21.7715   3
   7  -9  -2 428.087 32.5082   4
  -7  -9   2 452.475 35.4675   2
   7   9  -2 480.286 37.4742   1
  -7   9   2 452.925 33.4546   3
   6  -9  -2 61.3234 15.4554   4
  -6  -9   2 42.8400 16.0760   2
  -6   9   2 58.5947 19.1929   3
   6   9  -2 61.1020 19.6748   1
   5  -9  -2 36.2961 12.7217   4
  -5  -9   2 65.0928 14.4295   2
   5   9  -2 21.5975 16.2480   1
  -5   9   2 31.2435 16.1132   3
   4  -9  -2 136.428 14.7984   4
  -4  -9   2 121.062 15.6569   2
   4   9  -2 139.591 20.1562   1
   4   9  -2 138.678 9.11303   3
  -4   9   2 127.448 20.3865   3
  -3  -9   2 984.047 38.6415   2
   3  -9  -2 996.820 37.0582   4
  -3  -9   2 946.999 40.1382   1
   3   9  -2 902.661 42.0072   1
  -3   9   2 907.177 42.6583   3
   3   9  -2 978.250 34.4436   3
  -2  -9   2 656.235 30.4911   1
  -2  -9   2 663.199 28.8485   2
   2  -9  -2 635.787 24.2640   1
   2  -9  -2 682.872 26.5775   4
  -2   9   2 608.980 31.9676   3
   2   9  -2 685.025 31.4098   1
   2   9  -2 628.623 27.3488   3
  -2   9   2 672.379 22.0111   1
  -1  -9   2 2612.28 88.4802   4
  -1  -9   2 2780.87 88.1259   2
   1  -9  -2 2750.54 85.0073   4
  -1  -9   2 2707.34 89.1519   1
   1  -9  -2 2700.73 85.6539   1
   1   9  -2 2805.32 89.2348   3
  -1   9   2 2764.99 85.1444   1
   1   9  -2 2691.91 89.6587   1
  -1   9   2 2701.99 90.6869   3
   0  -9  -2 215.954 11.8569   2
   0  -9  -2 257.742 13.2254   4
   0  -9   2 235.682 16.6248   4
   0  -9   2 246.040 16.4039   1
   0   9   2 204.663 16.2221   1
   0   9  -2 240.954 17.4797   1
   0   9  -2 292.963 20.3594   3
   0   9   2 238.085 17.5085   3
   1  -9   2 132.669 13.8660   4
   1  -9   2 145.393 13.6332   1
   1   9   2 153.797 15.1986   3
  -1   9  -2 150.441 17.7501   3
   1   9   2 182.268 17.8166   1
  -1   9  -2 154.440 14.8640   1
   2  -9   2 0.24155 7.08779   1
   2  -9   2 11.1245 8.99223   4
  -2   9  -2 11.7163 7.98539   1
  -2   9  -2 -2.7846 11.6058   3
   2   9   2 -2.7414 10.7179   1
   3  -9   2 364.763 20.2252   1
  -3  -9  -2 332.874 14.7697   2
   3  -9   2 342.399 21.6304   4
  -3   9  -2 371.954 20.3231   1
  -3   9  -2 332.950 26.9602   3
   3   9   2 397.268 26.4375   1
   4  -9   2 296.953 19.3019   1
  -4  -9  -2 291.765 16.9605   2
   4  -9   2 284.115 21.8827   4
   4   9   2 319.692 27.4260   1
  -4   9  -2 321.451 18.8140   1
  -4   9  -2 381.598 30.7632   3
   5  -9   2 385.290 22.9520   1
  -5  -9  -2 411.953 22.3862   2
   5  -9   2 340.178 25.7123   4
  -5   9  -2 416.986 31.1744   3
   5   9   2 394.108 30.8519   1
   6  -9   2 611.824 37.0685   4
   6  -9   2 635.623 30.4217   1
   6   9   2 565.685 37.9850   1
  -6   9  -2 598.205 38.4140   3
   7  -9   2 403.335 32.0296   4
   7  -9   2 399.265 24.9700   1
   7   9   2 370.185 35.4637   1
  -7   9  -2 425.221 33.9048   3
   8  -9   2 50.8467 15.8893   1
   8  -9   2 60.5788 21.4258   4
   8   9   2 58.8725 22.0711   1
  -8   9  -2 48.8926 19.9086   3
   9  -9   2 5.59108 20.3172   4
   9  -9   2 -0.1771 13.7376   1
  -9   9  -2 -0.6164 17.3986   3
   9   9   2 -6.5254 19.5543   1
   9 -10  -2 31.5439 20.8262   4
  -9 -10   2 11.5861 22.1033   2
   9  10  -2 11.8015 22.5284   1
   8 -10  -2 13.5419 17.7077   4
  -8 -10   2 13.4114 19.5223   2
   8  10  -2 0.24078 20.0744   1
  -8  10   2 9.69063 18.1600   3
   7 -10  -2 306.121 29.2607   4
  -7 -10   2 247.794 27.6674   2
  -7  10   2 226.321 28.1416   3
   7  10  -2 344.921 34.2687   1
   6 -10  -2 42.3803 15.4533   4
  -6 -10   2 43.8809 16.4463   2
   6  10  -2 -5.6845 16.6641   1
  -6  10   2 37.6893 19.3390   3
   5 -10  -2 137.583 17.1253   4
  -5 -10   2 161.631 18.5919   2
  -5  10   2 161.437 24.3625   3
   5  10  -2 119.448 22.6436   1
   4 -10  -2 110.247 14.3255   4
  -4 -10   2 108.847 15.4040   2
   4  10  -2 127.684 9.80962   3
  -4  10   2 100.230 19.5171   3
   4  10  -2 150.235 20.3838   1
   3 -10  -2 -9.3862 6.89612   4
  -3 -10   2 6.52594 11.8074   1
  -3 -10   2 -2.0239 9.26438   2
   3  10  -2 14.0343 13.2248   1
   3  10  -2 13.2732 7.85207   3
  -3  10   2 0.84309 14.0142   3
   2 -10  -2 3.39219 6.69785   4
   2 -10  -2 2.43608 5.37531   1
  -2 -10   2 -4.3354 9.61253   1
  -2 -10   2 2.43116 8.47013   2
   2  10  -2 8.82004 12.3171   1
  -2  10   2 4.58346 11.8393   3
   2  10  -2 -2.1165 8.17060   3
  -2  10   2 7.92532 4.26586   1
   1 -10  -2 269.927 14.8597   4
   1 -10  -2 226.738 15.3174   1
  -1 -10   2 266.073 18.4412   4
  -1 -10   2 240.161 18.6397   1
  -1 -10   2 273.894 18.3098   2
  -1  10   2 233.321 20.9709   3
   1  10  -2 243.049 18.8171   3
  -1  10   2 244.101 14.9960   1
   1  10  -2 279.544 20.1412   1
   0 -10  -2 88.9248 8.49143   2
   0 -10   2 84.3192 12.0323   1
   0 -10   2 70.9597 12.0364   4
   0 -10  -2 104.615 9.78487   4
   0  10  -2 107.033 15.7883   3
   0  10   2 100.173 13.7361   1
   0  10  -2 115.569 15.0538   1
   0  10   2 81.4099 14.4150   3
   1 -10   2 68.7555 11.3805   4
   1 -10   2 42.8116 10.2572   1
  -1 -10  -2 59.5713 5.33659   2
  -1 -10  -2 73.0282 4.92425   2
  -1  10  -2 88.4154 15.5111   3
   1  10   2 67.6889 13.5081   1
  -1  10  -2 81.2161 12.9869   1
   1  10   2 88.7822 13.6368   3
   2 -10   2 59.0961 12.1394   4
   2 -10   2 73.1825 12.0920   1
  -2  10  -2 55.0735 15.0171   3
  -2  10  -2 105.582 13.0918   1
   2  10   2 72.5895 16.8009   1
   3 -10   2 10.4042 9.78498   4
  -3 -10  -2 5.21637 4.72304   2
   3 -10   2 11.4228 8.89793   1
  -3  10  -2 7.49432 8.72398   1
  -3  10  -2 -9.3869 13.2496   3
   3  10   2 -8.1640 12.4152   1
   4 -10   2 171.193 19.6087   4
   4 -10   2 161.135 15.9061   1
  -4  10  -2 149.448 22.3156   3
   4  10   2 178.219 22.5453   1
  -4  10  -2 156.438 14.6286   1
   5 -10   2 12.8734 10.2676   1
   5 -10   2 -13.691 12.1857   4
   5  10   2 -3.1585 16.1409   1
  -5  10  -2 11.0394 16.7443   3
   6 -10   2 9.11553 11.5416   1
   6 -10   2 -5.0393 14.2368   4
  -6  10  -2 4.25655 17.5041   3
   6  10   2 3.34079 18.2294   1
   7 -10   2 1.91591 11.6248   1
   7 -10   2 -19.422 14.4821   4
   7  10   2 42.9084 20.7506   1
  -7  10  -2 -7.1698 16.3973   3
   8 -10   2 131.861 18.7872   1
   8 -10   2 108.914 23.9735   4
  -8  10  -2 98.0222 22.6525   3
   8  10   2 97.7027 27.1323   1
   9 -10   2 24.9081 21.5348   4
   9 -10   2 52.4693 16.4843   1
   9  10   2 85.1454 24.7852   1
  -9  10  -2 41.7163 20.6751   3
   8 -11  -2 -26.059 17.6077   4
  -8 -11   2 34.6338 20.5425   2
   8  11  -2 35.5633 22.1422   1
  -8  11   2 11.6012 19.8917   3
  -7 -11   2 201.414 26.0906   2
   7 -11  -2 209.049 25.5936   4
  -7  11   2 163.987 26.3753   3
   7  11  -2 196.912 28.5923   1
  -6 -11   2 12.5565 15.0121   2
   6 -11  -2 0.88589 12.7969   4
  -6  11   2 10.9901 17.8887   3
   6  11  -2 19.4207 21.0322   1
   5 -11  -2 86.8452 15.7799   4
  -5 -11   2 76.5376 15.5042   2
  -5  11   2 57.5187 20.6986   3
   5  11  -2 85.1059 20.4413   1
  -4 -11   2 14.2789 11.2948   2
   4 -11  -2 2.27125 9.40556   4
  -4  11   2 -10.948 16.3373   3
   4  11  -2 20.0913 15.3371   1
  -3 -11   2 326.860 24.4552   1
   3 -11  -2 297.974 20.0247   4
  -3 -11   2 331.081 21.5156   2
   3  11  -2 350.306 19.0468   3
  -3  11   2 247.008 26.1193   3
   3  11  -2 322.436 26.3579   1
  -2 -11   2 169.402 18.9246   1
  -2 -11   2 181.058 16.2348   2
   2 -11  -2 190.389 14.4842   4
  -2  11   2 192.830 15.6442   1
   2  11  -2 180.799 20.1581   1
   2  11  -2 197.118 16.8154   3
  -2  11   2 160.081 21.4342   3
  -1 -11   2 262.892 20.6308   1
   1 -11  -2 270.856 16.5658   4
  -1 -11   2 304.933 20.4621   2
   1  11  -2 277.486 22.9039   1
  -1  11   2 279.781 17.0587   1
  -1  11   2 315.661 22.9317   3
   1  11  -2 281.041 20.6282   3
   0 -11  -2 87.7798 10.0685   4
   0 -11   2 75.8041 12.6480   1
   0 -11   2 63.0834 12.9514   4
   0  11  -2 66.0505 12.9328   1
   0  11  -2 73.6927 14.2388   3
   0  11   2 79.7848 14.8274   3
   0  11   2 50.8177 12.1503   1
   1 -11   2 263.228 20.6049   4
  -1 -11  -2 261.190 10.6612   2
   1 -11   2 236.341 18.3963   1
  -1  11  -2 279.142 20.9313   1
  -1  11  -2 297.199 25.3013   3
   1  11   2 297.872 19.8423   3
   1  11   2 270.756 23.6398   1
   2 -11   2 39.1532 11.2234   1
   2 -11   2 38.2403 11.5704   4
   2  11   2 60.5432 15.6101   1
  -2  11  -2 37.2886 10.8633   1
  -2  11  -2 48.0001 15.2976   3
   3 -11   2 13.5228 10.0023   1
   3 -11   2 15.9033 11.0470   4
   3  11   2 -9.5595 15.2209   1
  -3  11  -2 1.09187 14.8118   3
  -3  11  -2 7.81427 10.0024   1
   4 -11   2 108.735 14.8988   1
   4 -11   2 111.527 17.8121   4
   4  11   2 83.2007 20.8387   1
  -4  11  -2 111.395 20.7719   3
   5 -11   2 595.105 29.3761   1
   5 -11   2 548.760 34.9371   4
   5  11   2 532.671 37.5142   1
  -5  11  -2 562.647 37.1651   3
   6 -11   2 83.1245 14.8692   1
   6 -11   2 55.1833 17.5536   4
   6  11   2 119.361 25.8877   1
  -6  11  -2 57.1623 21.8450   3
   7 -11   2 104.921 16.7748   1
   7 -11   2 61.2404 19.1859   4
  -7  11  -2 57.3292 21.6661   3
   7  11   2 107.031 26.7004   1
   8 -11   2 31.0166 19.1578   4
   8 -11   2 22.6631 14.3032   1
   8  11   2 -1.1071 21.1648   1
  -8  11  -2 9.07019 19.9371   3
   8 -12  -2 22.1931 19.3929   4
  -8  12   2 1.82534 19.8941   3
   8  12  -2 9.85639 24.6616   1
  -7 -12   2 334.873 31.0959   2
   7 -12  -2 321.687 29.7296   4
   7  12  -2 287.901 33.6784   1
  -7  12   2 274.949 32.5969   3
   6 -12  -2 208.417 22.9615   4
  -6 -12   2 228.327 24.1641   2
   6  12  -2 172.755 27.7871   1
  -6  12   2 187.465 30.1597   3
   5 -12  -2 1015.98 42.4392   4
  -5 -12   2 852.201 41.5980   2
  -5  12   2 805.967 49.6529   3
   5  12  -2 858.385 47.9769   1
   4 -12  -2 144.730 16.8210   4
  -4 -12   2 122.625 16.5301   2
  -4  12   2 110.476 21.9700   3
   4  12  -2 136.112 22.4787   1
  -3 -12   2 295.624 22.1326   2
   3 -12  -2 322.574 20.9497   4
   3  12  -2 333.391 19.7703   3
  -3  12   2 270.675 28.9333   3
   3  12  -2 284.389 28.7623   1
  -2 -12   2 -15.241 11.0304   1
  -2 -12   2 -4.3863 9.98762   2
   2 -12  -2 8.64912 8.41383   4
  -2  12   2 -5.4927 13.5139   3
   2  12  -2 6.60551 13.5301   1
   2  12  -2 5.37677 10.2692   3
   1 -12  -2 54.4653 9.69226   4
  -1 -12   2 45.6859 12.5195   2
  -1 -12   2 38.0615 12.7873   1
   1  12  -2 35.3674 12.9497   3
   1  12  -2 53.5561 15.3915   1
  -1  12   2 47.5803 16.0401   3
  -1  12   2 42.1163 9.98035   1
   0 -12   2 5.86008 10.6464   1
   0 -12   2 39.7750 12.4352   4
   0 -12  -2 26.3936 8.64211   4
   0  12  -2 24.1567 12.8970   1
   0  12   2 21.7740 14.0082   3
   0  12  -2 35.2041 13.8528   3
   0  12   2 18.7281 11.7086   1
   1 -12   2 1201.13 48.3480   1
   1 -12   2 1206.74 49.3292   4
   1  12   2 1202.38 51.9210   1
   1  12   2 1267.08 49.1673   3
  -1  12  -2 1303.80 49.5402   1
  -1  12  -2 1293.47 53.8735   3
   2 -12   2 525.623 28.6745   1
   2 -12   2 548.972 30.4488   4
  -2  12  -2 514.237 33.3010   3
   2  12   2 608.923 35.9148   1
  -2  12  -2 545.520 28.6296   1
   3 -12   2 474.892 26.7758   1
   3 -12   2 480.903 28.7623   4
  -3  12  -2 514.676 27.3672   1
  -3  12  -2 502.990 33.6811   3
   3  12   2 532.501 36.7486   1
   4 -12   2 217.779 19.2891   1
   4 -12   2 187.263 21.7526   4
   4  12   2 188.264 26.6502   1
  -4  12  -2 204.130 27.3524   3
   5 -12   2 1.90187 14.2816   4
   5 -12   2 3.02090 11.3253   1
  -5  12  -2 15.0958 18.0856   3
   5  12   2 5.15205 17.4442   1
   6 -12   2 -4.3990 14.9480   4
   6 -12   2 14.6502 12.6485   1
  -6  12  -2 4.03465 19.6324   3
   6  12   2 -6.0908 21.8821   1
   7 -12   2 175.448 19.6103   1
   7 -12   2 115.206 22.9933   4
  -7  12  -2 171.246 28.5137   3
   7  12   2 187.729 31.3730   1
   8 -12   2 182.978 20.0859   1
   8 -12   2 136.824 25.9812   4
  -8  12  -2 118.113 25.4453   3
   8  12   2 208.363 33.2836   1
   8 -13  -2 171.813 26.1504   4
   8  13  -2 157.426 33.0900   1
  -8  13   2 221.154 31.7319   3
  -7 -13   2 339.314 41.2092   2
   7 -13  -2 356.228 30.9994   4
   7  13  -2 300.342 35.7240   1
  -7  13   2 341.725 35.1061   3
  -6 -13   2 33.2771 16.9287   2
   6 -13  -2 40.2224 16.1544   4
   6  13  -2 24.0669 22.0153   1
  -6  13   2 16.1725 22.3721   3
   5 -13  -2 62.3448 15.5261   4
  -5 -13   2 33.6738 14.6772   2
  -5  13   2 14.5775 20.2012   3
   5  13  -2 20.7390 21.8483   1
  -4 -13   2 49.7927 13.9227   2
   4 -13  -2 47.6565 13.1827   4
  -4  13   2 69.0182 21.3159   3
   4  13  -2 26.3125 18.7448   1
   3 -13  -2 770.094 35.1285   4
  -3 -13   2 806.196 35.8480   2
   3  13  -2 770.131 42.2487   1
  -3  13   2 764.858 45.1265   3
   3  13  -2 768.568 33.3471   3
  -2 -13   2 368.245 28.7836   1
  -2 -13   2 365.770 23.7594   2
   2 -13  -2 370.296 21.6947   4
  -2  13   2 270.612 28.3438   3
   2  13  -2 329.058 28.5844   1
   2  13  -2 333.457 23.4063   3
   1 -13  -2 708.770 30.1978   4
  -1 -13   2 696.725 36.3768   1
  -1 -13   2 686.147 32.8969   2
   1  13  -2 660.002 35.6511   1
  -1  13   2 625.042 35.5498   3
   1  13  -2 676.106 34.0701   3
   0 -13   2 169.256 18.9386   4
   0 -13  -2 150.639 14.2574   4
   0 -13   2 173.115 19.9907   1
   0  13   2 185.852 19.5609   1
   0  13  -2 138.987 18.9352   1
   0  13   2 142.636 19.8370   3
   0  13  -2 205.644 22.3684   3
   1 -13   2 28.2890 13.1488   1
   1 -13   2 32.4123 13.8364   4
   1  13   2 48.2095 16.7535   1
  -1  13  -2 3.72617 15.6883   3
   1  13   2 48.2910 14.7016   3
  -1  13  -2 20.6281 13.1948   1
   2 -13   2 24.2609 12.1635   4
   2 -13   2 24.8650 12.6544   1
   2  13   2 -1.1676 16.2975   1
  -2  13  -2 11.1657 11.5774   1
  -2  13  -2 9.72441 16.1171   3
   3 -13   2 194.780 19.9230   1
   3 -13   2 153.132 19.5327   4
   3  13   2 225.603 26.2737   1
  -3  13  -2 142.977 23.7456   3
   4 -13   2 124.052 17.4297   1
   4 -13   2 138.956 20.6892   4
   4  13   2 175.338 27.4571   1
  -4  13  -2 92.0437 21.7498   3
   5 -13   2 451.611 34.4344   4
   5 -13   2 442.049 27.8111   1
  -5  13  -2 505.204 41.8179   3
   5  13   2 510.930 38.2125   1
   6 -13   2 319.405 30.8614   4
   6 -13   2 376.523 26.0634   1
  -6  13  -2 385.758 38.0360   3
   6  13   2 410.947 39.4940   1
   7 -13   2 218.528 21.5854   1
   7 -13   2 114.258 23.6493   4
   7  13   2 195.508 31.5998   1
  -7  13  -2 110.173 26.8362   3
   8 -13   2 45.3312 19.7302   1
   8 -13   2 26.5520 21.4064   4
   8  13   2 6.74362 26.0751   1
  -8  13  -2 24.7271 22.4042   3
   7 -14  -2 133.067 23.3952   4
  -7  14   2 96.6733 28.9804   3
   7  14  -2 109.282 30.5592   1
  -6 -14   2 87.9238 25.3401   2
   6 -14  -2 31.9976 16.0552   4
  -6  14   2 31.7888 23.3722   3
   6  14  -2 11.5934 22.3458   1
   5 -14  -2 303.308 26.0805   4
   5  14  -2 343.057 36.3193   1
  -5  14   2 245.934 32.1349   3
  -4 -14   2 106.662 17.0779   2
   4 -14  -2 115.769 16.8469   4
  -4  14   2 129.593 27.7187   3
   4  14  -2 101.144 24.0800   1
  -3 -14   2 47.2640 13.3944   2
   3 -14  -2 35.6551 12.5834   4
  -3  14   2 53.9143 20.8444   3
   3  14  -2 50.1344 13.0364   3
   3  14  -2 41.6308 18.9133   1
  -2 -14   2 16.0024 15.0590   1
  -2 -14   2 10.7609 11.4740   2
   2 -14  -2 11.4639 10.1906   4
  -2  14   2 38.9926 19.2393   3
   2  14  -2 20.5801 12.6718   3
   2  14  -2 27.7037 16.8241   1
  -1 -14   2 56.7678 14.4495   2
   1 -14  -2 86.2753 13.2113   4
  -1 -14   2 49.7361 17.3913   1
  -1  14   2 62.2938 17.6766   3
   1  14  -2 80.6269 19.9855   1
   1  14  -2 80.2537 16.7671   3
   0 -14   2 107.510 17.8830   4
   0 -14   2 125.586 18.6801   1
   0  14  -2 114.741 19.2720   1
   0  14   2 109.189 20.0208   3
   0  14  -2 101.172 18.3839   3
   1 -14   2 135.463 18.5673   1
   1 -14   2 85.9384 17.4036   4
   1  14   2 90.4869 17.2922   3
   1  14   2 142.073 21.1966   1
  -1  14  -2 92.8792 17.3001   1
  -1  14  -2 108.900 21.0774   3
   2 -14   2 147.137 18.9844   1
   2 -14   2 149.766 20.1803   4
   2  14   2 133.163 22.0282   1
  -2  14  -2 134.323 24.5338   3
  -2  14  -2 145.174 28.2031   1
   3 -14   2 102.433 19.5602   4
   3 -14   2 157.655 19.2566   1
  -3  14  -2 103.088 24.1531   3
   3  14   2 130.259 23.3009   1
   4 -14   2 19.4045 16.2076   4
   4 -14   2 19.9100 14.1909   1
   4  14   2 14.3742 19.1678   1
  -4  14  -2 32.8461 20.4950   3
   5 -14   2 21.8544 14.5798   1
   5 -14   2 44.6718 18.6763   4
  -5  14  -2 8.80817 20.1327   3
   5  14   2 8.25493 20.6639   1
   6 -14   2 30.1686 18.3390   4
   6 -14   2 -5.4454 13.4242   1
   6  14   2 2.35007 23.8156   1
  -6  14  -2 23.3917 21.7664   3
   7 -14   2 55.3798 16.3442   1
   7 -14   2 46.0862 20.7256   4
  -7  14  -2 55.6287 25.2468   3
   7  14   2 48.7568 26.6015   1
   7 -15  -2 26.3163 19.0497   4
   7  15  -2 44.3626 28.6064   1
  -7  15   2 38.7566 27.3107   3
   6 -15  -2 8.51816 16.0711   4
  -6  15   2 6.96182 23.8979   3
   6  15  -2 27.4587 23.6200   1
   5 -15  -2 8.10018 14.7176   4
   5  15  -2 19.8663 22.3283   1
  -5  15   2 -25.213 20.3825   3
  -4 -15   2 -24.645 11.8650   2
   4 -15  -2 8.22636 12.7444   4
   4  15  -2 -6.9844 19.6500   1
  -4  15   2 1.17273 22.2617   3
   3 -15  -2 40.4884 13.4972   4
  -3 -15   2 42.2851 13.5372   2
   3  15  -2 22.0907 18.7879   1
  -3  15   2 11.0300 19.9955   3
  -2 -15   2 63.4168 14.2452   2
   2 -15  -2 34.0316 12.1538   4
  -2 -15   2 33.8162 17.0799   1
   2  15  -2 48.3949 15.0829   3
   2  15  -2 44.2189 21.0513   1
  -2  15   2 50.5632 21.5476   3
  -1 -15   2 41.9840 18.3909   1
  -1 -15   2 69.2751 15.3127   2
   1 -15  -2 54.7747 12.9192   4
  -1  15   2 45.3004 18.2231   3
   1  15  -2 75.1130 19.1436   1
   1  15  -2 77.5555 18.0104   3
   0 -15   2 -9.4827 15.6801   1
   0 -15   2 17.6653 13.8582   4
   0  15   2 19.2148 16.2829   3
   0  15  -2 11.5473 14.6898   3
   0  15  -2 20.8649 16.9909   1
   1 -15   2 -9.7013 14.5059   1
   1 -15   2 -2.5148 14.3896   4
   1  15   2 -10.421 14.6885   3
   1  15   2 42.6521 19.4056   1
  -1  15  -2 10.7961 14.9365   1
  -1  15  -2 19.4705 15.5215   3
   2 -15   2 14.6988 13.9675   4
   2 -15   2 -9.4006 14.5254   1
   2  15   2 -7.8816 17.3730   1
  -2  15  -2 35.2734 18.2805   3
   3 -15   2 14.8676 15.1852   1
   3 -15   2 2.04744 15.5486   4
   3  15   2 20.5490 18.9510   1
  -3  15  -2 1.28257 17.1049   3
   4 -15   2 1.83573 17.5057   4
   4 -15   2 6.97994 14.7973   1
  -4  15  -2 -1.7486 19.6953   3
   4  15   2 26.5153 22.2646   1
   5 -15   2 33.3338 15.4836   1
   5 -15   2 32.3031 18.7592   4
  -5  15  -2 49.3500 22.6276   3
   5  15   2 26.9601 23.5327   1
   6 -15   2 72.0972 22.1316   4
   6 -15   2 64.9886 17.5906   1
   6  15   2 43.7660 23.3562   1
  -6  15  -2 101.123 27.2201   3
   7 -15   2 14.8196 21.1199   4
   7 -15   2 19.7392 15.6203   1
  -7  15  -2 32.3009 24.4841   3
   7  15   2 28.1988 24.5983   1
   6 -16  -2 65.7358 20.6359   4
   6  16  -2 153.156 30.5117   1
  -6  16   2 91.6723 29.4816   3
   5 -16  -2 351.021 28.9486   4
  -5  16   2 324.605 37.8626   3
   5  16  -2 337.983 36.4564   1
   4 -16  -2 63.2902 17.0732   4
  -4  16   2 56.6663 24.6491   3
   4  16  -2 111.541 28.2964   1
  -3 -16   2 233.700 21.9347   2
   3 -16  -2 191.485 20.4943   4
  -3  16   2 212.140 31.4023   3
   3  16  -2 207.634 29.1787   1
   2 -16  -2 19.8421 12.9085   4
  -2 -16   2 22.9508 13.2329   2
   2  16  -2 6.84735 19.2391   1
   2  16  -2 4.34901 14.1813   3
  -2  16   2 31.7193 20.8818   3
  -1 -16   2 11.4765 17.9023   1
   1 -16  -2 5.78122 11.8146   4
  -1 -16   2 0.66620 13.7716   2
  -1  16   2 3.16764 17.1507   3
   1  16  -2 9.81872 14.8370   3
   1  16  -2 43.6892 21.0594   1
   0 -16   2 92.1318 19.6777   4
   0 -16   2 41.5575 15.9178   2
   0 -16   2 101.610 20.1728   1
   0  16   2 75.1411 19.6118   3
   0  16  -2 78.0305 20.7485   1
   0  16  -2 67.2578 19.3977   3
   1 -16   2 772.497 41.5424   4
   1 -16   2 813.725 41.6259   1
   1  16   2 715.702 39.5761   3
  -1  16  -2 665.632 42.9886   3
   2 -16   2 261.159 27.0719   4
   2 -16   2 302.945 27.3042   1
  -2  16  -2 277.409 32.4993   3
   3 -16   2 106.006 20.7084   4
   3 -16   2 146.137 21.7859   1
  -3  16  -2 197.290 29.7068   3
   3  16   2 168.287 28.7357   1
   4 -16   2 100.136 22.2977   4
   4 -16   2 112.688 19.6428   1
  -4  16  -2 89.9112 24.6976   3
   4  16   2 111.564 24.9095   1
   5 -16   2 63.5028 17.6966   1
   5 -16   2 76.5361 22.7295   4
  -5  16  -2 70.0467 24.6179   3
   5  16   2 30.1310 22.6001   1
   6 -16   2 21.3470 15.9902   1
   6 -16   2 15.2047 20.9343   4
  -6  16  -2 26.4051 24.5545   3
   6  16   2 -1.6912 24.6740   1
   6 -17  -2 87.3213 21.4342   4
  -6  17   2 71.5473 29.1039   3
   6  17  -2 83.1945 31.2347   1
   5 -17  -2 10.8446 16.9371   4
  -5  17   2 -2.8515 25.5908   3
   5  17  -2 49.4749 26.2041   1
   4 -17  -2 17.3015 15.1327   4
  -4  17   2 -5.7843 23.1590   3
   4  17  -2 16.8781 22.0579   1
   3 -17  -2 467.192 31.2967   4
   3  17  -2 433.508 40.0750   1
  -3  17   2 383.962 40.5416   3
  -2 -17   2 464.490 29.4373   2
   2 -17  -2 436.773 29.6462   4
   2  17  -2 474.647 37.5853   1
  -2  17   2 371.969 36.7924   3
   2  17  -2 456.833 31.3687   3
   1 -17  -2 404.681 27.6246   4
  -1 -17   2 452.531 33.1026   1
  -1 -17   2 410.731 29.5584   2
  -1  17   2 347.848 33.1460   3
   1  17  -2 374.543 34.6267   1
   1  17  -2 336.722 30.5134   3
   0 -17   2 158.068 21.3128   2
   0 -17   2 219.663 27.7449   1
   0  17  -2 189.897 26.1734   3
   0  17   2 129.988 22.6140   3
   1 -17   2 64.0835 20.7970   1
   1 -17   2 19.9297 17.4085   4
   1  17   2 26.2601 18.2513   3
  -1  17  -2 20.5883 20.8909   3
   2 -17   2 -6.9257 15.1993   1
   2 -17   2 -24.820 15.9501   4
  -2  17  -2 11.0657 19.9402   3
   3 -17   2 109.672 22.6971   4
   3 -17   2 68.7828 19.3930   1
  -3  17  -2 55.8198 22.9423   3
   4 -17   2 80.9683 19.5893   1
   4 -17   2 48.8086 20.6839   4
   4  17   2 62.1971 24.4182   1
  -4  17  -2 42.6735 24.9563   3
   5 -17   2 355.353 29.3053   1
   5 -17   2 381.448 36.4822   4
  -5  17  -2 333.401 39.2026   3
   5  17   2 332.943 38.2039   1
  -5  18   2 140.299 35.2172   3
   5  18  -2 147.280 31.4416   1
   4  18  -2 114.048 27.7955   1
  -4  18   2 73.7166 29.2075   3
  -3  18   2 68.4068 27.3566   3
   3  18  -2 78.9394 24.8033   1
   2  18  -2 -7.5791 20.6621   3
  -2  18   2 33.4482 22.6680   3
   2  18  -2 46.3680 22.7928   1
  -1  18   2 -13.297 19.8502   3
   1  18  -2 16.9479 17.8988   3
   0 -18   2 68.3995 19.2137   2
   0 -18   2 37.0740 19.4356   1
   0  18   2 46.4750 21.3960   3
   0  18  -2 62.9552 20.8752   3
   1 -18   2 216.530 28.9896   1
   1 -18   2 216.842 25.9071   4
  -1  18  -2 287.623 31.9992   3
   1  18   2 236.406 28.1201   3
   2 -18   2 198.871 26.7221   1
   2 -18   2 177.097 25.8637   4
  -2  18  -2 216.207 32.1817   3
   3 -18   2 80.1523 21.9574   4
   3 -18   2 96.3927 22.3694   1
  -3  18  -2 125.529 28.9939   3
   4 -18   2 2.55566 18.5520   1
   4 -18   2 9.92095 20.4781   4
  -4  18  -2 21.5600 25.0333   3
   5 -18   2 -1.9808 17.8003   1
  -5  18  -2 44.5222 28.8880   3
   4  19  -2 -3.1579 25.0615   1
  -4  19   2 -29.344 27.1669   3
  -3  19   2 -10.229 24.4830   3
   3  19  -2 25.8544 22.9680   1
  -2  19   2 -5.3548 24.5528   3
  -1  19   2 15.9436 22.9811   3
   1  19  -2 8.61630 18.4412   3
   0 -19   2 7.77878 21.2189   1
   0  19   2 0.57674 20.0656   3
   0  19  -2 -28.218 18.2659   3
   1 -19   2 12.3017 20.4267   1
   1 -19   2 -32.159 17.2613   4
  -1  19  -2 -29.725 21.1281   3
   2 -19   2 -2.3961 20.2607   4
   2 -19   2 -9.2333 19.6717   1
  -2  19  -2 -22.478 21.5262   3
   3 -19   2 -12.518 19.3411   1
   3 -19   2 -7.5626 20.7872   4
  -3  19  -2 10.6884 26.1241   3
  -2  20   2 1.12400 22.8998   3
  -1  20   2 42.9028 22.2894   3
   1  20  -2 44.6469 21.3394   3
   0  20   2 52.2324 22.6082   3
   0  20  -2 60.5404 21.8868   3
   1 -20   2 171.442 27.4710   1
  -1  20  -2 203.762 30.8324   3
   2 -20   2 132.370 25.7292   4
   2 -20   2 157.061 26.3707   1
  -2  20  -2 124.280 31.0295   3
 -10   0   3 -3.9015 23.5917   2
  10   0  -3 -12.336 12.8839   1
   9   0  -3 -19.660 11.8755   1
  -9   0   3 10.8321 23.1569   2
  -8   0   3 -8.1439 18.2882   2
   8   0  -3 6.52952 11.2092   1
   7   0  -3 -1.6843 9.85866   1
  -7   0   3 9.67231 14.4547   2
  -6   0   3 -2.7888 13.2425   2
   6   0  -3 -1.4499 8.92194   1
   5   0  -3 4.64555 6.46035   1
   5   0  -3 0.10863 7.43100   1
  -5   0   3 6.84334 12.0933   2
   4   0  -3 -3.6731 4.71063   1
  -4   0   3 -6.1279 8.87111   2
   4   0  -3 7.85281 6.37727   1
   3   0  -3 -3.2992 5.05156   1
  -3   0   3 8.34145 4.32641   1
  -3   0   3 2.38887 7.44926   2
   3   0  -3 2.43984 4.43223   1
  -2   0   3 0.80226 4.16035   1
  -2   0   3 3.37527 7.25109   2
   2   0  -3 -3.4886 4.13693   1
  -1   0   3 1.11751 4.48058   1
   1   0  -3 -4.5919 4.33973   1
  -1   0   3 -3.4708 5.21906   2
   0   0   3 14.2907 5.15601   2
   0   0  -3 -0.9267 3.26105   4
   0   0  -3 0.40182 4.47877   1
   0   0   3 0.98647 3.53906   4
   0   0   3 0.78068 5.03093   1
  -1   0  -3 -4.1725 3.46608   4
   1   0   3 3.83974 6.06541   1
   1   0   3 12.7220 4.19081   4
   2   0   3 4.91564 6.32148   1
   2   0   3 -2.5683 4.40424   4
   3   0   3 6.48289 5.90800   4
   3   0   3 8.02823 7.87503   1
  -4   0  -3 -7.3946 7.10602   3
   4   0   3 4.40968 7.88573   1
  -5   0  -3 -8.7888 7.64703   3
   5   0   3 -7.4652 8.73439   1
  -6   0  -3 -11.311 8.78461   3
   6   0   3 -1.2545 10.7672   1
  -7   0  -3 -7.2630 9.66423   3
   7   0   3 0.70785 13.7936   1
   8   0   3 -0.2897 14.1193   1
   9   0   3 -4.4425 16.7576   1
  10   0   3 -10.832 17.7318   1
 -10  -1   3 61.0471 28.7694   2
  10   1  -3 85.4161 18.3671   1
 -10   1   3 56.1717 28.0346   2
   9  -1  -3 -1.3224 11.2535   1
  -9  -1   3 -23.512 21.2121   2
   9   1  -3 22.3270 14.6044   1
  -9   1   3 18.1340 24.4069   2
  -8  -1   3 560.841 41.9564   2
   8  -1  -3 631.854 30.3672   1
   8   1  -3 707.474 33.3910   1
  -8   1   3 606.333 41.2336   2
   7  -1  -3 3.74229 8.97562   1
  -7  -1   3 -2.1085 16.6299   2
  -7   1   3 9.27796 16.6677   2
   7   1  -3 -0.8870 11.0196   1
   6  -1  -3 680.252 27.9621   1
  -6  -1   3 662.750 37.0723   2
  -6   1   3 643.176 36.9686   2
   6   1  -3 642.938 30.5209   1
  -5  -1   3 30.9798 12.4169   2
   5  -1  -3 47.6995 7.45284   1
   5  -1  -3 63.1921 9.00433   1
   5   1  -3 52.6668 9.43221   1
   5   1  -3 38.4152 9.75035   1
  -5   1   3 45.5583 13.5643   2
   4  -1  -3 116.290 9.42028   1
  -4  -1   3 109.136 14.3991   2
   4  -1  -3 98.0916 8.17073   1
   4   1  -3 128.042 11.6422   1
   4   1  -3 119.487 10.2081   1
  -4   1   3 114.652 14.6382   2
   3  -1  -3 180.970 9.76585   1
  -3  -1   3 193.255 11.1514   1
  -3  -1   3 179.983 14.6416   2
   3  -1  -3 186.879 10.5222   1
   3   1  -3 198.838 12.4542   1
  -3   1   3 171.449 14.6093   2
   3   1  -3 182.087 11.1107   1
   2  -1  -3 1871.27 57.3767   1
  -2  -1   3 1775.29 57.9536   1
  -2  -1   3 1902.05 61.0351   2
  -2   1   3 1838.11 60.4449   2
  -2   1   3 1868.33 56.6460   1
   2   1  -3 1839.23 58.7751   1
   2   1  -3 1862.33 58.6529   1
  -1  -1   3 9.01696 4.70332   1
   1  -1  -3 2.28598 4.23819   1
  -1  -1   3 5.13322 5.87162   2
  -1   1   3 5.62193 4.12049   1
   1   1  -3 6.40117 4.54358   1
  -1   1   3 11.4529 5.95130   2
   0  -1  -3 68.7233 5.26283   4
   0  -1   3 75.5036 8.05248   1
   0  -1  -3 79.0802 7.61942   1
   0  -1   3 89.9076 7.38463   4
   0   1  -3 86.7299 6.80622   4
   0   1   3 89.8772 7.82037   1
   0   1   3 84.0820 7.59855   2
   1  -1   3 414.744 16.8475   4
   1  -1   3 422.562 18.7867   1
   1   1   3 418.128 15.0171   4
   1   1   3 426.203 18.9749   1
   2  -1   3 135.400 10.5086   4
   2  -1   3 155.057 12.0632   1
   2   1   3 138.632 9.14478   4
   2   1   3 174.182 14.0115   1
   3  -1   3 216.996 14.5628   1
   3  -1   3 195.646 13.5068   4
   3   1   3 188.292 14.5303   1
   4  -1   3 83.3847 12.3288   1
   4   1   3 72.0730 12.1732   1
  -4   1  -3 92.2322 12.1751   3
  -5  -1  -3 91.6967 11.7883   3
   5  -1   3 104.184 14.6954   1
  -5   1  -3 105.957 13.5746   3
   5   1   3 74.0197 13.4757   1
  -6  -1  -3 533.017 25.7137   3
   6  -1   3 462.585 27.9323   1
  -6   1  -3 513.092 27.5531   3
   6   1   3 491.706 30.6845   1
  -7  -1  -3 50.0682 12.1498   3
   7  -1   3 43.7875 13.9449   1
   7   1   3 19.6106 13.8142   1
  -7   1  -3 34.2505 12.4175   3
   8  -1   3 268.783 26.7800   1
  -8   1  -3 271.180 33.0736   3
   8   1   3 249.781 26.3012   1
   9  -1   3 -0.6061 16.5847   1
   9   1   3 12.9160 18.9321   1
  10  -1   3 -5.9496 19.2193   4
  10  -1   3 3.16522 17.8471   1
  10   1   3 -1.9352 19.7452   1
 -10  -2   3 734.751 52.3618   2
  10   2  -3 783.356 41.0748   1
 -10   2   3 768.491 54.6216   2
  -9  -2   3 35.1465 21.4914   2
   9  -2  -3 29.2217 11.2709   1
   9   2  -3 22.3786 15.4678   1
  -9   2   3 -10.413 23.2281   2
  -8  -2   3 145.108 25.9553   2
   8  -2  -3 134.385 14.5974   1
  -8   2   3 213.899 29.4080   2
   8   2  -3 154.434 19.2648   1
  -7  -2   3 65.1687 18.2376   2
   7  -2  -3 77.5600 11.0637   1
   7   2  -3 80.6024 15.0574   1
  -7   2   3 66.8983 18.2561   2
   6  -2  -3 1940.83 62.9463   1
  -6  -2   3 1874.78 72.5261   2
  -6   2   3 1932.39 73.6248   2
   6   2  -3 1989.06 68.1744   1
  -5  -2   3 5.58196 10.8039   2
   5  -2  -3 16.2826 5.41754   1
   5  -2  -3 11.6665 6.37737   1
   5   2  -3 21.0451 9.64726   1
   5   2  -3 6.69682 4.56887   3
  -5   2   3 2.57171 10.8995   2
   4  -2  -3 4229.54 126.046   1
  -4  -2   3 4227.13 133.694   2
   4  -2  -3 4228.21 126.326   1
  -4   2   3 4355.08 134.677   2
   4   2  -3 4132.56 130.124   1
   4   2  -3 4156.35 126.070   3
   3  -2  -3 10.1610 4.19404   1
  -3  -2   3 8.64245 5.82429   1
   3  -2  -3 4.60925 3.51485   1
  -3  -2   3 10.3113 7.88028   2
   3   2  -3 6.69981 6.77156   1
  -3   2   3 6.23006 8.61873   2
  -2  -2   3 496.336 19.7894   1
   2  -2  -3 512.550 17.6875   1
  -2  -2   3 441.929 21.6330   2
  -2   2   3 470.770 21.6144   2
   2   2  -3 496.251 20.3279   1
  -1  -2   3 16.0108 7.56684   2
  -1  -2   3 16.1432 5.58723   1
   1  -2  -3 12.3134 4.37382   1
  -1   2   3 18.4179 4.35669   1
  -1   2   3 19.9740 5.95683   2
   0  -2  -3 708.356 21.6835   4
   0  -2   3 692.298 25.3540   4
   0  -2  -3 730.353 25.7133   1
   0  -2   3 721.701 26.4933   1
   0   2   3 711.108 24.4893   2
   0   2   3 705.942 25.5455   1
   1  -2   3 4.16664 5.00977   4
   1  -2   3 -4.2475 5.87895   1
   1   2   3 2.43219 2.49951   4
   1   2   3 3.05285 5.83197   1
   2  -2   3 1578.41 53.7885   1
   2  -2   3 1591.58 52.3130   4
   2   2   3 1641.45 54.3659   1
   3  -2   3 208.832 14.8276   1
   3  -2   3 228.293 14.7007   4
   3   2   3 234.877 17.2023   1
  -3   2  -3 268.332 17.2739   3
   4  -2   3 2561.37 84.4060   1
   4  -2   3 2570.51 84.0178   4
   4   2   3 2590.09 85.8892   1
  -4   2  -3 2533.58 84.5790   3
   5  -2   3 87.1941 12.9629   1
  -5  -2  -3 93.5718 11.6607   3
   5  -2   3 85.8590 13.5066   4
   5   2   3 82.2063 14.2592   1
  -5   2  -3 77.8161 13.5136   3
  -6  -2  -3 125.484 14.0456   3
   6  -2   3 126.288 17.3119   1
   6   2   3 113.549 17.6247   1
  -6   2  -3 131.105 16.4492   3
  -7  -2  -3 6.35598 9.09262   3
   7  -2   3 33.2620 12.7911   1
  -7   2  -3 5.70890 11.6860   3
   7   2   3 17.7319 14.4651   1
   8  -2   3 628.825 37.4110   1
   8  -2   3 672.197 41.4654   4
   8   2   3 669.981 38.7287   1
  -8   2  -3 649.370 34.6331   3
   9  -2   3 195.433 28.3827   4
   9  -2   3 206.216 25.3402   1
   9   2   3 166.004 24.4614   1
  10  -2   3 508.613 42.9497   4
  10  -2   3 537.557 39.0738   1
  10   2   3 513.488 38.7159   1
 -10  -3   3 84.1670 28.7326   2
  10   3  -3 101.133 21.0353   1
 -10   3   3 61.3917 28.2057   2
  -9  -3   3 -6.5189 20.6384   2
   9   3  -3 8.07517 15.2167   1
  -9   3   3 6.49531 23.3794   2
   8  -3  -3 583.647 25.7519   1
  -8  -3   3 547.591 40.0149   2
   8   3  -3 633.865 34.4721   1
  -8   3   3 589.158 40.5375   2
  -7  -3   3 20.4592 16.3038   2
   7  -3  -3 0.61001 7.07291   1
  -7   3   3 1.66213 15.8685   2
   7   3  -3 14.8069 13.3689   1
  -6  -3   3 880.147 43.0076   2
   6  -3  -3 880.046 31.0045   1
  -6   3   3 862.198 42.4249   2
   6   3  -3 872.788 38.8499   1
   5  -3  -3 11.7225 4.52953   1
   5  -3  -3 17.0655 5.48979   1
  -5  -3   3 -10.768 10.0917   2
  -5   3   3 25.9800 12.0686   2
   5   3  -3 9.77474 3.80414   3
   5   3  -3 -0.5716 9.78994   1
   4  -3  -3 95.4064 7.15822   1
   4  -3  -3 98.7466 6.41743   1
  -4  -3   3 84.4432 13.4874   2
  -4   3   3 104.680 13.8907   2
   4   3  -3 97.5632 12.6143   1
   4   3  -3 91.1948 6.99346   3
  -3  -3   3 48.6384 9.84916   2
  -3  -3   3 70.7433 9.20135   1
   3  -3  -3 60.5500 4.92851   1
   3  -3  -3 45.1625 4.46095   1
   3   3  -3 62.5618 10.0293   1
  -3   3   3 56.6773 11.0950   2
  -2  -3   3 2964.19 91.9524   2
  -2  -3   3 2974.21 89.9338   1
   2  -3  -3 2852.39 86.6154   1
   2   3  -3 2862.04 90.6183   1
  -2   3   3 2866.95 85.2694   1
  -2   3   3 2833.72 90.6294   2
  -1  -3   3 11.1499 7.05810   2
  -1  -3   3 6.46749 5.90339   1
   1  -3  -3 10.0373 4.24787   1
   1   3  -3 6.64410 6.97742   1
  -1   3   3 9.30730 5.78558   2
  -1   3   3 7.56909 3.86598   1
   0  -3   3 3534.36 106.365   4
   0  -3   3 3493.45 106.871   1
   0  -3  -3 3477.19 106.035   1
   0   3   3 3436.28 103.976   2
   0   3   3 3470.05 105.686   1
   1  -3   3 27.4509 6.10811   4
   1  -3   3 21.7066 6.70475   1
   1   3   3 23.1296 2.22791   4
  -1   3  -3 42.4380 9.03449   3
   1   3   3 24.4860 7.36768   1
   2  -3   3 285.491 15.7685   4
   2  -3   3 300.909 16.1282   1
   2   3   3 313.834 13.2574   2
  -2   3  -3 299.746 18.6985   3
   2   3   3 314.461 17.3158   1
   3  -3   3 1.01247 6.10096   1
   3  -3   3 5.51647 6.81243   4
  -3   3  -3 -4.8628 7.21043   3
   3   3   3 5.77448 7.82426   1
   4  -3   3 724.292 31.2643   1
   4  -3   3 714.624 31.2254   4
  -4   3  -3 726.530 32.5146   3
   4   3   3 726.675 33.7433   1
   5  -3   3 183.090 17.2077   1
   5  -3   3 208.051 18.9948   4
  -5   3  -3 290.008 22.8652   3
   5   3   3 187.131 19.4145   1
  -6  -3  -3 899.777 33.5410   3
   6  -3   3 782.301 36.7654   1
   6  -3   3 802.735 38.7857   4
   6   3   3 808.644 40.2467   1
  -6   3  -3 844.028 38.9472   3
   7  -3   3 -14.285 11.4864   1
   7  -3   3 16.7766 15.1988   4
  -7  -3  -3 -5.4807 8.09458   3
  -7   3  -3 9.63799 12.4834   3
   7   3   3 -18.835 13.0602   1
   8  -3   3 515.181 33.4225   1
   8   3   3 557.613 38.2589   1
  -8   3  -3 481.507 31.4398   3
   9  -3   3 -23.899 14.5170   1
   9  -3   3 23.2643 17.7812   4
   9   3   3 16.8855 19.0843   1
  10  -3   3 13.3540 20.8073   4
  10  -3   3 0.90627 17.0582   1
  10   3   3 22.3905 20.3309   1
 -10  -4   3 -14.431 23.0978   2
  10   4  -3 18.0993 18.2735   1
 -10   4   3 -17.350 24.4179   2
  -9  -4   3 0.20678 22.4837   2
  -9   4   3 17.8809 22.0812   2
   9   4  -3 21.3679 16.5769   1
  -8  -4   3 17.5893 18.7833   2
   8   4  -3 46.8034 17.4152   1
  -8   4   3 55.8868 23.6927   2
   7  -4  -3 3.85252 6.02713   1
  -7  -4   3 5.41969 15.5186   2
  -7   4   3 -22.104 14.5811   2
   7   4  -3 -1.1477 13.5372   1
   6  -4  -3 14.5635 5.09727   1
  -6  -4   3 -3.4399 13.6208   2
  -6   4   3 6.66805 10.3249   3
  -6   4   3 12.9822 15.2715   2
   6   4  -3 0.41514 12.4496   1
   5  -4  -3 70.8104 5.53826   1
  -5  -4   3 47.6630 13.8363   2
   5  -4  -3 63.3612 5.14491   1
  -5   4   3 71.6984 14.8073   2
  -5   4   3 57.7640 12.0084   3
   5   4  -3 67.7966 13.6877   1
   4  -4  -3 4.37317 2.33507   1
   4  -4  -3 10.1331 2.97286   1
  -4  -4   3 7.02097 9.83540   2
   4   4  -3 16.9279 9.90291   1
  -4   4   3 -6.3901 8.83289   2
  -4   4   3 1.67828 8.41103   3
   4   4  -3 4.68493 4.18037   3
   4   4  -3 -3.0934 3.41288   3
   3  -4  -3 12.5090 2.74449   1
  -3  -4   3 13.8723 7.10989   1
  -3  -4   3 10.6120 8.09579   2
   3   4  -3 10.6595 7.97156   1
  -3   4   3 17.1938 8.76655   2
  -3   4   3 17.5313 8.96850   3
  -2  -4   3 946.936 36.4465   2
  -2  -4   3 999.932 34.9190   1
   2  -4  -3 967.511 30.8855   1
  -2   4   3 966.923 35.3497   2
   2   4  -3 938.852 35.8501   1
  -1  -4   3 6.40098 6.09667   1
   1  -4  -3 5.57670 4.12459   1
   1  -4  -3 12.3611 4.69256   2
  -1  -4   3 1.31354 7.46013   2
   1   4  -3 9.76564 7.02799   1
  -1   4   3 7.11457 3.66576   1
   1   4  -3 18.6169 7.34943   3
  -1   4   3 4.71124 5.44690   2
   0  -4   3 50.2457 8.00172   4
   0  -4  -3 53.2457 7.52467   1
   0  -4   3 56.1834 8.23255   1
   0   4   3 53.0094 7.20977   1
   0   4  -3 47.8508 9.52828   3
   0   4   3 45.2690 5.02348   2
   1  -4   3 4.87208 6.14293   4
   1  -4   3 0.35459 5.98171   1
  -1   4  -3 2.63304 7.52001   3
   1   4   3 4.88746 6.04708   1
   1   4   3 4.84604 2.57619   2
   2  -4   3 275.451 16.0618   4
   2  -4   3 250.709 15.8177   1
   2   4   3 278.447 11.4500   2
   2   4   3 297.246 17.0752   1
  -2   4  -3 299.768 18.6502   3
   3  -4   3 84.2001 10.5538   4
   3  -4   3 100.161 11.3249   1
  -3   4  -3 103.926 14.0567   3
   3   4   3 84.4127 12.7460   1
   4  -4   3 17.4230 8.64628   1
   4  -4   3 14.2062 8.59059   4
   4   4   3 21.8681 11.7071   1
  -4   4  -3 31.8721 11.8321   3
   5  -4   3 7.90827 9.40457   1
   5  -4   3 -11.272 9.77963   4
  -5   4  -3 13.5147 10.7846   3
   5   4   3 -10.173 10.7967   1
   6  -4   3 14.6953 12.9236   4
  -6  -4  -3 -3.7551 7.33078   3
   6  -4   3 27.4433 10.8708   1
   6   4   3 4.53059 12.9489   1
  -6   4  -3 21.1779 12.9298   3
   7  -4   3 32.9864 13.5756   1
   7  -4   3 46.2155 17.0873   4
  -7   4  -3 33.2290 14.2455   3
   7   4   3 46.1888 16.8470   1
   8  -4   3 68.9462 17.2896   1
   8  -4   3 80.1394 20.6267   4
  -8   4  -3 60.6026 17.2985   3
   8   4   3 68.1978 21.0164   1
   9  -4   3 1.32277 20.1893   4
   9  -4   3 13.1448 15.7175   1
   9   4   3 18.5170 19.5265   1
 -10  -5   3 41.1787 24.0044   2
  10   5  -3 64.5174 20.8212   1
  -9  -5   3 4.10170 22.3384   2
   9   5  -3 3.80860 17.4719   1
  -9   5   3 -3.3850 23.0142   2
  -8  -5   3 526.971 39.7190   2
  -8   5   3 447.293 39.4764   2
   8   5  -3 462.088 33.7556   1
  -7  -5   3 -18.159 16.6777   2
  -7   5   3 -8.9398 16.4736   2
  -7   5   3 0.59003 11.5793   3
   7   5  -3 -2.7967 14.7845   1
   6  -5  -3 440.234 15.3084   1
  -6  -5   3 480.048 31.8989   2
  -6   5   3 497.845 31.7287   2
  -6   5   3 504.867 27.0294   3
   6   5  -3 491.445 29.0474   1
  -5  -5   3 -0.9892 11.8823   2
  -5   5   3 -7.1062 11.0359   2
   5   5  -3 -8.1818 11.4133   1
  -5   5   3 8.11621 10.3145   3
  -4  -5   3 92.6079 13.5102   2
  -4   5   3 117.519 15.2313   2
  -4   5   3 121.544 14.8244   3
   4   5  -3 121.637 8.12154   3
   4   5  -3 124.463 15.7290   1
  -3  -5   3 16.8251 9.49529   2
  -3  -5   3 2.71161 8.16804   1
   3  -5  -3 6.80946 2.35838   1
   3   5  -3 -2.6064 5.07332   3
  -3   5   3 5.19908 8.42851   2
   3   5  -3 -1.6210 8.15597   1
  -3   5   3 9.67893 9.35729   3
   2  -5  -3 1010.46 32.5192   1
  -2  -5   3 991.694 37.8500   2
  -2  -5   3 1028.40 37.0556   1
  -2   5   3 1048.11 36.5631   2
  -2   5   3 984.249 38.4721   3
   2   5  -3 1000.09 37.8585   1
   2   5  -3 999.259 35.3069   3
   1  -5  -3 3.32981 4.13650   2
   1  -5  -3 7.02797 3.31077   4
  -1  -5   3 6.16604 7.09634   2
  -1  -5   3 7.37532 6.50370   1
   1  -5  -3 4.82421 4.74104   1
   1   5  -3 6.28988 7.09903   1
  -1   5   3 3.81062 3.62198   1
   1   5  -3 2.50421 6.68196   3
  -1   5   3 5.90105 5.06035   2
   0  -5  -3 254.187 13.9538   1
   0  -5   3 268.347 15.5692   1
   0  -5   3 224.172 14.3218   4
   0   5  -3 239.198 16.3462   1
   0   5  -3 255.843 15.6613   3
   0   5   3 248.219 10.0485   2
   0   5   3 253.285 13.1718   1
   1  -5   3 597.659 25.1938   4
   1  -5   3 581.785 24.7062   1
   1   5   3 578.974 24.8784   1
  -1   5  -3 593.480 27.3573   3
   1   5   3 610.264 18.2650   4
   2  -5   3 41.1340 8.29582   1
   2  -5   3 40.7129 8.74255   4
   2   5   3 41.4203 3.46079   2
  -2   5  -3 32.3583 9.84352   3
   2   5   3 38.8294 9.53086   1
   3  -5   3 31.9172 8.48132   4
   3  -5   3 10.9126 8.01055   1
  -3   5  -3 2.60656 9.14293   3
   3   5   3 20.1343 4.60270   2
   3   5   3 38.2001 10.8823   1
   4  -5   3 68.6435 11.9589   4
   4  -5   3 50.7427 10.5158   1
  -4   5  -3 29.4273 12.8462   3
   4   5   3 43.8686 12.9662   1
   5  -5   3 43.8895 10.5043   1
   5  -5   3 49.3531 12.9783   4
  -5   5  -3 46.3369 14.4247   3
   5   5   3 47.7018 14.7328   1
   6  -5   3 361.023 24.3457   1
  -6  -5  -3 361.001 19.2817   3
   6  -5   3 395.167 28.4680   4
  -6   5  -3 378.847 27.8695   3
   6   5   3 393.611 31.8940   1
   7  -5   3 28.1426 13.6843   1
   7  -5   3 37.3334 16.8506   4
  -7   5  -3 -9.8787 13.1330   3
   7   5   3 13.7768 15.8144   1
   8  -5   3 70.7458 17.7054   1
   8  -5   3 85.2376 21.2693   4
   8   5   3 101.725 23.3847   1
  -8   5  -3 86.1879 18.2749   3
   9  -5   3 -20.569 14.4904   1
   9  -5   3 3.54805 18.4708   4
   9   5   3 39.2688 21.6067   1
  -9  -6   3 32.5466 22.4914   2
   9   6  -3 18.2059 19.3717   1
  -8  -6   3 195.418 28.2465   2
  -8   6   3 185.755 28.0239   2
   8   6  -3 160.206 24.4578   1
  -7  -6   3 -7.5248 16.9985   2
  -7   6   3 -1.1925 18.1692   2
   7   6  -3 -9.0526 15.3927   1
  -7   6   3 11.3851 12.6735   3
  -6  -6   3 531.072 33.3617   2
  -6   6   3 530.613 34.6858   2
  -6   6   3 530.526 30.0380   3
   6   6  -3 476.458 30.9715   1
  -5  -6   3 11.4812 13.0541   2
  -5   6   3 1.72360 11.2411   3
  -5   6   3 14.4147 13.5201   2
   5   6  -3 5.28461 11.7420   1
  -4  -6   3 2702.50 88.5547   2
  -4   6   3 2587.07 88.3503   2
   4   6  -3 2574.85 79.7475   3
  -4   6   3 2636.32 88.8554   3
   4   6  -3 2641.24 88.2256   1
  -3  -6   3 -1.4851 8.60756   2
  -3  -6   3 -10.605 7.52079   1
   3  -6  -3 2.64390 2.40537   1
   3   6  -3 2.55701 5.79939   3
  -3   6   3 2.30817 8.20335   2
   3   6  -3 6.89238 9.16847   1
  -3   6   3 2.64490 10.5527   3
   2  -6  -3 1117.19 36.8315   1
   2  -6  -3 1151.60 37.9826   4
  -2  -6   3 1135.51 41.5097   1
  -2  -6   3 1098.94 41.8321   2
   2   6  -3 1126.03 39.9504   3
  -2   6   3 1188.57 43.5579   3
  -2   6   3 1168.13 40.4193   2
   2   6  -3 1097.25 42.2861   1
   1  -6  -3 105.280 9.09290   1
  -1  -6   3 93.7139 10.9982   1
  -1  -6   3 90.8287 12.1487   2
   1  -6  -3 81.1663 7.27605   2
   1  -6  -3 85.5906 6.55325   4
   1   6  -3 88.3007 11.2676   1
   1   6  -3 88.3989 11.2802   3
  -1   6   3 94.8278 8.14118   2
  -1   6   3 88.7737 7.05797   1
   0  -6  -3 416.639 14.2675   2
   0  -6   3 458.598 21.4568   4
   0  -6   3 408.522 20.3911   1
   0  -6  -3 429.141 19.8760   1
   0   6  -3 446.745 21.4000   1
   0   6  -3 477.146 22.3344   3
   0   6   3 438.132 18.7109   1
   1  -6   3 30.3257 8.47493   4
   1  -6   3 30.7346 8.46215   1
   1   6   3 25.1036 3.01607   4
  -1   6  -3 24.4032 8.31226   1
   1   6   3 25.0552 7.80326   1
  -1   6  -3 28.3584 10.7362   3
   2  -6   3 3231.81 100.701   4
   2  -6   3 3052.30 99.7068   1
   2   6   3 3220.63 101.915   1
   2   6   3 3143.73 94.6369   4
  -2   6  -3 3123.59 103.447   3
   3  -6   3 124.298 13.7022   1
   3  -6   3 112.249 12.8130   4
   3   6   3 141.882 7.45020   2
   3   6   3 136.492 16.2152   1
  -3   6  -3 175.511 18.6555   3
   4  -6   3 1785.27 64.3899   4
   4  -6   3 1776.82 62.3229   1
  -4   6  -3 1810.62 67.4080   3
   4   6   3 1892.24 68.4916   1
   5  -6   3 -1.2294 9.66612   1
   5  -6   3 0.99098 9.40368   4
   5   6   3 3.94146 13.1718   1
  -5   6  -3 6.17506 12.6708   3
   6  -6   3 44.1746 13.2830   1
   6  -6   3 34.9633 14.7771   4
   6   6   3 21.2772 17.2127   1
  -6   6  -3 7.14810 13.2837   3
   7  -6   3 5.49363 12.5449   1
   7  -6   3 -2.9717 15.2209   4
   7   6   3 0.80989 16.4717   1
  -7   6  -3 2.93155 14.3947   3
   8  -6   3 311.645 30.6045   4
   8  -6   3 371.613 27.6320   1
   8   6   3 306.332 33.3491   1
  -8   6  -3 319.759 29.1812   3
   9  -6   3 25.4562 16.6898   1
   9  -6   3 55.9501 22.5720   4
   9   6   3 21.7841 22.2536   1
  -9  -7   3 21.0297 21.6583   2
   9   7  -3 11.3748 20.8383   1
  -8  -7   3 680.771 44.6246   2
  -8   7   3 689.696 37.9649   3
   8   7  -3 778.118 44.2773   1
  -7  -7   3 -15.092 16.4232   2
   7   7  -3 14.9460 16.1669   1
  -7   7   3 20.0652 18.6365   2
  -7   7   3 21.1659 14.7256   3
  -6  -7   3 1027.24 46.1240   2
  -6   7   3 953.512 44.8043   3
   6   7  -3 996.101 46.7083   1
  -6   7   3 1034.54 48.6200   2
  -5  -7   3 58.7204 14.7364   2
  -5   7   3 64.6675 14.7722   2
   5   7  -3 67.3282 17.3083   1
  -5   7   3 74.5914 16.2999   3
  -4  -7   3 146.616 17.5178   2
  -4   7   3 142.195 19.0858   3
   4   7  -3 157.850 9.69890   3
   4   7  -3 110.873 16.1499   1
  -4   7   3 137.354 16.5029   2
  -3  -7   3 3.75134 8.77085   1
   3  -7  -3 -0.1110 5.93360   4
   3  -7  -3 0.50943 2.78304   1
  -3  -7   3 6.71183 9.52886   2
   3   7  -3 10.2577 6.50097   3
  -3   7   3 -1.8857 8.33699   2
  -3   7   3 10.1060 10.6777   3
   3   7  -3 3.60940 9.24551   1
   2  -7  -3 1710.22 55.3475   1
   2  -7  -3 1744.87 56.2869   4
  -2  -7   3 1759.63 60.6166   1
  -2  -7   3 1744.85 60.7071   2
  -2   7   3 1742.35 62.1206   3
   2   7  -3 1816.61 61.8595   1
  -2   7   3 1779.93 58.0728   2
   2   7  -3 1738.66 58.7945   3
  -1  -7   3 132.996 13.1879   1
   1  -7  -3 104.794 9.61100   2
  -1  -7   3 150.012 14.0195   2
   1  -7  -3 128.538 8.14401   4
   1  -7  -3 114.373 10.5265   1
   1   7  -3 122.835 13.2825   1
   1   7  -3 128.846 13.9143   3
  -1   7   3 131.800 8.47717   1
  -1   7   3 139.368 14.9518   3
   0  -7   3 4794.67 149.487   4
   0  -7  -3 4889.51 142.146   2
   0  -7   3 4813.92 149.299   1
   0   7  -3 4859.65 151.272   3
   0   7  -3 4917.43 150.093   1
   0   7   3 4849.38 147.203   1
   1  -7   3 6.90524 7.22622   4
   1  -7   3 -0.9190 7.14162   1
   1   7   3 3.30533 2.86602   4
   1   7   3 12.4077 8.22898   1
  -1   7  -3 7.36721 7.82570   1
  -1   7  -3 5.62769 9.33307   3
   2  -7   3 697.619 30.1764   4
   2  -7   3 722.541 29.6897   1
  -2   7  -3 696.798 33.5063   3
  -2   7  -3 700.706 29.5413   1
   2   7   3 717.548 32.7155   1
   2   7   3 716.915 24.4212   4
   3  -7   3 37.8939 9.63065   4
   3  -7   3 28.6946 8.66212   1
  -3   7  -3 19.1034 12.5236   3
   3   7   3 55.0306 13.6346   1
   3   7   3 25.5386 3.31348   2
   4  -7   3 868.718 37.3251   4
   4  -7   3 815.067 34.8523   1
   4   7   3 827.294 39.9455   1
  -4   7  -3 784.435 39.9591   3
   5  -7   3 20.1236 10.0174   1
   5  -7   3 1.18347 10.8218   4
   5   7   3 2.93118 14.3608   1
  -5   7  -3 3.09130 14.1598   3
   6  -7   3 1144.09 50.4313   4
   6  -7   3 1086.11 45.4125   1
   6   7   3 1136.56 52.6104   1
  -6   7  -3 1048.83 50.5332   3
   7  -7   3 24.7234 16.7322   4
   7  -7   3 8.20645 13.0997   1
  -7   7  -3 -2.4731 15.6674   3
   7   7   3 32.3661 21.0629   1
   8  -7   3 536.220 39.9158   4
   8  -7   3 499.426 31.7288   1
  -8   7  -3 489.318 35.6607   3
   9  -7   3 -18.479 14.3606   1
   9  -7   3 19.4877 19.6738   4
   9   7   3 11.5219 22.1184   1
  -9   7  -3 -4.4734 17.2078   3
   9  -8  -3 31.7780 19.7638   4
  -9  -8   3 21.7646 22.3200   2
   9   8  -3 6.33879 20.8877   1
  -8  -8   3 63.8177 21.5805   2
   8   8  -3 123.419 24.7706   1
  -8   8   3 104.753 20.2939   3
  -7  -8   3 -10.083 17.7824   2
  -7   8   3 34.8651 17.0348   3
   7   8  -3 43.5797 18.5158   1
  -6  -8   3 24.9269 15.4685   2
   6   8  -3 27.0448 16.6145   1
  -6   8   3 27.5291 16.9127   3
  -5  -8   3 -18.245 11.9486   2
   5  -8  -3 -8.0141 9.23841   4
  -5   8   3 1.92965 13.0601   2
   5   8  -3 1.95404 14.9016   1
  -5   8   3 2.12652 14.7605   3
   4  -8  -3 -1.1230 7.86553   4
  -4  -8   3 5.87501 10.2786   2
  -4   8   3 -4.3150 10.1651   2
  -4   8   3 4.94814 13.8776   3
   4   8  -3 24.3958 13.8056   1
   4   8  -3 4.67963 5.54067   3
  -3  -8   3 7.76692 10.5932   2
  -3  -8   3 -0.5918 10.4641   1
   3  -8  -3 12.9818 3.73826   1
   3  -8  -3 5.96844 6.72056   4
  -3   8   3 5.05286 12.7697   3
   3   8  -3 8.84117 7.56453   3
   3   8  -3 8.49354 11.3075   1
   2  -8  -3 169.930 10.8535   1
  -2  -8   3 216.566 16.8117   1
  -2  -8   3 175.612 16.1435   2
   2  -8  -3 192.248 11.7175   4
  -2   8   3 161.381 17.5704   3
   2   8  -3 182.414 17.5605   1
   2   8  -3 178.792 14.7488   3
  -1  -8   3 22.3374 9.86984   2
   1  -8  -3 12.5049 6.34755   1
  -1  -8   3 18.0306 8.71553   1
   1  -8  -3 8.17686 4.45811   4
   1   8  -3 8.37436 9.13232   3
  -1   8   3 7.53184 4.70122   1
  -1   8   3 35.9068 11.9754   3
   1   8  -3 14.9931 10.0459   1
   0  -8   3 64.7936 10.6321   1
   0  -8  -3 62.7813 3.67660   2
   0  -8   3 52.0159 10.1744   4
   0   8  -3 66.8557 11.3788   1
   0   8   3 69.7035 9.54517   1
   0   8  -3 44.7661 11.9496   3
   1  -8   3 3.85690 7.71134   1
   1  -8   3 3.28906 7.10879   4
   1   8   3 9.19146 9.24095   1
  -1   8  -3 11.9946 9.00050   1
   1   8   3 6.96257 3.47473   4
  -1   8  -3 -0.7050 10.2553   3
   2  -8   3 425.205 23.6946   4
   2  -8   3 469.672 22.8847   1
   2   8   3 463.335 26.7666   1
  -2   8  -3 445.512 22.7023   1
  -2   8  -3 429.919 26.5666   3
   3  -8   3 224.261 18.4457   1
   3  -8   3 222.737 18.1536   4
  -3   8  -3 232.548 18.2680   1
  -3   8  -3 249.205 23.0284   3
   3   8   3 219.414 22.6559   1
   4  -8   3 477.156 28.0264   4
   4  -8   3 488.683 25.4454   1
  -4   8  -3 422.707 29.6052   3
   4   8   3 484.841 31.3429   1
   5  -8   3 9.06932 11.0491   1
   5  -8   3 2.39036 11.4956   4
  -5   8  -3 -5.0443 14.5197   3
   5   8   3 -2.6333 14.7801   1
   6  -8   3 18.8839 12.4928   1
   6  -8   3 17.2653 14.5732   4
   6   8   3 6.20421 16.7605   1
  -6   8  -3 -10.656 14.3860   3
   7  -8   3 20.5585 17.0294   4
   7  -8   3 73.6078 16.3209   1
  -7   8  -3 85.6411 21.0751   3
   7   8   3 52.9805 20.6606   1
   8  -8   3 115.419 19.5418   1
   8  -8   3 146.676 26.7396   4
   8   8   3 104.647 24.6927   1
  -8   8  -3 121.805 23.5733   3
   9  -8   3 7.31270 21.0675   4
   9  -8   3 14.8931 16.1982   1
  -9   8  -3 -4.4970 16.9804   3
   9   8   3 31.3765 21.9353   1
  -9  -9   3 27.8522 22.2688   2
   9  -9  -3 31.6607 19.0419   4
   9   9  -3 -16.529 21.4118   1
   8  -9  -3 232.515 26.8608   4
  -8  -9   3 250.908 30.4125   2
   8   9  -3 199.206 29.0784   1
  -8   9   3 225.535 26.1122   3
   7  -9  -3 5.58372 14.2100   4
  -7  -9   3 6.31244 17.9132   2
  -7   9   3 -1.7804 16.3851   3
   7   9  -3 0.80112 18.0837   1
   6  -9  -3 216.416 21.8773   4
  -6  -9   3 219.656 23.6911   2
   6   9  -3 221.050 26.4960   1
  -6   9   3 163.483 23.7832   3
  -5  -9   3 -4.2560 12.8748   2
   5  -9  -3 -14.038 9.13632   4
   5   9  -3 3.95303 16.0840   1
  -5   9   3 18.9145 15.9380   3
  -4  -9   3 13.4348 11.0769   2
   4  -9  -3 13.9401 8.87358   4
   4   9  -3 4.60852 5.99949   3
  -4   9   3 22.7467 15.0446   3
   4   9  -3 5.97646 13.1285   1
  -3  -9   3 36.7391 11.9283   2
   3  -9  -3 18.2802 4.70168   1
   3  -9  -3 25.9246 7.86305   4
  -3  -9   3 5.17959 12.1281   1
  -3   9   3 33.6132 14.0272   3
   3   9  -3 29.3124 8.51286   3
   3   9  -3 24.2676 12.8748   1
  -2  -9   3 698.380 31.8745   2
   2  -9  -3 668.269 25.5551   1
   2  -9  -3 706.464 26.5871   4
  -2  -9   3 671.932 31.5963   1
  -2   9   3 657.328 33.5426   3
   2   9  -3 713.307 33.4429   1
  -2   9   3 660.039 21.5353   1
   2   9  -3 721.201 30.3488   3
   1  -9  -3 47.2122 8.72379   1
  -1  -9   3 27.7467 10.3900   1
   1  -9  -3 21.5344 5.59374   4
  -1  -9   3 24.1709 11.0730   2
   1   9  -3 31.5105 10.8148   3
  -1   9   3 25.8487 6.13411   1
  -1   9   3 21.8829 12.2301   3
   1   9  -3 31.1788 12.2602   1
   0  -9   3 663.519 30.2681   4
   0  -9   3 673.797 30.1522   1
   0   9  -3 714.885 31.9735   1
   0   9  -3 664.697 32.8677   3
   0   9   3 676.881 27.9265   1
   1  -9   3 -1.6345 8.25408   1
   1  -9   3 7.69642 8.28979   4
   1   9   3 21.2497 10.4697   1
  -1   9  -3 12.1784 11.1961   3
  -1   9  -3 19.7455 9.81890   1
   2  -9   3 4.65915 8.35537   1
   2  -9   3 15.4926 9.33957   4
  -2   9  -3 -9.9313 8.13015   1
  -2   9  -3 0.01612 11.1379   3
   2   9   3 -2.9173 10.8573   1
   3  -9   3 93.3641 13.6848   1
   3  -9   3 65.3404 12.9647   4
  -3   9  -3 73.0336 12.5026   1
  -3   9  -3 82.4391 16.7413   3
   3   9   3 74.6771 16.6472   1
   4  -9   3 68.4284 13.6164   1
   4  -9   3 59.7589 14.5249   4
  -4   9  -3 71.8341 12.3175   1
   4   9   3 35.1406 16.4447   1
  -4   9  -3 54.0577 16.8184   3
   5  -9   3 108.424 15.7451   1
   5  -9   3 157.475 20.4507   4
  -5   9  -3 113.765 20.5530   3
   5   9   3 140.425 24.6072   1
   6  -9   3 370.323 31.1597   4
   6  -9   3 378.154 25.5208   1
   6   9   3 308.470 33.1587   1
  -6   9  -3 390.346 35.1066   3
   7  -9   3 31.0008 15.7090   1
   7  -9   3 33.8657 17.0671   4
   7   9   3 33.2320 20.7873   1
  -7   9  -3 82.8145 22.1457   3
   8  -9   3 54.6541 20.7345   4
   8  -9   3 88.8295 18.6040   1
   8   9   3 95.7106 24.9269   1
  -8   9  -3 73.4710 21.5318   3
   9  -9   3 -2.1016 15.6955   1
   9  -9   3 -12.553 19.0583   4
  -9   9  -3 8.19304 18.5177   3
   9   9   3 6.12274 21.4322   1
  -9 -10   3 12.0854 22.2681   2
   9 -10  -3 4.50627 19.3897   4
   9  10  -3 -12.955 22.4288   1
  -8 -10   3 37.0940 21.6394   2
   8 -10  -3 21.8923 17.8565   4
  -8  10   3 11.2599 18.2682   3
   8  10  -3 48.9139 24.4553   1
  -7 -10   3 -4.0305 17.5858   2
   7 -10  -3 -2.6641 13.5710   4
  -7  10   3 -20.248 17.9090   3
   7  10  -3 -34.938 18.5720   1
   6 -10  -3 199.397 21.2190   4
  -6 -10   3 223.328 23.8821   2
   6  10  -3 268.716 30.2477   1
  -6  10   3 228.617 28.4978   3
   5 -10  -3 -5.3749 9.88522   4
  -5 -10   3 -13.436 12.4323   2
  -5  10   3 -0.6546 17.8580   3
   5  10  -3 5.33087 17.4435   1
   4 -10  -3 1857.96 64.5452   4
  -4 -10   3 1783.71 67.2664   2
   4  10  -3 1848.90 65.5388   3
  -4  10   3 1795.77 73.3049   3
   4  10  -3 1949.47 72.5917   1
  -3 -10   3 64.1892 14.6319   1
  -3 -10   3 41.7302 11.7296   2
   3 -10  -3 55.0297 9.76488   4
   3  10  -3 50.9363 10.2258   3
  -3  10   3 31.8485 16.4286   3
   3  10  -3 47.1845 16.0201   1
  -2 -10   3 1348.01 51.6828   1
   2 -10  -3 1372.29 45.8905   4
  -2 -10   3 1347.24 50.3531   2
   2  10  -3 1301.47 53.1365   1
  -2  10   3 1302.05 54.3764   3
   2  10  -3 1279.13 48.9977   3
  -1 -10   3 -11.393 8.58329   1
   1 -10  -3 -3.8631 5.09796   4
  -1 -10   3 5.66459 9.71645   2
   1  10  -3 20.2651 11.0934   3
   1  10  -3 1.46001 11.0910   1
  -1  10   3 -13.356 4.98137   1
  -1  10   3 4.34223 12.3894   3
   0 -10   3 40.9572 12.0134   1
   0 -10   3 56.6500 11.8463   4
   0  10   3 50.6295 13.2831   3
   0  10  -3 47.3459 13.3945   1
   0  10   3 68.4842 10.6836   1
   0  10  -3 30.3057 12.9097   3
   1 -10   3 -0.7613 9.68759   4
   1 -10   3 -7.4734 8.38333   1
  -1  10  -3 -0.5391 10.3272   1
  -1  10  -3 4.25656 12.0313   3
   1  10   3 4.05188 10.7051   1
   2 -10   3 1496.36 55.4165   1
   2 -10   3 1469.44 56.5457   4
  -2  10  -3 1468.92 60.3624   3
   2  10   3 1588.03 59.3724   1
  -2  10  -3 1516.20 54.9404   1
   3 -10   3 -2.2794 10.2844   1
   3 -10   3 26.7392 12.0535   4
   3  10   3 8.13147 14.3303   1
  -3  10  -3 17.0212 14.6153   3
  -3  10  -3 21.2228 11.0765   1
   4 -10   3 868.920 36.8601   1
   4 -10   3 848.794 40.2819   4
  -4  10  -3 734.888 42.0635   3
   4  10   3 818.285 43.9076   1
  -4  10  -3 824.197 35.3569   1
   5 -10   3 12.3029 13.7829   4
   5 -10   3 41.4644 13.2573   1
  -5  10  -3 28.2910 16.7123   3
   5  10   3 31.6294 18.8940   1
   6 -10   3 9.73706 12.8143   1
   6 -10   3 -7.1167 14.9837   4
  -6  10  -3 14.1153 17.1438   3
   6  10   3 21.4375 19.9794   1
   7 -10   3 -8.0292 13.3439   1
   7 -10   3 1.72510 16.7553   4
   7  10   3 6.27580 21.4845   1
  -7  10  -3 5.84237 19.6508   3
   8 -10   3 298.458 27.1814   1
   8 -10   3 286.956 32.5883   4
   8  10   3 301.768 35.2838   1
  -8  10  -3 274.106 32.0859   3
  -8 -11   3 561.631 41.6861   2
   8 -11  -3 549.482 38.8462   4
  -8  11   3 484.683 38.2892   3
   8  11  -3 567.579 45.6953   1
   7 -11  -3 1.67192 14.8033   4
  -7 -11   3 29.3650 19.2557   2
  -7  11   3 -15.585 19.1766   3
   7  11  -3 -2.9790 19.8568   1
   6 -11  -3 657.983 36.2660   4
  -6 -11   3 633.008 38.3620   2
   6  11  -3 574.580 41.2843   1
  -6  11   3 703.250 44.2194   3
  -5 -11   3 39.1652 14.6269   2
   5 -11  -3 28.7812 12.2719   4
  -5  11   3 -13.662 18.9461   3
   5  11  -3 51.1606 20.9188   1
  -4 -11   3 48.3582 14.2178   2
   4 -11  -3 43.4755 11.1736   4
  -4  11   3 23.2364 19.5882   3
   4  11  -3 46.4026 18.0432   1
  -3 -11   3 -12.482 12.0165   1
   3 -11  -3 -10.152 7.20674   4
  -3 -11   3 8.55378 11.4008   2
   3  11  -3 14.2227 9.26899   3
   3  11  -3 34.8905 16.7410   1
  -3  11   3 2.84771 16.8537   3
  -2 -11   3 889.127 38.2344   2
  -2 -11   3 821.474 38.7952   1
   2 -11  -3 856.064 32.6808   4
   2  11  -3 887.666 40.9038   1
  -2  11   3 892.707 43.0263   3
   2  11  -3 802.654 35.8746   3
   1 -11  -3 7.65645 6.39202   4
  -1 -11   3 -14.968 10.1673   1
  -1 -11   3 4.59885 11.3701   2
  -1  11   3 -17.300 11.2897   3
   1  11  -3 -2.8344 11.9235   1
   1  11  -3 -12.674 10.2919   3
  -1  11   3 6.38120 6.51841   1
   0 -11   3 2545.00 87.1151   1
   0 -11   3 2514.39 87.1262   4
   0  11  -3 2548.50 89.1984   3
   0  11  -3 2630.29 88.2548   1
   0  11   3 2617.41 88.8628   3
   0  11   3 2571.27 84.4758   1
   1 -11   3 103.695 14.5072   1
   1 -11   3 77.6292 14.7999   4
  -1  11  -3 73.0236 16.7536   3
  -1  11  -3 100.104 15.8661   1
   1  11   3 108.164 16.4336   1
   2 -11   3 448.385 26.7253   4
   2 -11   3 484.269 26.7920   1
   2  11   3 428.972 30.7826   1
  -2  11  -3 478.727 32.6636   3
  -2  11  -3 465.148 26.8973   1
   3 -11   3 18.6987 12.0147   1
   3 -11   3 7.21623 12.0760   4
  -3  11  -3 4.51594 10.6184   1
  -3  11  -3 -4.9831 15.3242   3
   3  11   3 -17.639 16.0072   1
   4 -11   3 259.260 24.0528   4
   4 -11   3 303.271 22.6533   1
   4  11   3 314.846 31.7624   1
  -4  11  -3 252.124 28.0190   3
   5 -11   3 -15.984 11.2849   1
   5 -11   3 33.3662 15.4723   4
  -5  11  -3 -21.234 16.9740   3
   5  11   3 -11.239 17.2269   1
   6 -11   3 1133.25 49.7275   1
   6 -11   3 1181.91 56.9611   4
  -6  11  -3 1252.97 60.3924   3
   6  11   3 1302.40 60.8495   1
   7 -11   3 59.6904 21.8377   4
   7 -11   3 55.1133 16.3535   1
  -7  11  -3 50.0523 22.0770   3
   7  11   3 53.0662 23.3627   1
   8 -11   3 574.738 44.3280   4
   8 -11   3 535.212 34.4017   1
   8  11   3 601.285 49.0830   1
  -8  11  -3 488.733 43.4733   3
  -8 -12   3 48.1375 21.9923   2
   8 -12  -3 46.8677 20.1482   4
  -8  12   3 -13.509 19.6801   3
   8  12  -3 -34.861 20.1717   1
  -7 -12   3 2.45954 18.4713   2
   7 -12  -3 15.4604 16.1036   4
   7  12  -3 14.6161 23.6314   1
  -7  12   3 47.3787 23.1835   3
  -6 -12   3 130.243 21.0835   2
   6 -12  -3 122.897 18.3280   4
  -6  12   3 69.0058 24.8474   3
   6  12  -3 59.2984 23.3115   1
  -5 -12   3 29.0627 14.6174   2
   5 -12  -3 0.85279 10.8922   4
   5  12  -3 9.78306 18.0291   1
  -5  12   3 -15.697 18.6244   3
  -4 -12   3 324.392 25.1596   2
   4 -12  -3 293.094 21.4005   4
  -4  12   3 259.293 30.2310   3
   4  12  -3 263.373 30.2665   1
   3 -12  -3 0.02661 8.88701   4
  -3 -12   3 13.0410 11.9019   2
  -3 -12   3 -13.575 12.7476   1
  -3  12   3 -19.144 16.4965   3
   3  12  -3 12.8558 17.1413   1
   3  12  -3 -4.7653 9.23676   3
   2 -12  -3 485.664 23.2173   4
  -2 -12   3 447.726 29.4628   1
  -2 -12   3 484.621 28.3596   2
   2  12  -3 529.708 33.5264   1
   2  12  -3 482.033 26.8085   3
  -2  12   3 477.494 33.5639   3
   1 -12  -3 75.2172 9.90914   4
  -1 -12   3 92.3979 15.9984   1
  -1 -12   3 103.346 16.5984   2
   1  12  -3 56.3103 14.3788   3
   1  12  -3 96.0950 17.0054   1
  -1  12   3 61.5313 15.8974   3
   0 -12   3 7.04583 11.7407   1
   0 -12   3 10.4148 13.0054   4
   0  12  -3 14.2264 14.2299   3
   0  12   3 12.6178 10.0230   1
   0  12   3 18.9604 13.7342   3
   0  12  -3 -1.9735 13.5149   1
   1 -12   3 6.01849 11.7708   4
   1 -12   3 -4.6611 11.7158   1
  -1  12  -3 14.2331 13.4299   1
   1  12   3 -10.627 11.1177   1
  -1  12  -3 -16.881 13.7891   3
   2 -12   3 298.401 22.9694   4
   2 -12   3 255.461 22.6736   1
  -2  12  -3 280.211 22.7305   1
   2  12   3 254.115 25.3331   1
  -2  12  -3 298.816 29.4036   3
   3 -12   3 33.4448 13.2562   1
   3 -12   3 70.5206 15.5606   4
  -3  12  -3 78.3289 14.6863   1
  -3  12  -3 62.7174 19.3637   3
   3  12   3 22.7325 19.4134   1
   4 -12   3 298.658 26.6216   4
   4 -12   3 389.177 25.9424   1
  -4  12  -3 324.984 31.8720   3
   4  12   3 355.365 33.3528   1
   5 -12   3 34.9518 16.0121   4
   5 -12   3 42.6969 14.3504   1
  -5  12  -3 8.63710 17.5276   3
   5  12   3 68.1856 21.7840   1
   6 -12   3 24.3246 17.7602   4
   6 -12   3 28.5833 14.8939   1
  -6  12  -3 16.1631 20.6303   3
   6  12   3 0.14244 20.2331   1
   7 -12   3 20.9426 14.8047   1
   7 -12   3 1.54926 19.1989   4
   7  12   3 5.67322 24.3051   1
  -7  12  -3 -1.2326 20.6234   3
   8 -12   3 203.169 23.0790   1
   8 -12   3 139.364 27.4796   4
   8  12   3 161.604 30.3530   1
  -8  12  -3 210.451 31.0125   3
   8 -13  -3 136.868 24.2946   4
  -8  13   3 108.997 25.5798   3
   8  13  -3 143.333 32.3108   1
   7 -13  -3 19.9925 17.1105   4
  -7 -13   3 16.3459 18.9575   2
  -7  13   3 -25.180 22.2675   3
   7  13  -3 25.1865 25.8311   1
   6 -13  -3 82.3356 17.5422   4
  -6 -13   3 51.3016 19.5324   2
   6  13  -3 81.8385 25.2119   1
  -6  13   3 37.6479 22.4125   3
   5 -13  -3 -7.2832 11.3886   4
  -5 -13   3 5.68627 15.0428   2
   5  13  -3 16.5729 20.7124   1
  -5  13   3 -2.7772 22.1684   3
  -4 -13   3 63.2382 16.3549   2
   4 -13  -3 58.2168 12.8420   4
   4  13  -3 74.2771 21.7650   1
  -4  13   3 61.8085 22.7488   3
  -3 -13   3 37.7252 13.3531   2
  -3 -13   3 26.6644 15.8786   1
   3 -13  -3 36.9359 10.9164   4
   3  13  -3 33.8380 19.9044   1
  -3  13   3 60.9465 19.7985   3
   3  13  -3 44.7091 12.2705   3
  -2 -13   3 71.7483 19.0407   1
  -2 -13   3 72.4852 14.7866   2
   2 -13  -3 95.7575 12.1220   4
   2  13  -3 78.0931 15.2352   3
   2  13  -3 76.3391 18.8585   1
  -2  13   3 80.0991 21.3638   3
  -1 -13   3 35.0217 14.5752   2
   1 -13  -3 44.8563 9.45498   4
  -1 -13   3 19.2528 13.7833   1
   1  13  -3 1.33620 13.7673   1
  -1  13   3 36.1428 15.6543   3
   1  13  -3 32.0538 14.2333   3
   0 -13   3 114.288 17.2684   4
   0 -13   3 168.067 20.4337   1
   0  13   3 142.719 19.8562   3
   0  13  -3 145.088 20.7656   3
   0  13  -3 117.506 18.2994   1
   1 -13   3 -9.2726 11.0612   1
   1 -13   3 -3.5090 12.4106   4
  -1  13  -3 10.9528 14.1734   1
  -1  13  -3 17.9901 14.8016   3
   1  13   3 0.60379 12.1262   1
   2 -13   3 48.1664 15.4395   1
   2 -13   3 52.4278 15.7885   4
  -2  13  -3 49.1896 18.4833   3
  -2  13  -3 43.8645 14.9070   1
   2  13   3 40.1382 17.0513   1
   3 -13   3 40.1352 13.2308   1
   3 -13   3 30.4364 15.4679   4
  -3  13  -3 52.0020 19.6276   3
   3  13   3 25.9843 18.1297   1
   4 -13   3 7.18614 13.1956   1
   4 -13   3 7.73986 15.5413   4
  -4  13  -3 20.2867 19.7825   3
   4  13   3 20.4126 19.3593   1
   5 -13   3 0.37732 14.1683   1
   5 -13   3 6.93995 16.7035   4
  -5  13  -3 -18.680 19.8464   3
   5  13   3 12.1788 20.2619   1
   6 -13   3 164.818 20.9542   1
   6 -13   3 101.346 22.0782   4
   6  13   3 155.157 28.7712   1
  -6  13  -3 95.1751 24.6217   3
   7 -13   3 1.31245 18.5658   4
   7 -13   3 30.3216 16.3961   1
  -7  13  -3 4.19844 21.8184   3
   7  13   3 59.6100 23.7091   1
  -7 -14   3 43.2152 27.7114   2
   7 -14  -3 -13.441 15.6225   4
  -7  14   3 -17.995 21.9038   3
   7  14  -3 -0.2981 23.8552   1
   6 -14  -3 113.498 19.6895   4
  -6 -14   3 170.808 24.2402   2
  -6  14   3 151.470 32.3089   3
   6  14  -3 138.410 30.2698   1
   5 -14  -3 12.4326 12.7762   4
  -5 -14   3 40.8303 16.0892   2
  -5  14   3 -0.4662 23.3943   3
   5  14  -3 18.3057 24.6346   1
   4 -14  -3 805.417 37.3428   4
  -4 -14   3 812.039 40.6515   2
   4  14  -3 772.408 46.5874   1
  -4  14   3 721.507 49.0631   3
   3 -14  -3 4.58164 9.91990   4
  -3 -14   3 17.6837 13.9729   2
  -3 -14   3 8.46581 16.0786   1
   3  14  -3 -5.2098 19.5444   1
   3  14  -3 -5.1214 11.3106   3
  -3  14   3 -18.133 19.7672   3
  -2 -14   3 398.626 32.9495   1
  -2 -14   3 477.365 29.5450   2
   2 -14  -3 423.610 23.6424   4
   2  14  -3 406.404 27.7312   3
  -2  14   3 421.318 32.8504   3
   2  14  -3 454.098 35.4331   1
  -1 -14   3 20.5658 14.7734   2
  -1 -14   3 28.0968 16.4527   1
   1 -14  -3 14.2033 9.58910   4
   1  14  -3 35.2737 17.5017   1
   1  14  -3 2.76222 13.3772   3
  -1  14   3 0.05830 17.0746   3
   0 -14   3 8.58644 14.2113   4
   0 -14   3 -0.0816 13.6214   1
   0  14  -3 8.93147 15.7925   3
   0  14  -3 27.8145 15.4967   1
   0  14   3 4.73724 15.0297   3
   1 -14   3 42.3974 14.6698   1
   1 -14   3 30.4812 13.9903   4
  -1  14  -3 15.9480 13.7549   1
  -1  14  -3 31.2918 17.8013   3
   1  14   3 53.6429 18.2432   1
   2 -14   3 1322.63 55.1984   1
   2 -14   3 1335.79 57.2788   4
  -2  14  -3 1386.87 62.2746   3
  -2  14  -3 1352.67 55.7832   1
   2  14   3 1413.35 61.3327   1
   3 -14   3 12.9683 13.5035   1
   3 -14   3 -20.992 12.5671   4
  -3  14  -3 3.77103 16.9488   3
   3  14   3 2.94199 19.4979   1
   4 -14   3 987.701 45.6999   1
   4 -14   3 1051.99 51.3139   4
   4  14   3 993.290 56.2770   1
  -4  14  -3 1069.67 56.3609   3
   5 -14   3 -6.2231 17.7364   4
   5 -14   3 21.0177 14.8974   1
  -5  14  -3 -5.4022 18.8606   3
   5  14   3 -3.2667 20.1420   1
   6 -14   3 30.8835 20.8240   4
   6 -14   3 30.2083 16.2272   1
   6  14   3 17.6198 22.3204   1
  -6  14  -3 23.7457 20.7175   3
   7 -14   3 -10.549 15.3958   1
   7 -14   3 -9.9539 20.2428   4
   7  14   3 -36.429 19.7300   1
  -7  14  -3 -1.0188 21.3317   3
   7 -15  -3 -8.2362 16.8313   4
  -7  15   3 -43.088 23.6404   3
   7  15  -3 14.9848 25.1300   1
  -6 -15   3 528.513 44.5255   2
   6 -15  -3 585.009 37.4095   4
   6  15  -3 652.080 51.3970   1
  -5 -15   3 -12.745 14.3104   2
   5 -15  -3 23.1325 14.1776   4
  -5  15   3 -30.297 23.6253   3
   5  15  -3 -39.389 21.0333   1
   4 -15  -3 27.4962 13.0184   4
  -4 -15   3 65.0390 16.4850   2
   4  15  -3 43.1291 22.3720   1
  -4  15   3 2.53273 23.7866   3
   3 -15  -3 33.7274 12.0051   4
  -3 -15   3 4.74467 13.7777   2
   3  15  -3 -28.836 20.3181   1
  -3  15   3 -4.4204 19.4881   3
  -2 -15   3 289.037 24.9412   2
   2 -15  -3 314.257 21.9082   4
  -2 -15   3 339.109 29.8810   1
  -2  15   3 273.577 31.9535   3
   2  15  -3 294.141 30.3210   1
   2  15  -3 290.917 24.7563   3
  -1 -15   3 13.2333 16.6390   1
  -1 -15   3 3.71692 13.9779   2
   1  15  -3 44.2028 17.9003   1
  -1  15   3 44.9245 18.4968   3
   1  15  -3 31.1925 15.9581   3
   0 -15   3 1726.19 68.2700   4
   0 -15   3 1859.75 67.7796   2
   0 -15   3 1671.39 67.5845   1
   0  15   3 1709.38 69.2840   3
   0  15  -3 1718.06 68.3802   1
   0  15  -3 1665.79 69.0250   3
   1 -15   3 23.8258 14.6661   1
   1 -15   3 34.4626 15.0913   4
  -1  15  -3 11.0099 16.3660   1
  -1  15  -3 -6.4163 17.0414   3
   2 -15   3 436.477 32.0426   4
   2 -15   3 350.247 28.7915   1
  -2  15  -3 379.074 35.7593   3
   2  15   3 344.449 42.2086   1
   3 -15   3 4.72297 16.6180   4
   3 -15   3 0.37139 14.7196   1
  -3  15  -3 -15.126 17.0967   3
   3  15   3 2.12916 20.6778   1
   4 -15   3 250.241 25.9749   1
   4 -15   3 208.051 25.7429   4
  -4  15  -3 230.025 31.8196   3
   4  15   3 292.971 35.0992   1
   5 -15   3 29.2870 19.8075   4
   5 -15   3 55.0985 17.6775   1
   5  15   3 60.0872 22.9776   1
  -5  15  -3 66.3212 25.1851   3
   6 -15   3 865.868 52.0898   4
   6 -15   3 858.100 43.1026   1
   6  15   3 910.374 55.3138   1
  -6  15  -3 938.898 56.7850   3
  -6  16   3 19.6151 28.2726   3
   6  16  -3 4.80065 25.6875   1
   5  16  -3 2.78126 26.5668   1
  -5  16   3 -9.1913 24.7027   3
  -4 -16   3 336.423 27.5712   2
  -4  16   3 217.198 33.4658   3
   4  16  -3 258.409 35.5037   1
  -3 -16   3 10.1914 14.5586   2
   3  16  -3 -14.231 18.8859   1
  -3  16   3 2.02050 20.5788   3
  -2 -16   3 257.635 28.4955   1
  -2 -16   3 242.280 23.7126   2
   2  16  -3 233.067 24.5586   3
   2  16  -3 193.579 27.8029   1
  -2  16   3 218.357 29.4044   3
  -1 -16   3 5.68080 15.9151   2
  -1 -16   3 -21.828 15.9260   1
   1  16  -3 32.2025 19.1742   1
   1  16  -3 -4.0673 15.4471   3
  -1  16   3 -23.653 17.9879   3
   0 -16   3 14.5763 18.5343   1
   0 -16   3 -6.6011 15.4418   2
   0 -16   3 3.61239 16.7638   4
   0  16   3 -2.1814 16.3912   3
   0  16  -3 18.7577 16.5493   1
   0  16  -3 18.9879 17.0443   3
   1 -16   3 -9.8029 14.8319   4
   1 -16   3 -0.2746 15.6680   1
  -1  16  -3 23.5804 19.4778   3
   2 -16   3 633.449 38.6513   4
   2 -16   3 651.737 38.4360   1
  -2  16  -3 651.164 44.3848   3
   3 -16   3 -13.268 16.5180   4
   3 -16   3 18.7928 17.2225   1
  -3  16  -3 13.6032 21.3179   3
   4 -16   3 474.310 38.1643   4
   4 -16   3 392.776 31.6469   1
   4  16   3 393.588 38.8331   1
  -4  16  -3 512.356 44.0942   3
   5 -16   3 -6.9783 16.7262   1
   5 -16   3 6.42516 18.7968   4
  -5  16  -3 2.31288 23.0047   3
   5  16   3 6.95344 24.2357   1
   6 -16   3 -0.4924 19.7497   4
   6 -16   3 -9.3897 17.3553   1
  -6  16  -3 -31.057 23.0712   3
   6  16   3 28.4515 26.3106   1
  -5  17   3 15.5349 26.6609   3
   5  17  -3 39.9482 27.4884   1
   4  17  -3 9.84292 26.4166   1
  -4  17   3 49.1647 26.1842   3
  -3 -17   3 17.7995 15.7645   2
  -3  17   3 51.5620 26.7573   3
   3  17  -3 -6.0530 20.5293   1
  -2 -17   3 19.8834 19.2252   1
  -2 -17   3 11.3705 14.6874   2
  -2  17   3 -0.7778 21.1765   3
   2  17  -3 2.84350 23.0216   1
   2  17  -3 5.74951 16.0403   3
  -1 -17   3 -12.138 15.4714   2
  -1 -17   3 -9.6917 20.0082   1
  -1  17   3 -12.701 20.2604   3
   1  17  -3 -12.272 20.6549   1
   1  17  -3 -18.626 15.4026   3
   0 -17   3 18.7381 17.2690   2
   0 -17   3 42.9931 19.9097   1
   0  17  -3 28.4060 19.1677   3
   1 -17   3 78.5072 20.3460   1
   1 -17   3 73.3741 20.6706   4
  -1  17  -3 52.1869 21.5425   3
   2 -17   3 16.5132 18.0555   4
   2 -17   3 -18.366 17.5158   1
  -2  17  -3 36.1241 22.1707   3
   3 -17   3 -1.5581 18.1560   4
   3 -17   3 1.37402 17.7333   1
  -3  17  -3 10.6197 22.3546   3
   4 -17   3 -9.6078 17.8257   4
   4 -17   3 5.25075 17.9253   1
  -4  17  -3 -14.473 21.5872   3
   5 -17   3 1.16910 21.1270   4
   5 -17   3 -13.875 16.5916   1
  -5  17  -3 21.2388 23.3504   3
  -4  18   3 414.942 44.2170   3
   4  18  -3 521.690 46.6925   1
  -3  18   3 13.6119 25.1140   3
   3  18  -3 -13.289 21.7766   1
  -2 -18   3 743.655 40.3658   2
  -2  18   3 670.882 46.9002   3
   2  18  -3 658.609 45.8851   1
  -1 -18   3 21.5304 20.0083   1
  -1 -18   3 19.6643 17.1414   2
  -1  18   3 68.7193 25.2323   3
   1  18  -3 78.9713 21.8333   3
   0 -18   3 13.7071 21.6956   1
   0 -18   3 -11.393 18.1950   2
   0  18  -3 -1.8504 17.6949   3
   1 -18   3 50.6553 20.7247   4
   1 -18   3 30.1643 19.5666   1
  -1  18  -3 37.2275 20.4346   3
   2 -18   3 806.962 45.9663   1
   2 -18   3 786.745 47.5869   4
  -2  18  -3 733.601 48.0561   3
   3 -18   3 -29.675 18.2255   1
   3 -18   3 -1.0973 20.1579   4
  -3  18  -3 -14.731 22.1470   3
   4 -18   3 286.190 29.9853   1
   4 -18   3 377.272 36.6583   4
  -4  18  -3 318.226 40.5021   3
  -3  19   3 11.7086 25.9028   3
   3  19  -3 38.4891 28.0835   1
  -2  19   3 245.656 34.1152   3
  -1 -19   3 -2.6698 19.8210   1
   1  19  -3 50.5633 21.0969   3
  -1  19   3 37.0482 25.0018   3
   0 -19   3 1075.60 53.5351   2
   0 -19   3 1076.49 56.9906   1
   0  19  -3 1046.64 55.2015   3
   1 -19   3 -1.6794 20.4058   1
   1 -19   3 1.40424 20.5523   4
   1 -19   3 -28.173 18.2162   2
  -1  19  -3 -19.948 20.6503   3
   2 -19   3 60.6688 24.1738   1
   2 -19   3 81.6980 24.2906   4
  -2  19  -3 87.3403 27.7436   3
   3 -19   3 -16.710 19.9806   4
   3 -19   3 -7.2163 19.6715   1
  -3  19  -3 27.1416 25.2214   3
   0 -20   3 19.7245 22.7508   1
   0  20  -3 6.28597 21.2717   3
   1 -20   3 31.9816 23.6550   1
  -1  20  -3 9.69838 23.6715   3
 -10   0   4 159.098 31.1531   2
   9   0  -4 192.549 20.0261   1
  -9   0   4 259.953 32.8402   2
  -8   0   4 40.0008 20.6017   2
   8   0  -4 20.7091 12.3447   1
   7   0  -4 172.718 17.0053   1
  -7   0   4 171.705 24.1516   2
  -6   0   4 14.8787 15.1889   2
   6   0  -4 22.9077 10.3104   1
  -5   0   4 366.820 25.6354   2
   5   0  -4 376.749 19.7488   1
   4   0  -4 73.6542 9.59801   1
  -4   0   4 53.4407 12.5214   2
   4   0  -4 79.8932 8.87653   1
  -3   0   4 4037.45 127.612   2
   3   0  -4 4197.83 123.637   1
  -3   0   4 3942.26 122.119   1
   3   0  -4 4033.82 123.309   1
  -2   0   4 1947.05 61.7849   1
  -2   0   4 1975.41 65.4966   2
   2   0  -4 1978.20 62.7274   1
  -1   0   4 927.216 33.5965   2
  -1   0   4 885.306 31.8139   1
   0   0   4 1818.63 58.4361   2
   0   0   4 1775.25 58.1536   1
   0   0  -4 1790.61 55.6234   4
   1   0   4 21.8417 5.04668   4
   1   0   4 8.53223 7.03596   1
   2   0   4 187.500 14.1154   1
   2   0   4 178.673 11.1562   4
   3   0   4 2612.00 83.8435   4
   3   0   4 2715.01 87.8598   1
   4   0   4 351.627 19.7560   4
   4   0   4 360.138 22.2373   1
  -5   0  -4 2744.57 89.5266   3
   5   0   4 2670.55 92.0066   1
   5   0   4 2589.12 88.7633   4
   6   0   4 462.902 29.0957   4
  -6   0  -4 498.891 27.3418   3
   6   0   4 496.357 30.4751   1
   7   0   4 56.7152 17.9887   1
  -7   0  -4 122.405 17.2630   3
   7   0   4 92.0879 17.5028   4
   8   0   4 32.4528 16.8673   1
   8   0   4 17.1959 17.2700   4
   9   0   4 644.616 40.9437   1
 -10  -1   4 -1.4829 25.2709   2
  10   1  -4 -4.8370 15.1576   1
 -10   1   4 -3.4706 26.4146   2
  -9  -1   4 8.17064 23.3010   2
   9  -1  -4 22.4751 12.0806   1
  -9   1   4 -7.8276 21.3827   2
   9   1  -4 6.92490 13.3499   1
   8  -1  -4 61.3278 12.6284   1
  -8  -1   4 55.9480 20.8593   2
  -8   1   4 71.3890 24.2226   2
   8   1  -4 59.0584 15.0751   1
   7  -1  -4 359.452 21.3839   1
  -7  -1   4 335.730 31.6856   2
  -7   1   4 359.316 33.0122   2
   7   1  -4 315.965 23.8428   1
   6  -1  -4 61.5415 11.1463   1
  -6  -1   4 77.9527 18.8563   2
  -6   1   4 57.1425 17.0801   2
   6   1  -4 54.2234 12.6087   1
   5  -1  -4 1214.42 41.6999   1
  -5  -1   4 1156.21 49.1972   2
   5   1  -4 1202.28 43.9966   1
  -5   1   4 1202.46 50.6244   2
   4  -1  -4 218.284 12.3047   1
  -4  -1   4 228.156 19.0827   2
   4  -1  -4 237.512 13.8282   1
   4   1  -4 209.305 15.5734   1
   4   1  -4 229.027 15.9616   1
  -4   1   4 238.710 20.0067   2
  -3  -1   4 354.315 15.8014   1
   3  -1  -4 320.978 15.0681   1
   3  -1  -4 342.452 15.7143   1
  -3  -1   4 332.385 20.0620   2
  -3   1   4 324.068 19.6580   2
   3   1  -4 342.728 17.1403   1
   3   1  -4 334.117 18.6642   1
  -3   1   4 325.463 13.7276   1
   2  -1  -4 23.1861 5.81022   1
  -2  -1   4 18.4284 5.85183   1
  -2  -1   4 19.8788 7.96670   2
  -2   1   4 20.4992 7.37955   2
  -2   1   4 21.6579 5.02631   1
   1  -1  -4 1545.51 50.5878   1
  -1  -1   4 1529.35 52.2278   2
  -1  -1   4 1550.38 50.6211   1
   1  -1  -4 1562.48 48.5463   4
  -1   1   4 1538.11 51.4429   2
  -1   1   4 1539.00 49.8455   1
   0  -1   4 363.344 17.6403   2
   0  -1   4 338.720 15.1164   4
   0  -1  -4 322.780 12.7654   4
   0  -1   4 337.620 16.5344   1
   0   1   4 318.517 16.3092   1
   0   1   4 349.204 16.4691   2
   1  -1   4 477.805 21.9354   1
   1  -1   4 479.992 19.7409   4
   1   1   4 489.383 21.9366   1
   1   1   4 547.392 18.1351   4
   2  -1   4 259.746 16.5424   1
   2  -1   4 309.358 14.9804   4
   2   1   4 281.708 13.1483   4
   2   1   4 299.260 17.3836   1
   3  -1   4 203.417 15.9487   1
   3  -1   4 211.792 13.9352   4
   3   1   4 213.857 16.5098   1
   3   1   4 221.819 13.0694   4
   4  -1   4 35.3774 10.4284   1
   4  -1   4 29.3494 8.88109   4
   4   1   4 37.3522 8.74513   4
  -4   1  -4 14.1715 9.57061   3
   4   1   4 35.5988 11.5039   1
   5  -1   4 72.5338 12.4932   4
   5  -1   4 77.0547 14.4392   1
  -5  -1  -4 97.0585 13.9785   3
   5   1   4 75.9697 15.1552   1
  -5   1  -4 94.7383 14.5114   3
   6  -1   4 211.762 22.6059   1
  -6  -1  -4 214.687 19.3315   3
   6  -1   4 185.645 19.7287   4
   6   1   4 234.360 23.5738   1
  -6   1  -4 203.935 20.3374   3
  -7  -1  -4 1123.74 46.5295   3
   7  -1   4 1056.58 50.1893   1
   7  -1   4 1249.75 52.2093   4
   7   1   4 1162.38 53.4954   1
  -7   1  -4 1086.85 47.9867   3
   8  -1   4 221.284 25.9713   4
   8  -1   4 183.403 24.9808   1
   8   1   4 213.367 26.1026   1
  -8   1  -4 194.032 21.6995   3
   9  -1   4 199.755 26.4034   4
   9  -1   4 218.006 26.9436   1
   9   1   4 230.276 28.9474   1
 -10  -2   4 -28.072 23.9279   2
 -10   2   4 -40.770 25.6092   2
  10   2  -4 10.6198 16.5178   1
  -9  -2   4 21.7052 24.5294   2
   9   2  -4 11.3772 14.5284   1
  -9   2   4 20.6411 23.6201   2
   8  -2  -4 4.14626 9.22006   1
  -8  -2   4 -24.415 16.9114   2
   8   2  -4 -0.9876 13.3995   1
  -8   2   4 16.4397 19.5458   2
   7  -2  -4 2.43714 8.56201   1
  -7  -2   4 1.09316 16.7266   2
   7   2  -4 7.99586 13.1083   1
  -7   2   4 6.45856 17.1441   2
   6  -2  -4 19.0684 8.11359   1
  -6  -2   4 -1.2117 13.8717   2
  -6   2   4 -29.015 13.9571   2
   6   2  -4 2.20105 11.1941   1
  -5  -2   4 22.1947 12.5398   2
   5  -2  -4 26.5393 7.12551   1
  -5   2   4 20.5630 12.9716   2
   5   2  -4 16.4951 10.2051   1
  -4  -2   4 11.7201 6.83663   1
   4  -2  -4 16.1562 6.07110   1
   4  -2  -4 14.1198 5.04028   1
  -4  -2   4 7.29504 9.77543   2
   4   2  -4 6.23897 8.82432   1
  -4   2   4 6.32590 10.1797   2
  -3  -2   4 -1.3802 8.64563   2
  -3  -2   4 10.7006 6.46924   1
   3  -2  -4 5.28853 4.57813   1
   3   2  -4 -0.8771 7.01929   1
  -3   2   4 20.4492 8.83881   2
  -3   2   4 7.18599 3.42417   1
  -2  -2   4 162.616 14.2301   2
   2  -2  -4 160.227 10.1514   1
  -2  -2   4 171.246 11.9559   1
   2   2  -4 174.614 12.5398   1
  -2   2   4 161.002 8.76897   1
  -2   2   4 185.365 13.8780   2
  -1  -2   4 9.56613 6.96617   2
  -1  -2   4 15.7517 6.04544   1
   1  -2  -4 -0.4423 3.50500   4
   1  -2  -4 6.41662 4.78223   1
  -1   2   4 -2.0746 5.59487   2
  -1   2   4 -0.4522 4.63690   1
   0  -2  -4 6.28325 2.52645   4
   0  -2   4 6.29726 6.01128   1
   0  -2   4 7.93080 5.66478   4
   0   2   4 -0.2443 5.52395   1
   0   2   4 2.26095 5.23715   2
   1  -2   4 3.03737 5.24484   4
   1  -2   4 4.68890 6.60356   1
   1   2   4 10.2649 3.08572   4
   1   2   4 7.50642 6.38515   1
   2  -2   4 173.135 12.2260   4
   2  -2   4 136.946 13.0963   1
   2   2   4 181.752 14.1423   1
   2   2   4 159.849 9.03935   4
   3  -2   4 24.8317 8.54006   1
   3  -2   4 20.2950 7.10276   4
   3   2   4 16.4323 9.30410   1
   3   2   4 21.9690 5.97930   4
  -3   2  -4 27.7391 9.47657   3
   4  -2   4 117.853 15.2960   1
   4  -2   4 114.066 12.9940   4
  -4   2  -4 124.058 16.2750   3
   4   2   4 125.054 15.6961   1
   5  -2   4 7.69874 11.1246   1
   5  -2   4 -5.3960 8.63014   4
  -5   2  -4 -7.0552 9.96418   3
   5   2   4 -7.9079 12.1097   1
   6  -2   4 55.9816 13.8913   4
  -6  -2  -4 47.8374 11.6548   3
   6  -2   4 26.5598 14.1597   1
   6   2   4 49.2204 15.1457   1
  -6   2  -4 37.0610 13.5460   3
  -7  -2  -4 -8.1063 10.1138   3
   7  -2   4 11.8616 14.5621   1
   7  -2   4 1.76746 13.1499   4
  -7   2  -4 18.1387 13.5077   3
   7   2   4 5.90522 14.4786   1
   8  -2   4 -2.8556 16.3665   1
   8  -2   4 22.6502 17.0061   4
   8   2   4 0.91286 18.2554   1
  -8   2  -4 25.0936 14.6116   3
   9  -2   4 -14.228 17.0746   1
   9  -2   4 -19.687 16.6650   4
   9   2   4 -6.1330 19.6122   1
 -10  -3   4 -7.4421 24.4538   2
 -10   3   4 -19.976 25.9677   2
  10   3  -4 -4.1312 16.8472   1
  -9  -3   4 -9.3236 19.6855   2
   9   3  -4 4.69568 15.8487   1
  -9   3   4 -8.1921 23.9112   2
  -8  -3   4 37.1311 21.0296   2
  -8   3   4 50.7181 23.6386   2
   8   3  -4 1.29111 14.6952   1
   7  -3  -4 93.8570 10.0839   1
  -7  -3   4 112.503 22.3449   2
   7   3  -4 120.643 19.0254   1
  -7   3   4 135.666 22.2331   2
  -6  -3   4 47.1083 17.3326   2
   6  -3  -4 54.4583 8.28221   1
  -6   3   4 68.9419 18.0890   2
   6   3  -4 52.9835 14.5446   1
   5  -3  -4 501.922 19.6682   1
  -5  -3   4 460.871 30.2391   2
  -5   3   4 481.606 29.1310   2
   5   3  -4 467.042 25.8396   1
  -4  -3   4 32.9204 11.3606   2
   4  -3  -4 45.7457 5.51162   1
   4  -3  -4 41.6453 6.30438   1
  -4  -3   4 44.1848 9.04443   1
  -4   3   4 42.9567 13.1936   2
   4   3  -4 64.2811 11.8427   1
  -3  -3   4 104.121 13.6651   2
   3  -3  -4 93.9793 7.54630   1
  -3  -3   4 106.915 10.8597   1
  -3   3   4 99.3831 13.4461   2
   3   3  -4 81.4522 11.1396   1
  -2  -3   4 31.5611 8.92642   2
   2  -3  -4 38.7989 5.66428   1
  -2  -3   4 30.4125 7.11386   1
  -2   3   4 43.2460 8.82759   2
   2   3  -4 41.5687 9.03605   1
  -1  -3   4 742.340 29.9586   2
   1  -3  -4 731.997 26.7378   1
  -1  -3   4 721.937 28.2539   1
  -1   3   4 767.506 26.1839   1
  -1   3   4 717.912 27.4145   2
   0  -3   4 36.6974 7.67383   4
   0  -3   4 29.3549 7.72334   1
   0   3   4 42.1886 6.43798   2
   0   3   4 40.4591 7.27921   1
   1  -3   4 1299.84 46.2250   1
   1  -3   4 1321.83 44.7040   4
   1   3   4 1319.33 45.6067   1
   1   3   4 1297.47 42.0226   2
   2  -3   4 571.298 25.0428   1
   2  -3   4 571.749 23.9084   4
   2   3   4 552.329 25.4214   1
   2   3   4 555.421 19.3311   4
  -2   3  -4 517.406 26.5203   3
   3  -3   4 477.360 22.8949   4
   3  -3   4 510.070 24.3760   1
   3   3   4 498.411 25.9891   1
  -3   3  -4 480.518 25.6042   3
   4  -3   4 97.0486 12.8604   4
   4  -3   4 96.9553 13.5165   1
   4   3   4 89.2845 14.3902   1
  -4   3  -4 100.963 14.6841   3
   5  -3   4 31.1989 11.2362   1
   5  -3   4 29.2629 11.2388   4
  -5   3  -4 42.3408 13.2374   3
   5   3   4 50.6600 15.4511   1
   6  -3   4 290.732 25.2807   1
   6  -3   4 233.413 22.7256   4
  -6  -3  -4 267.563 19.8745   3
   6   3   4 206.548 23.4519   1
  -6   3  -4 281.638 24.4897   3
   7  -3   4 388.071 29.7426   1
   7  -3   4 398.978 31.8796   4
  -7  -3  -4 388.948 23.8333   3
  -7   3  -4 362.784 28.8505   3
   7   3   4 371.196 30.5240   1
   8  -3   4 150.486 24.5721   4
   8  -3   4 118.482 21.3266   1
   8   3   4 122.199 22.9423   1
  -8   3  -4 145.740 20.8048   3
   9  -3   4 76.5526 22.8966   4
   9  -3   4 138.801 24.5932   1
   9   3   4 101.071 25.8738   1
  -9  -4   4 661.052 47.3960   2
  -9   4   4 583.354 45.2230   2
   9   4  -4 573.513 36.7311   1
  -8  -4   4 159.181 27.6152   2
  -8   4   4 108.189 24.5560   2
   8   4  -4 123.799 20.3886   1
  -7  -4   4 100.610 22.0806   2
   7   4  -4 113.448 20.3020   1
  -7   4   4 107.901 23.0888   2
  -6  -4   4 10.2536 16.0539   2
   6  -4  -4 18.5287 5.13497   1
   6   4  -4 32.5628 14.9046   1
  -6   4   4 20.9493 15.8408   2
   5  -4  -4 490.249 17.7645   1
  -5  -4   4 457.957 28.8798   2
   5   4  -4 448.012 25.5701   1
  -5   4   4 481.229 28.9959   2
  -4  -4   4 52.0169 9.68721   1
   4  -4  -4 67.0109 5.61330   1
  -4  -4   4 64.6982 14.0139   2
   4  -4  -4 65.3246 6.14079   1
   4   4  -4 49.4831 12.3189   1
  -4   4   4 62.6463 13.8948   2
   3  -4  -4 1993.26 63.8924   1
  -3  -4   4 2101.69 72.1448   2
  -3  -4   4 2182.33 69.1022   1
   3   4  -4 2010.53 69.7940   1
  -3   4   4 2170.61 71.3534   2
  -2  -4   4 841.478 33.9961   2
  -2  -4   4 831.003 31.5384   1
   2  -4  -4 812.374 28.0735   1
   2   4  -4 802.719 32.3658   1
  -2   4   4 804.824 26.2383   1
  -2   4   4 817.168 31.6952   2
  -1  -4   4 1511.77 51.1831   1
   1  -4  -4 1518.76 48.8286   1
  -1  -4   4 1450.05 51.9784   2
  -1   4   4 1455.32 48.8363   2
   1   4  -4 1487.00 51.6230   1
  -1   4   4 1512.49 47.7703   1
   0  -4   4 557.416 24.2130   4
   0  -4   4 571.328 24.5524   1
   0   4   4 603.126 23.2479   1
   0   4   4 567.785 20.9137   2
   1  -4   4 13.4128 6.98578   4
   1  -4   4 8.46827 7.56659   1
   1   4   4 13.0524 4.11497   2
  -1   4  -4 20.0820 9.04848   3
   1   4   4 20.2556 8.03044   1
   2  -4   4 537.280 24.4980   4
   2  -4   4 581.719 25.5487   1
   2   4   4 531.152 25.4018   1
   2   4   4 550.598 18.7434   4
  -2   4  -4 554.163 27.3469   3
   2   4   4 574.943 20.2503   2
   3  -4   4 2782.62 89.6530   4
   3  -4   4 2768.68 90.3811   1
   3   4   4 2757.99 91.7424   1
  -3   4  -4 2724.22 92.2027   3
   4  -4   4 990.700 40.3113   4
   4  -4   4 956.850 40.0890   1
   4   4   4 1029.40 43.1250   1
  -4   4  -4 1011.73 42.6177   3
   5  -4   4 1298.29 51.9718   4
   5  -4   4 1334.83 52.3268   1
   5   4   4 1360.89 55.1123   1
  -5   4  -4 1322.11 54.3380   3
   6  -4   4 288.487 23.5173   1
  -6  -4  -4 284.195 19.7860   3
   6  -4   4 341.993 26.6361   4
   6   4   4 278.933 28.1504   1
  -6   4  -4 278.811 25.8414   3
   7  -4   4 2.03137 14.9769   4
   7  -4   4 24.0626 15.2163   1
   7   4   4 25.6066 17.1194   1
  -7   4  -4 18.5354 15.1077   3
   8  -4   4 0.06332 14.1428   1
   8  -4   4 0.72633 16.0195   4
  -8   4  -4 32.5065 16.3396   3
   8   4   4 38.1186 19.0412   1
   9  -4   4 301.912 30.3731   1
   9  -4   4 292.203 34.4971   4
   9   4   4 224.237 29.9820   1
  -9  -5   4 64.2081 24.5449   2
   9   5  -4 39.6229 19.8426   1
  -9   5   4 65.4607 26.6280   2
  -8  -5   4 56.5000 21.4619   2
   8   5  -4 44.8093 18.5132   1
  -8   5   4 73.8723 23.6867   2
  -7  -5   4 826.603 46.6919   2
   7   5  -4 814.676 41.5456   1
  -7   5   4 893.124 48.3236   2
  -6  -5   4 434.380 31.9885   2
   6   5  -4 425.196 30.1068   1
  -6   5   4 500.399 32.3452   2
  -5  -5   4 410.094 27.6855   2
  -5   5   4 438.469 29.3216   2
   5   5  -4 441.863 27.4172   1
  -4  -5   4 411.765 22.4299   1
   4  -5  -4 371.487 13.2879   1
   4  -5  -4 381.963 13.4331   1
  -4  -5   4 398.288 25.7482   2
   4   5  -4 364.907 17.2678   3
   4   5  -4 357.325 24.0456   1
  -4   5   4 391.796 24.6936   2
  -3  -5   4 -3.0101 7.34069   1
   3  -5  -4 -2.9130 3.50896   1
  -3  -5   4 0.85120 9.60401   2
  -3   5   4 -2.9241 8.68282   2
   3   5  -4 -5.2981 8.57201   1
   3   5  -4 12.7136 6.94294   3
  -2  -5   4 231.995 18.2932   2
   2  -5  -4 249.044 12.2783   1
  -2  -5   4 235.322 15.7033   1
  -2   5   4 245.418 9.65303   1
  -2   5   4 260.578 16.2479   2
   2   5  -4 223.559 17.6053   1
   2   5  -4 279.707 16.1024   3
   1  -5  -4 2015.26 65.0426   1
   1  -5  -4 2027.51 61.1009   4
  -1  -5   4 1961.92 68.6223   2
  -1  -5   4 2088.67 67.6086   1
   1   5  -4 2110.33 68.1376   3
   1   5  -4 2081.63 68.4554   1
  -1   5   4 2048.92 63.7304   1
  -1   5   4 1996.88 64.6163   2
   0  -5   4 427.535 20.9210   1
   0  -5   4 430.459 20.6035   4
   0   5  -4 406.770 21.9942   3
   0   5   4 428.842 16.2356   2
   0   5   4 443.184 19.1369   1
   1  -5   4 2871.32 92.8160   1
   1  -5   4 2919.72 92.2897   4
  -1   5  -4 2929.21 94.9843   3
   1   5   4 2808.74 85.8052   2
   1   5   4 2951.59 92.1508   1
   2  -5   4 627.332 27.7650   1
   2  -5   4 587.008 26.4515   4
   2   5   4 604.027 19.3688   4
   2   5   4 577.231 27.0315   1
  -2   5  -4 555.607 29.1539   3
   2   5   4 600.622 19.9940   2
   2   5   4 588.091 19.7733   2
   3  -5   4 233.422 17.6377   4
   3  -5   4 213.580 17.7538   1
   3   5   4 209.854 11.3221   2
  -3   5  -4 276.323 23.2541   3
   3   5   4 234.362 20.0264   1
   4  -5   4 9.65405 9.20768   1
   4  -5   4 23.5094 10.1425   4
  -4   5  -4 3.10561 11.0971   3
   4   5   4 -7.0544 10.7452   1
   5  -5   4 243.787 20.8723   1
   5  -5   4 188.527 19.1702   4
  -5   5  -4 236.994 24.0878   3
   5   5   4 274.024 26.3136   1
   6  -5   4 222.707 22.3148   1
   6  -5   4 255.662 24.1770   4
  -6   5  -4 239.600 24.9848   3
   6   5   4 216.369 26.4394   1
   7  -5   4 585.339 37.4595   4
   7  -5   4 601.788 35.3883   1
   7   5   4 637.883 39.5320   1
  -7   5  -4 556.438 36.2846   3
   8  -5   4 53.0304 21.7116   4
   8  -5   4 42.6068 16.3448   1
  -8   5  -4 40.6327 18.3464   3
   8   5   4 8.51018 18.3944   1
   9  -5   4 192.109 29.8670   4
   9  -5   4 269.533 28.6544   1
   9   5   4 279.022 33.2426   1
  -9  -6   4 120.936 26.2965   2
   9   6  -4 110.031 23.6163   1
  -9   6   4 136.948 28.1911   2
  -8  -6   4 27.0799 21.2207   2
   8   6  -4 27.0074 19.5117   1
  -8   6   4 13.3107 21.7648   2
  -7  -6   4 15.5661 18.4284   2
   7   6  -4 9.40398 17.5486   1
  -7   6   4 -8.1633 18.4087   2
  -6  -6   4 37.7593 15.9236   2
   6   6  -4 29.5603 16.6067   1
  -6   6   4 13.7194 16.7317   2
  -5  -6   4 110.166 17.7058   2
   5   6  -4 96.8933 17.3550   1
  -5   6   4 83.0826 16.8914   2
  -4  -6   4 103.773 16.3648   2
  -4  -6   4 128.239 14.9347   1
  -4   6   4 99.0037 14.6356   2
   4   6  -4 114.098 10.4422   3
   4   6  -4 91.9800 14.8230   1
  -3  -6   4 -3.6848 9.89135   2
   3  -6  -4 5.36264 3.94178   1
  -3  -6   4 5.53383 8.55609   1
  -3   6   4 13.6280 9.47580   2
   3   6  -4 9.18913 7.10743   3
   3   6  -4 9.41572 10.9131   1
  -2  -6   4 121.876 14.0570   2
   2  -6  -4 109.404 9.10875   1
  -2  -6   4 130.155 13.5455   1
   2  -6  -4 130.251 9.11291   4
  -2   6   4 138.404 12.1933   2
  -2   6   4 111.734 5.71129   1
   2   6  -4 121.925 12.2877   3
   2   6  -4 113.316 13.7908   1
   1  -6  -4 62.6264 8.19803   1
  -1  -6   4 73.8322 12.0826   2
   1  -6  -4 60.3867 4.51977   4
  -1  -6   4 60.6049 10.4609   1
   1   6  -4 42.6690 10.4947   1
   1   6  -4 64.8367 10.5732   3
  -1   6   4 62.9474 6.94165   1
  -1   6   4 46.2204 7.14686   2
   0  -6   4 150.081 13.6118   4
   0  -6   4 151.762 14.2777   1
   0   6  -4 156.056 14.7910   1
   0   6  -4 173.992 16.2125   3
   0   6   4 147.778 8.10115   2
   0   6   4 166.886 11.9115   1
   1  -6   4 107.890 12.2815   4
   1  -6   4 112.338 12.7381   1
  -1   6  -4 100.209 14.7648   3
   1   6   4 85.0777 10.9449   1
   2  -6   4 258.934 18.1017   4
   2  -6   4 276.280 17.6582   1
   2   6   4 260.149 9.58294   4
  -2   6  -4 265.065 20.2880   3
   2   6   4 258.371 18.3445   1
   3  -6   4 286.560 19.2792   1
   3  -6   4 272.136 18.9405   4
   3   6   4 308.575 21.8157   1
  -3   6  -4 316.397 25.7257   3
   3   6   4 283.316 11.1589   2
   4  -6   4 6.99358 9.39037   1
   4  -6   4 4.94430 8.95129   4
   4   6   4 7.81860 12.3050   1
  -4   6  -4 -9.1072 12.4601   3
   5  -6   4 8.22185 11.1450   4
   5  -6   4 11.4641 11.7794   1
  -5   6  -4 -2.5415 12.5763   3
   5   6   4 16.4139 16.2326   1
   6  -6   4 22.7245 14.1814   4
   6  -6   4 55.0490 15.1532   1
   6   6   4 49.9819 19.9215   1
  -6   6  -4 3.13167 14.2128   3
   7  -6   4 10.1131 15.7286   4
   7  -6   4 -12.367 12.3990   1
   7   6   4 -1.8777 17.8059   1
  -7   6  -4 11.3073 15.0700   3
   8  -6   4 6.70020 15.3385   1
   8  -6   4 8.63565 17.3286   4
  -8   6  -4 1.13575 16.0651   3
   8   6   4 11.3042 21.0687   1
   9  -6   4 0.10390 16.1507   1
   9  -6   4 13.7491 19.4305   4
   9   6   4 -2.6606 19.7469   1
  -9  -7   4 9.95690 22.1012   2
   9   7  -4 18.6005 20.1770   1
  -8  -7   4 -12.630 20.4820   2
   8   7  -4 -1.7182 16.9050   1
  -8   7   4 15.8668 21.7326   2
  -7  -7   4 165.578 23.8947   2
  -7   7   4 116.534 23.0823   2
   7   7  -4 139.159 24.3088   1
  -6  -7   4 -16.883 14.3643   2
   6   7  -4 8.45852 16.2214   1
  -6   7   4 -7.0589 16.1952   2
  -5  -7   4 406.306 29.6978   2
   5   7  -4 488.493 31.1053   1
  -5   7   4 449.168 29.7907   2
  -4  -7   4 334.074 23.8187   2
  -4  -7   4 356.314 22.3128   1
  -4   7   4 342.505 23.7482   2
   4   7  -4 300.946 16.8485   3
   4   7  -4 327.706 23.9186   1
  -3  -7   4 6.03160 9.92247   2
  -3  -7   4 15.1791 9.75926   1
   3  -7  -4 9.32339 4.54325   1
   3  -7  -4 4.97805 6.10128   4
   3   7  -4 15.5144 11.3022   1
   3   7  -4 5.34547 7.69815   3
  -3   7   4 7.49246 9.39861   2
  -2  -7   4 289.628 19.7258   1
   2  -7  -4 276.631 13.5427   4
  -2  -7   4 316.229 21.1737   2
   2  -7  -4 266.059 14.0376   1
  -2   7   4 285.562 16.8349   2
  -2   7   4 277.204 9.86030   1
   2   7  -4 260.229 19.5857   1
   2   7  -4 278.049 18.1596   3
  -1  -7   4 278.935 18.2557   1
  -1  -7   4 261.229 20.0968   2
   1  -7  -4 260.947 10.5840   4
   1  -7  -4 253.927 15.3449   1
  -1   7   4 270.318 12.9922   1
  -1   7   4 284.078 13.8815   2
   1   7  -4 266.204 18.8881   1
   1   7  -4 251.188 18.3415   3
   0  -7   4 886.774 35.9374   4
   0  -7   4 863.345 35.8703   1
   0   7  -4 926.369 37.7405   3
   0   7   4 919.522 33.4153   1
   0   7  -4 904.594 36.8792   1
   1  -7   4 447.080 23.6510   4
   1  -7   4 411.415 22.4633   1
   1   7   4 444.933 21.7587   1
  -1   7  -4 417.036 25.8947   3
  -1   7  -4 455.744 23.8892   1
   2  -7   4 320.514 21.1109   4
   2  -7   4 331.852 20.4066   1
  -2   7  -4 318.128 23.3220   3
   2   7   4 323.964 11.5479   4
   2   7   4 362.477 22.8511   1
   3  -7   4 110.171 14.8947   4
   3  -7   4 79.2037 12.8110   1
  -3   7  -4 92.1849 16.6934   3
   3   7   4 98.2548 16.8418   1
   4  -7   4 -1.9918 10.6217   1
   4  -7   4 -3.8193 9.64798   4
   4   7   4 -11.352 12.7047   1
  -4   7  -4 -7.1755 12.7787   3
   5  -7   4 181.827 19.8200   1
   5  -7   4 160.450 19.7695   4
  -5   7  -4 151.674 22.4363   3
   5   7   4 164.598 23.0835   1
   6  -7   4 22.1844 14.2856   1
   6  -7   4 38.6810 15.5540   4
   6   7   4 71.0108 20.4932   1
  -6   7  -4 29.1232 17.3291   3
   7  -7   4 267.710 28.4373   4
   7  -7   4 399.977 30.7514   1
   7   7   4 352.355 34.6084   1
  -7   7  -4 334.031 32.7268   3
   8  -7   4 199.953 25.1068   1
   8  -7   4 168.387 27.2932   4
   8   7   4 141.302 27.1360   1
  -8   7  -4 237.815 29.1697   3
   9  -7   4 51.6049 18.8349   1
   9  -7   4 27.2229 23.4806   4
  -9   7  -4 44.8493 20.5015   3
   9   7   4 67.3899 26.2616   1
  -9  -8   4 385.279 38.5899   2
   9   8  -4 454.882 39.5521   1
  -8  -8   4 13.2520 22.5643   2
   8   8  -4 -4.7755 20.0464   1
  -7  -8   4 95.4887 21.2675   2
  -7   8   4 131.356 24.6273   2
   7   8  -4 82.0910 21.6417   1
  -6  -8   4 -0.0479 16.7333   2
  -6   8   4 -22.915 15.2047   2
   6   8  -4 0.14844 15.6046   1
  -5  -8   4 335.834 27.3253   2
  -5   8   4 336.595 29.0308   3
  -5   8   4 279.955 25.3490   2
   5   8  -4 287.288 26.4444   1
  -4  -8   4 189.908 19.5671   1
  -4  -8   4 169.681 19.3558   2
   4  -8  -4 158.614 14.7728   4
   4   8  -4 157.591 20.6953   1
   4   8  -4 180.189 13.8381   3
  -4   8   4 164.498 21.2855   3
  -4   8   4 159.859 18.0646   2
  -3  -8   4 1609.30 60.3089   2
   3  -8  -4 1697.26 55.0053   4
  -3  -8   4 1700.22 60.5107   1
   3  -8  -4 1618.25 51.5775   1
   3   8  -4 1537.27 56.1207   3
   3   8  -4 1673.58 61.8699   1
  -3   8   4 1619.06 57.6613   2
  -2  -8   4 904.837 38.8694   2
   2  -8  -4 930.451 33.5641   1
  -2  -8   4 957.805 39.2733   1
   2  -8  -4 924.127 32.2589   4
  -2   8   4 960.831 34.8955   2
   2   8  -4 886.025 36.9675   3
  -2   8   4 926.933 28.4890   1
   2   8  -4 977.350 40.5279   1
  -1  -8   4 874.851 35.8702   1
  -1  -8   4 840.639 37.2004   2
   1  -8  -4 825.739 32.5408   1
   1  -8  -4 800.660 27.5330   4
   1   8  -4 878.010 37.6201   1
   1   8  -4 853.925 36.2867   3
  -1   8   4 891.936 30.1426   1
   0  -8   4 84.1904 13.2324   4
   0  -8   4 100.058 13.1308   1
   0   8  -4 91.9100 15.5575   3
   0   8   4 93.9259 10.4249   1
   0   8  -4 91.6917 13.9026   1
   1  -8   4 38.7381 10.5806   4
   1  -8   4 61.3790 12.3130   1
  -1   8  -4 86.2240 14.1303   1
   1   8   4 68.0816 12.0086   1
  -1   8  -4 58.7884 14.9339   3
   2  -8   4 281.496 21.1032   4
   2  -8   4 254.129 20.3125   1
   2   8   4 310.335 21.4113   1
  -2   8  -4 270.706 19.9510   1
  -2   8  -4 307.195 23.5821   3
   2   8   4 291.595 10.9310   4
   3  -8   4 1075.27 44.2706   1
   3  -8   4 1108.49 45.2991   4
   3   8   4 1134.99 48.2391   1
  -3   8  -4 1201.27 51.1970   3
   4  -8   4 279.858 22.7317   1
   4  -8   4 282.499 24.1734   4
  -4   8  -4 256.521 26.9868   3
   4   8   4 259.849 27.1391   1
   5  -8   4 982.516 46.1715   4
   5  -8   4 976.395 43.7534   1
  -5   8  -4 970.146 49.4813   3
   5   8   4 1109.70 51.1762   1
   6  -8   4 36.3269 16.9499   4
   6  -8   4 43.9608 14.7582   1
   6   8   4 50.2662 21.9108   1
  -6   8  -4 10.2760 17.4595   3
   7  -8   4 3.23208 14.7473   1
   7  -8   4 25.3462 17.7560   4
  -7   8  -4 29.2723 19.7106   3
   7   8   4 34.0545 22.4624   1
   8  -8   4 14.4733 17.1765   1
   8  -8   4 17.6384 19.4819   4
  -8   8  -4 15.2983 19.0157   3
   8   8   4 -18.120 21.6620   1
   9  -9  -4 36.4986 19.6476   4
  -9  -9   4 43.7961 25.0995   2
   9   9  -4 47.4855 25.3276   1
   8  -9  -4 106.394 21.5361   4
  -8  -9   4 106.224 24.2200   2
   8   9  -4 120.891 25.2879   1
  -7  -9   4 678.720 42.3291   2
   7  -9  -4 626.777 37.6888   4
   7   9  -4 671.199 44.8822   1
  -6  -9   4 435.926 33.6551   2
   6  -9  -4 428.527 27.5726   4
  -6   9   4 377.281 33.9375   3
   6   9  -4 497.789 37.2834   1
  -5  -9   4 822.825 41.2109   2
   5  -9  -4 790.746 35.4138   4
  -5   9   4 803.766 39.5939   2
   5   9  -4 714.990 40.5538   1
  -5   9   4 771.171 43.3918   3
  -4  -9   4 47.1275 13.8288   1
  -4  -9   4 34.8826 14.5275   2
   4  -9  -4 49.7576 10.5191   4
  -4   9   4 35.2315 16.7120   3
  -4   9   4 40.9920 13.3469   2
   4   9  -4 59.8147 16.3404   1
   4   9  -4 48.2159 9.48099   3
  -3  -9   4 11.6397 11.8343   1
  -3  -9   4 7.01621 11.8163   2
   3  -9  -4 8.90140 7.20377   4
  -3   9   4 -9.5760 12.8450   3
   3   9  -4 6.57564 9.06045   3
   3   9  -4 3.61400 12.6010   1
   2  -9  -4 328.746 16.1190   4
  -2  -9   4 327.210 23.5013   1
  -2  -9   4 351.254 24.4494   2
   2   9  -4 360.247 21.5515   3
   2   9  -4 353.735 24.9880   1
  -1  -9   4 1153.60 45.3574   1
   1  -9  -4 1105.74 37.0801   4
  -1  -9   4 1120.57 46.6945   2
  -1   9   4 1185.45 39.2867   1
   1   9  -4 1197.93 47.1871   1
   1   9  -4 1198.40 46.6679   3
   0  -9   4 233.706 19.9810   4
   0  -9   4 238.010 20.2853   1
   0   9  -4 267.194 23.6366   3
   0   9  -4 227.092 20.1337   1
   0   9   4 251.564 16.3313   1
   1  -9   4 1282.55 49.3247   1
   1  -9   4 1225.03 49.6350   4
   1   9   4 1346.22 48.9570   1
  -1   9  -4 1337.85 50.2920   1
  -1   9  -4 1282.92 52.7794   3
   2  -9   4 94.3119 13.8122   1
   2  -9   4 80.5940 13.2721   4
   2   9   4 78.1427 15.6903   1
  -2   9  -4 68.5866 16.8225   3
  -2   9  -4 62.6085 14.0044   1
   3  -9   4 215.684 20.7838   1
   3  -9   4 271.177 22.6208   4
   3   9   4 214.160 24.4220   1
  -3   9  -4 252.273 26.2719   3
  -3   9  -4 224.444 20.2742   1
   4  -9   4 -9.8665 10.7945   4
   4  -9   4 -7.0693 9.92231   1
   4   9   4 -3.0748 14.6111   1
  -4   9  -4 -4.8370 11.0642   1
  -4   9  -4 3.64577 14.2732   3
   5  -9   4 130.021 18.9305   4
   5  -9   4 177.861 19.4455   1
  -5   9  -4 146.263 23.9452   3
   5   9   4 137.268 24.0892   1
   6  -9   4 35.0581 16.7628   4
   6  -9   4 37.1452 15.5249   1
  -6   9  -4 25.9945 19.0517   3
   6   9   4 49.3782 23.6470   1
   7  -9   4 905.386 45.0408   1
   7  -9   4 1017.63 52.0134   4
   7   9   4 944.531 55.6297   1
  -7   9  -4 871.431 49.3404   3
   8  -9   4 72.6229 23.0558   4
   8  -9   4 58.9551 19.1750   1
  -8   9  -4 27.5280 20.4288   3
   8   9   4 17.3443 24.3798   1
   8 -10  -4 -1.3178 16.2203   4
  -8 -10   4 8.78817 21.4245   2
   8  10  -4 0.53194 19.8180   1
  -7 -10   4 9.40803 19.6918   2
   7 -10  -4 5.55510 14.1566   4
   7  10  -4 -4.2651 19.1673   1
  -6 -10   4 110.743 20.0663   2
   6 -10  -4 143.253 18.4838   4
  -6  10   4 157.663 26.6384   3
   6  10  -4 123.983 25.7794   1
   5 -10  -4 83.9384 13.4859   4
  -5 -10   4 142.484 20.0007   2
   5  10  -4 87.4536 21.4143   1
  -5  10   4 95.4582 21.5996   3
  -4 -10   4 178.206 20.4721   1
  -4 -10   4 221.387 21.9301   2
   4 -10  -4 216.701 17.4151   4
  -4  10   4 151.635 23.5987   3
   4  10  -4 204.121 23.2193   1
   3 -10  -4 207.217 15.3097   4
  -3 -10   4 196.069 20.7991   1
  -3 -10   4 214.753 20.4188   2
  -3  10   4 193.176 23.3711   3
   3  10  -4 212.301 22.7783   1
   3  10  -4 211.816 17.7982   3
  -2 -10   4 -5.1169 11.4822   1
   2 -10  -4 -3.3016 5.85135   4
  -2 -10   4 5.21701 11.9286   2
   2  10  -4 6.18328 13.7405   1
   2  10  -4 -4.0282 10.3434   3
  -1 -10   4 41.3326 12.4683   1
  -1 -10   4 47.3739 14.5610   2
   1 -10  -4 44.5861 6.52304   4
   1  10  -4 37.9598 13.9359   1
   1  10  -4 63.9144 14.4851   3
  -1  10   4 37.4361 7.04705   1
   0 -10   4 67.0593 13.2956   1
   0 -10   4 46.1366 12.9090   4
   0  10   4 36.1439 9.47552   1
   0  10  -4 28.5593 13.2753   3
   0  10  -4 47.4750 13.4037   1
   1 -10   4 2.01421 10.4683   4
   1 -10   4 3.23319 10.2180   1
  -1  10  -4 -10.040 11.7847   1
  -1  10  -4 -10.485 12.3012   3
   1  10   4 11.6456 10.2814   1
   2 -10   4 31.9991 11.9771   1
   2 -10   4 57.7516 12.9678   4
   2  10   4 19.5378 14.1864   1
  -2  10  -4 23.0550 13.2730   1
  -2  10  -4 47.8328 16.4811   3
   3 -10   4 209.090 19.9141   1
   3 -10   4 212.723 21.4626   4
  -3  10  -4 264.230 21.5498   1
  -3  10  -4 204.297 24.5696   3
   3  10   4 212.098 24.2511   1
   4 -10   4 35.9192 14.2757   1
   4 -10   4 55.0040 15.5016   4
  -4  10  -4 11.9458 15.6558   3
   4  10   4 20.7461 17.2986   1
  -4  10  -4 32.6501 11.8203   1
   5 -10   4 153.490 20.3717   1
   5 -10   4 163.437 22.1752   4
   5  10   4 115.469 23.9294   1
  -5  10  -4 98.6957 21.9288   3
   6 -10   4 11.0327 16.7065   4
   6 -10   4 7.65417 15.4001   1
  -6  10  -4 -24.472 18.2227   3
   6  10   4 31.0209 22.7402   1
   7 -10   4 27.9282 16.3325   1
   7 -10   4 22.7069 18.2592   4
   7  10   4 17.3586 24.7283   1
  -7  10  -4 20.4270 20.3881   3
   8 -10   4 26.0963 18.2113   1
   8 -10   4 -7.5082 19.7711   4
  -8  10  -4 18.8128 22.0971   3
   8  10   4 -13.734 21.2796   1
  -8 -11   4 -12.066 19.0740   2
   8 -11  -4 5.78578 16.1584   4
   8  11  -4 1.23504 23.1643   1
   7 -11  -4 106.531 19.7646   4
  -7 -11   4 88.0680 21.6263   2
  -7  11   4 54.6753 23.6197   3
   7  11  -4 74.6801 26.6160   1
  -6 -11   4 88.1640 20.7794   2
   6 -11  -4 53.3675 14.6387   4
  -6  11   4 53.7046 22.3539   3
   6  11  -4 43.6223 24.1485   1
  -5 -11   4 38.3179 17.4288   2
   5 -11  -4 26.0337 11.7550   4
  -5  11   4 15.3065 21.1820   3
   5  11  -4 1.62732 18.0399   1
  -4 -11   4 91.5595 18.0646   1
   4 -11  -4 86.0066 12.8352   4
  -4 -11   4 92.5650 17.8368   2
   4  11  -4 80.0778 19.5314   1
  -4  11   4 63.1410 22.0508   3
  -3 -11   4 45.8033 14.8391   2
  -3 -11   4 32.1833 14.4968   1
   3 -11  -4 20.8363 8.53697   4
   3  11  -4 23.6433 15.9868   1
  -3  11   4 73.0017 20.4276   3
   3  11  -4 27.0281 11.4704   3
  -2 -11   4 118.712 18.5746   1
  -2 -11   4 123.625 18.6597   2
   2 -11  -4 74.3910 9.39220   4
   2  11  -4 89.0888 15.3982   3
   2  11  -4 108.192 19.3564   1
  -1 -11   4 53.4764 14.9248   1
   1 -11  -4 64.5329 7.87803   4
  -1 -11   4 55.3756 14.5738   2
   1  11  -4 53.1786 14.7180   3
   1  11  -4 87.0128 18.4838   1
   0 -11   4 159.942 18.8780   1
   0 -11   4 192.121 19.7107   4
   0  11   4 179.453 15.4905   1
   0  11  -4 223.523 23.6373   3
   0  11  -4 216.428 22.0082   1
   1 -11   4 474.114 29.3593   4
   1 -11   4 454.407 28.7024   1
  -1  11  -4 494.117 32.8706   3
   1  11   4 528.029 28.1183   1
  -1  11  -4 548.011 30.8579   1
   2 -11   4 197.375 20.0061   4
   2 -11   4 243.021 21.5190   1
   2  11   4 237.742 24.4461   1
  -2  11  -4 195.451 24.2875   3
  -2  11  -4 237.144 21.6688   1
   3 -11   4 37.4748 13.7459   4
   3 -11   4 71.5868 14.9447   1
  -3  11  -4 70.5296 14.5604   1
  -3  11  -4 75.8861 20.3349   3
   3  11   4 52.9512 19.6842   1
   4 -11   4 -3.7454 12.2593   4
   4 -11   4 10.0570 12.8486   1
  -4  11  -4 0.52225 13.7996   1
  -4  11  -4 -17.206 16.0524   3
   4  11   4 16.2630 19.6815   1
   5 -11   4 127.096 19.3090   1
   5 -11   4 96.8602 19.8635   4
   5  11   4 134.463 27.9050   1
  -5  11  -4 93.3459 22.9273   3
   6 -11   4 11.1935 15.2788   1
   6 -11   4 3.64101 17.8700   4
  -6  11  -4 21.4508 18.5905   3
   6  11   4 -11.651 19.7423   1
   7 -11   4 90.2835 24.1031   4
   7 -11   4 82.5060 19.4744   1
  -7  11  -4 111.573 26.8725   3
   7  11   4 81.9067 26.0345   1
   8 -11   4 8.05806 21.0733   4
   8 -11   4 9.53384 17.3724   1
   8  11   4 25.0880 23.4972   1
  -8  11  -4 14.7021 22.1242   3
   8 -12  -4 103.570 21.2514   4
  -8 -12   4 103.544 25.8024   2
   8  12  -4 144.823 29.3174   1
   7 -12  -4 23.5697 15.7868   4
  -7 -12   4 43.6577 21.4301   2
  -7  12   4 59.0238 25.0938   3
   7  12  -4 23.2815 25.3324   1
  -6 -12   4 13.4311 17.3659   2
   6 -12  -4 8.45845 12.6430   4
   6  12  -4 -3.9979 20.2777   1
  -6  12   4 20.4221 22.7595   3
  -5 -12   4 179.912 23.0763   2
   5 -12  -4 230.089 20.3647   4
   5  12  -4 198.422 28.0692   1
  -5  12   4 132.210 27.7863   3
  -4 -12   4 418.238 29.8745   2
   4 -12  -4 372.098 23.3332   4
  -4 -12   4 410.996 30.0053   1
   4  12  -4 429.018 33.7201   1
  -4  12   4 272.471 33.4408   3
  -3 -12   4 805.265 39.7308   2
   3 -12  -4 759.586 32.4098   4
  -3 -12   4 860.960 41.3600   1
  -3  12   4 778.093 45.7037   3
   3  12  -4 832.056 44.8011   1
   3  12  -4 744.938 34.9052   3
   2 -12  -4 34.1851 8.35605   4
  -2 -12   4 64.7645 17.9195   1
  -2 -12   4 54.2008 15.9091   2
   2  12  -4 41.5876 18.3428   1
  -2  12   4 35.1072 17.3320   3
   2  12  -4 47.5150 14.4060   3
  -1 -12   4 610.745 34.4798   2
  -1 -12   4 584.925 32.4939   1
   1  12  -4 596.381 33.2794   3
   1  12  -4 579.580 34.6446   1
   0 -12   4 21.0984 13.5419   4
   0 -12   4 -1.0080 11.9262   1
   0  12  -4 15.8291 14.6168   3
   0  12  -4 -11.794 12.9590   1
   1 -12   4 36.1410 13.4680   4
   1 -12   4 47.4623 14.4677   1
   1  12   4 37.2901 13.8670   1
  -1  12  -4 48.2216 16.9553   1
  -1  12  -4 49.3832 16.9829   3
   2 -12   4 -3.0133 11.8368   4
   2 -12   4 -12.258 11.3808   1
  -2  12  -4 -8.0730 11.5352   1
   2  12   4 10.4171 15.3471   1
  -2  12  -4 -24.264 15.0182   3
   3 -12   4 591.353 33.7489   1
   3 -12   4 652.645 36.3016   4
  -3  12  -4 621.499 41.1925   3
   3  12   4 556.482 37.8875   1
  -3  12  -4 607.718 33.6681   1
   4 -12   4 229.763 23.7125   1
   4 -12   4 282.992 27.5628   4
   4  12   4 178.465 27.0571   1
  -4  12  -4 274.543 30.9505   3
   5 -12   4 626.725 35.4953   1
   5 -12   4 648.345 40.7644   4
  -5  12  -4 668.321 45.5373   3
   5  12   4 625.608 44.0351   1
   6 -12   4 -8.1657 16.9435   4
   6 -12   4 11.4707 15.7429   1
   6  12   4 5.00754 24.2566   1
  -6  12  -4 3.52022 20.9571   3
   7 -12   4 12.4068 19.3431   4
   7 -12   4 71.3738 19.1435   1
  -7  12  -4 -0.9485 22.5740   3
   7  12   4 47.9071 26.9634   1
   7 -13  -4 515.631 34.1174   4
  -7 -13   4 586.709 41.0683   2
   7  13  -4 485.437 45.0994   1
  -7  13   4 426.516 41.0486   3
  -6 -13   4 321.213 30.7997   2
   6 -13  -4 377.191 28.1900   4
   6  13  -4 375.261 38.5907   1
   5 -13  -4 449.887 27.9090   4
  -5 -13   4 550.718 34.9861   2
   5  13  -4 394.862 38.4130   1
  -5  13   4 363.531 38.6156   3
  -4 -13   4 -9.8458 15.1304   1
   4 -13  -4 9.17177 10.5505   4
  -4 -13   4 10.6447 15.0580   2
  -4  13   4 -33.395 20.4632   3
   4  13  -4 9.51281 20.9484   1
  -3 -13   4 -14.576 15.4314   1
  -3 -13   4 18.0996 13.3901   2
   3  13  -4 -1.4120 16.6160   1
   3  13  -4 -2.3355 11.2582   3
  -3  13   4 34.0868 20.9989   3
  -2 -13   4 262.917 26.7006   1
  -2 -13   4 259.427 24.4955   2
   2  13  -4 229.214 22.3157   3
  -2  13   4 252.296 28.2899   3
   2  13  -4 202.615 25.5170   1
  -1 -13   4 396.932 30.7238   1
  -1 -13   4 461.185 31.2821   2
   1  13  -4 427.502 33.7973   1
   1  13  -4 474.248 30.2951   3
   0 -13   4 80.4923 17.6933   4
   0 -13   4 57.1325 15.3594   1
   0  13  -4 55.1326 18.5219   3
   0  13  -4 74.8051 19.3048   1
   1 -13   4 1340.56 54.2696   1
   1 -13   4 1237.01 53.9811   4
  -1  13  -4 1228.66 57.0873   3
  -1  13  -4 1245.86 53.0822   1
   2 -13   4 -4.8516 12.6150   4
   2 -13   4 19.5279 15.1784   1
  -2  13  -4 39.6485 19.4551   3
   2  13   4 27.0508 16.9699   1
  -2  13  -4 23.0395 15.7676   1
   3 -13   4 196.603 22.2817   1
   3 -13   4 216.599 25.1088   4
  -3  13  -4 164.673 27.2457   3
  -3  13  -4 202.969 30.6028   1
   3  13   4 141.277 25.2383   1
   4 -13   4 11.7697 15.5685   4
   4 -13   4 19.4182 15.9520   1
   4  13   4 8.31234 18.6161   1
  -4  13  -4 -4.5553 17.2746   3
   5 -13   4 100.804 21.2448   4
   5 -13   4 135.557 21.2687   1
  -5  13  -4 122.781 26.4251   3
   5  13   4 172.861 29.9830   1
   6 -13   4 73.3422 23.7068   4
   6 -13   4 78.4077 19.4008   1
  -6  13  -4 52.5640 24.9536   3
   6  13   4 56.9635 24.9646   1
   7 -13   4 433.997 40.1550   4
   7 -13   4 417.680 32.9084   1
  -7  13  -4 358.542 40.0008   3
   7  13   4 440.790 42.6573   1
  -7 -14   4 25.6707 20.5567   2
   7  14  -4 -1.8362 27.4138   1
  -7  14   4 15.7661 25.5070   3
  -6 -14   4 28.6760 18.8788   2
  -6  14   4 -7.8234 23.4571   3
   6  14  -4 16.0105 26.4341   1
  -5 -14   4 178.345 24.3410   2
  -5  14   4 162.534 32.0407   3
   5  14  -4 209.448 32.9272   1
  -4 -14   4 157.339 21.3357   2
   4  14  -4 193.060 31.1415   1
  -4  14   4 165.673 31.5338   3
  -3 -14   4 253.044 25.2868   2
  -3 -14   4 255.358 29.3665   1
  -3  14   4 201.393 31.2106   3
   3  14  -4 275.940 30.4985   1
  -2 -14   4 5.95268 18.6198   1
  -2 -14   4 51.3612 15.7359   2
   2  14  -4 2.64232 13.6918   3
  -2  14   4 28.1436 19.4239   3
   2  14  -4 49.5807 20.9514   1
  -1 -14   4 124.528 20.8225   1
  -1 -14   4 201.466 24.0415   2
   1  14  -4 160.245 24.9710   1
   1  14  -4 132.888 20.3739   3
   0 -14   4 -26.816 13.6772   4
   0 -14   4 -18.274 14.8380   1
   0 -14   4 12.0335 16.5665   2
   0  14  -4 4.03371 15.2937   1
   0  14  -4 -5.7542 14.2912   3
   1 -14   4 27.4212 15.1803   4
   1 -14   4 5.55537 14.8242   1
  -1  14  -4 -0.0471 15.2293   3
  -1  14  -4 27.2026 15.8309   1
   2 -14   4 60.4657 16.8235   4
   2 -14   4 40.2811 16.5134   1
  -2  14  -4 61.4288 17.7726   1
  -2  14  -4 67.6367 20.2673   3
   3 -14   4 420.857 33.6361   4
   3 -14   4 455.244 29.9390   1
   3  14   4 416.739 38.2491   1
  -3  14  -4 377.508 38.4606   3
   4 -14   4 20.3256 18.1979   4
   4 -14   4 60.0292 18.5022   1
   4  14   4 38.8916 23.0189   1
  -4  14  -4 31.9076 20.5176   3
   5 -14   4 150.359 22.1188   1
   5 -14   4 138.658 25.3143   4
  -5  14  -4 85.3035 26.1147   3
   5  14   4 121.189 30.0918   1
   6 -14   4 -11.553 16.4147   1
   6 -14   4 -29.658 16.9068   4
   6  14   4 12.1373 23.6526   1
  -6  14  -4 12.6752 22.3549   3
  -6 -15   4 71.1563 21.2757   2
  -6  15   4 59.0779 29.6167   3
   6  15  -4 -18.911 27.1243   1
  -5 -15   4 9.06715 17.0078   2
  -5  15   4 20.4914 26.7845   3
   5  15  -4 -10.112 23.2148   1
  -4 -15   4 24.2877 16.5240   2
  -4  15   4 -10.872 22.8165   3
   4  15  -4 -10.682 24.2406   1
  -3 -15   4 -5.8958 17.8102   1
  -3 -15   4 3.34564 15.2850   2
  -3  15   4 -9.5391 19.9479   3
   3  15  -4 63.9022 22.4183   1
  -2 -15   4 13.1927 14.8990   2
  -2 -15   4 3.98425 19.5137   1
   2  15  -4 4.48142 13.7241   3
   2  15  -4 12.0669 18.1827   1
  -1 -15   4 12.9023 18.4250   1
  -1 -15   4 -16.705 15.5709   2
   1  15  -4 19.7183 19.8857   1
   1  15  -4 1.51904 15.0489   3
   0 -15   4 -11.059 15.0197   4
   0 -15   4 -29.094 15.6232   1
   0 -15   4 13.0299 15.5941   2
   0  15  -4 1.75796 16.2417   1
   0  15  -4 10.4474 17.4274   3
   1 -15   4 28.4406 18.1191   1
   1 -15   4 0.80507 16.5525   4
  -1  15  -4 55.7155 21.1919   3
  -1  15  -4 53.1694 18.7206   1
   2 -15   4 6.70453 17.5792   1
   2 -15   4 33.2919 16.9600   4
  -2  15  -4 12.1123 18.3178   3
   3 -15   4 19.8973 17.7590   1
   3 -15   4 49.6998 18.2013   4
  -3  15  -4 49.5692 23.2547   3
   4 -15   4 5.62322 19.2368   4
   4 -15   4 -18.506 16.2921   1
  -4  15  -4 13.2992 22.7306   3
   4  15   4 29.4690 22.3659   1
   5 -15   4 -0.4812 17.1291   1
   5 -15   4 -8.2357 17.8773   4
   5  15   4 41.9732 24.6159   1
  -5  15  -4 9.28752 23.1596   3
   6 -15   4 -28.483 20.6209   4
   6 -15   4 14.5604 17.6136   1
  -6  15  -4 -8.7085 24.2015   3
   6  15   4 -23.146 23.8326   1
  -5 -16   4 180.866 24.6264   2
   5  16  -4 180.864 35.1464   1
  -5  16   4 75.1586 31.5086   3
  -4 -16   4 321.789 29.8484   2
  -4  16   4 221.397 37.8012   3
   4  16  -4 328.401 38.3756   1
  -3 -16   4 680.447 42.3125   1
  -3 -16   4 585.734 36.9011   2
  -3  16   4 585.496 46.9093   3
   3  16  -4 523.920 44.7113   1
  -2 -16   4 94.8518 19.5903   2
  -2 -16   4 61.1694 23.7611   1
   2  16  -4 114.358 19.6741   3
   2  16  -4 103.240 25.9307   1
  -1 -16   4 267.868 30.7865   1
  -1 -16   4 227.266 26.3036   2
   1  16  -4 223.139 26.5007   3
   1  16  -4 209.321 28.0462   1
   0 -16   4 21.8926 17.4124   1
   0 -16   4 2.12695 17.4199   2
   0  16  -4 -2.2362 16.1762   3
   0  16  -4 15.3185 19.8281   1
   1 -16   4 104.392 22.4545   4
   1 -16   4 76.1198 22.2113   1
  -1  16  -4 136.197 25.6181   3
   2 -16   4 9.65435 16.8163   4
   2 -16   4 -16.280 16.5720   1
  -2  16  -4 -0.7121 18.7337   3
   3 -16   4 338.170 30.5932   1
   3 -16   4 250.656 27.8632   4
  -3  16  -4 282.152 36.2205   3
   4 -16   4 64.1357 21.5316   4
   4 -16   4 113.664 22.9185   1
  -4  16  -4 85.6211 27.5126   3
   5 -16   4 351.003 36.2625   4
   5 -16   4 350.415 31.6427   1
  -5  16  -4 313.960 37.5754   3
   5  17  -4 307.109 41.0649   1
  -4 -17   4 8.26785 17.0804   2
   4  17  -4 5.39650 25.6819   1
  -4  17   4 21.3752 26.6331   3
  -3 -17   4 0.54210 16.6116   2
   3  17  -4 12.0978 25.3040   1
  -3  17   4 -5.5331 22.4493   3
  -2 -17   4 88.2701 19.9139   2
  -2 -17   4 52.9268 22.0479   1
   2  17  -4 34.8110 22.8136   1
  -1 -17   4 296.740 30.4010   2
  -1 -17   4 308.128 31.9783   1
   1  17  -4 207.242 27.1033   3
   1  17  -4 318.639 33.1163   1
   0 -17   4 310.177 32.8564   1
   0 -17   4 308.297 31.1087   2
   0  17  -4 265.366 30.9933   1
   0  17  -4 266.984 29.4539   3
   1 -17   4 750.800 45.9651   1
   1 -17   4 866.810 47.7195   4
  -1  17  -4 795.839 48.4135   3
   2 -17   4 -0.2651 17.4882   4
   2 -17   4 13.9350 17.9709   1
  -2  17  -4 3.94026 19.4243   3
   3 -17   4 112.410 21.9658   1
   3 -17   4 100.345 24.2450   4
  -3  17  -4 137.037 28.4141   3
   4 -17   4 40.6817 20.3439   1
   4 -17   4 0.59104 21.2319   4
  -4  17  -4 46.3013 24.1023   3
   4  18  -4 17.5351 28.5306   1
  -4  18   4 58.5624 29.9750   3
  -3 -18   4 355.108 31.9355   2
   3  18  -4 231.477 34.6133   1
  -2 -18   4 86.3702 20.9116   2
  -2 -18   4 57.5738 23.1206   1
   2  18  -4 33.8584 26.0928   1
  -1 -18   4 155.315 24.3756   2
  -1 -18   4 178.540 29.9511   1
   1  18  -4 141.368 27.6493   1
   1  18  -4 113.133 22.9284   3
   0 -18   4 9.59035 19.5764   2
   0 -18   4 1.52236 21.7021   1
   0  18  -4 0.95621 19.0423   3
   1 -18   4 48.9119 22.8486   1
   1 -18   4 -0.8884 18.7955   4
   1 -18   4 0.93736 21.1123   2
  -1  18  -4 37.4352 22.0886   3
   2 -18   4 16.8572 20.8290   1
   2 -18   4 86.6430 21.9569   4
  -2  18  -4 50.1129 22.9897   3
   3 -18   4 126.517 26.0646   1
   3 -18   4 133.993 28.0466   4
  -3  18  -4 147.208 28.9816   3
  -2 -19   4 29.5658 19.5608   2
  -2 -19   4 13.1088 22.3114   1
   2  19  -4 16.9208 35.8790   1
  -1 -19   4 22.8899 18.8954   2
  -1 -19   4 -7.0746 22.6840   1
   1  19  -4 -16.336 19.2661   3
   0 -19   4 -38.946 18.3575   2
   0 -19   4 35.5649 22.6986   1
   0  19  -4 27.1477 21.2682   3
   1 -19   4 16.4028 19.7285   4
   1 -19   4 -47.789 18.1535   2
   1 -19   4 -9.1569 22.1537   1
  -1  19  -4 -4.3371 20.8700   3
   2 -19   4 -5.4958 21.7750   1
   2 -19   4 -15.172 19.0298   4
  -2  19  -4 8.10391 22.6010   3
  -9   0   5 -15.922 25.0711   2
   9   0  -5 -1.4250 12.8593   1
   8   0  -5 -11.363 12.2294   1
  -8   0   5 5.81743 21.4950   2
   7   0  -5 0.05002 11.6241   1
  -7   0   5 13.7783 17.7702   2
   6   0  -5 -3.8784 9.93327   1
  -6   0   5 -13.853 14.7343   2
   5   0  -5 -4.5650 8.71352   1
  -5   0   5 1.63405 12.4037   2
  -4   0   5 -4.2549 10.3496   2
   4   0  -5 2.32125 8.01325   1
  -4   0   5 -1.9089 4.91901   1
   3   0  -5 2.65699 7.56582   1
  -3   0   5 -2.4297 5.09415   1
  -3   0   5 -1.0979 9.38286   2
  -2   0   5 4.07915 7.48119   2
  -2   0   5 4.71513 5.75436   1
  -1   0   5 6.85085 6.40130   1
  -1   0   5 4.47037 7.39785   2
   0   0   5 -8.4871 5.89895   1
   0   0   5 -3.7886 6.32998   2
   1   0   5 0.75108 7.87368   1
   1   0   5 -2.3603 4.72507   4
   2   0   5 -3.9771 5.08823   4
   2   0   5 -6.5215 7.28696   1
   3   0   5 -3.2393 6.12444   4
   3   0   5 -4.9123 8.63708   1
   4   0   5 4.97187 10.3938   1
   4   0   5 -2.7546 7.20925   4
   5   0   5 1.20988 9.32967   4
   5   0   5 -8.0517 11.4631   1
  -5   0  -5 -10.819 10.7433   3
  -6   0  -5 -18.081 10.7066   3
   6   0   5 -8.9742 10.7136   4
   6   0   5 4.00122 14.8523   1
  -7   0  -5 11.1589 13.3720   3
   7   0   5 -1.2487 15.1568   1
   7   0   5 -3.4414 13.6337   4
   8   0   5 14.5620 17.5968   1
   8   0   5 -0.8356 15.3323   4
   9   0   5 20.7178 21.4464   1
   9   0   5 38.1051 19.1874   4
  -9  -1   5 23.5599 25.6826   2
   9   1  -5 44.4833 16.0375   1
  -9   1   5 7.44695 24.9545   2
  -8  -1   5 13.8384 21.8345   2
   8  -1  -5 14.4215 11.3143   1
  -8   1   5 30.1816 22.7601   2
   8   1  -5 -16.573 12.9619   1
   7  -1  -5 355.730 22.1669   1
  -7  -1   5 348.230 33.7943   2
  -7   1   5 293.352 32.2948   2
   7   1  -5 349.085 25.2574   1
  -6  -1   5 91.8107 19.8932   2
   6  -1  -5 63.1229 11.3377   1
   6   1  -5 62.7941 13.3855   1
  -6   1   5 38.2250 17.2846   2
  -5  -1   5 749.728 38.6886   2
   5  -1  -5 795.939 31.2203   1
   5   1  -5 832.837 33.4512   1
  -5   1   5 743.645 39.7747   2
  -4  -1   5 601.064 32.8633   2
   4  -1  -5 628.653 25.8770   1
  -4  -1   5 591.284 25.0765   1
   4   1  -5 673.925 28.2276   1
  -4   1   5 662.979 33.2365   2
   3  -1  -5 84.3439 9.50206   1
  -3  -1   5 92.6343 9.83217   1
  -3  -1   5 87.3930 13.0634   2
   3   1  -5 85.8362 11.3148   1
  -3   1   5 87.6405 8.17961   1
  -3   1   5 91.3380 13.5427   2
  -2  -1   5 161.028 15.0419   2
  -2  -1   5 175.468 12.6169   1
  -2   1   5 189.223 15.8107   2
  -2   1   5 144.558 10.7540   1
  -1  -1   5 354.950 17.9209   1
  -1  -1   5 343.678 18.7102   2
  -1   1   5 313.789 16.3859   1
  -1   1   5 331.121 18.4094   2
   0  -1  -5 380.205 14.8177   4
   0  -1   5 386.574 19.3505   1
   0  -1   5 376.902 20.3198   2
   0   1   5 373.883 18.7243   2
   0   1   5 394.781 19.2798   1
   1  -1   5 839.404 29.5691   4
   1  -1   5 793.903 32.3230   1
   1   1   5 791.003 32.1984   1
   1   1   5 803.474 30.5230   2
   1   1   5 798.287 27.2820   4
   2  -1   5 677.693 26.2592   4
   2  -1   5 623.660 29.2617   1
   2   1   5 643.462 30.2221   1
   2   1   5 697.619 24.5229   4
   3  -1   5 94.2990 10.8196   4
   3  -1   5 80.9401 13.1894   1
   3   1   5 83.4883 9.21316   4
   3   1   5 53.2159 12.0535   1
   4  -1   5 207.313 16.3393   4
   4  -1   5 180.047 19.9771   1
   4   1   5 162.385 14.1070   4
   4   1   5 165.760 19.7207   1
  -4   1  -5 185.438 19.7970   3
   5  -1   5 4.21097 9.48673   4
   5  -1   5 3.80568 11.6574   1
   5   1   5 -6.3266 11.8763   1
  -5   1  -5 -17.829 10.0492   3
   5   1   5 12.3021 9.33595   4
   6  -1   5 4.79314 11.4670   4
  -6  -1  -5 18.8041 12.4121   3
   6  -1   5 35.2553 14.8860   1
   6   1   5 4.90738 15.4114   1
   6   1   5 -0.5089 10.9627   4
  -6   1  -5 -1.7531 12.1405   3
   7  -1   5 198.273 23.5710   4
   7  -1   5 205.609 25.2997   1
  -7  -1  -5 252.981 23.3007   3
   7   1   5 218.222 26.5245   1
  -7   1  -5 259.094 25.9060   3
   7   1   5 173.833 21.7386   4
   8  -1   5 353.059 34.9848   1
   8  -1   5 359.092 32.4870   4
   8   1   5 355.260 33.8435   1
  -8   1  -5 371.144 30.3297   3
   8   1   5 356.791 31.4581   4
   9  -1   5 111.543 23.6109   4
   9  -1   5 165.424 27.1956   1
   9   1   5 152.001 26.8344   1
   9   1   5 197.091 26.8394   4
  -9  -2   5 957.762 57.4417   2
   9   2  -5 919.850 45.1099   1
  -9   2   5 1024.86 60.3838   2
  -8  -2   5 122.930 26.7168   2
  -8   2   5 92.4575 25.1361   2
   8   2  -5 153.013 20.7474   1
  -7  -2   5 472.295 39.4217   2
   7  -2  -5 478.356 24.2726   1
   7   2  -5 525.827 29.6535   1
  -7   2   5 457.799 37.5827   2
   6  -2  -5 7.21282 9.09935   1
  -6  -2   5 16.0546 15.3233   2
  -6   2   5 -11.756 14.8329   2
   6   2  -5 18.3027 12.1709   1
  -5  -2   5 31.6481 15.1430   2
   5  -2  -5 56.1921 9.31339   1
  -5   2   5 49.2180 16.5044   2
   5   2  -5 32.2744 11.9248   1
   4  -2  -5 17.2512 7.23937   1
  -4  -2   5 13.0072 12.3289   2
  -4  -2   5 4.52943 6.96392   1
  -4   2   5 10.3664 12.2596   2
   4   2  -5 10.3840 10.0373   1
  -3  -2   5 2606.02 88.6089   2
   3  -2  -5 2708.93 82.9518   1
  -3  -2   5 2626.00 83.9863   1
  -3   2   5 2693.67 88.2875   2
   3   2  -5 2568.08 85.2229   1
  -2  -2   5 1392.38 51.3272   2
   2  -2  -5 1428.33 47.6306   1
  -2  -2   5 1418.66 48.2763   1
  -2   2   5 1408.26 46.0078   1
  -2   2   5 1409.66 50.2312   2
  -1  -2   5 2526.10 79.7628   1
  -1  -2   5 2428.19 81.1238   2
   1  -2  -5 2385.56 75.2008   4
  -1   2   5 2550.55 79.5280   2
  -1   2   5 2477.02 77.9969   1
   0  -2   5 716.534 29.3989   2
   0  -2  -5 673.005 22.6620   4
   0  -2   5 716.761 28.8800   1
   0   2   5 695.677 27.9834   1
   0   2   5 692.866 27.0344   2
   1  -2   5 -0.5474 5.84458   4
   1  -2   5 -0.8166 7.06529   1
   1   2   5 14.4166 6.47878   2
   1   2   5 2.53728 7.18650   1
   2  -2   5 40.3806 10.1527   1
   2  -2   5 55.4619 8.86786   4
   2   2   5 53.7406 10.9088   1
   2   2   5 40.5192 5.60584   4
   3  -2   5 1055.52 38.6776   4
   3  -2   5 993.223 41.4822   1
   3   2   5 1030.52 42.7144   1
   3   2   5 1012.72 35.4298   4
   4  -2   5 1174.94 44.3999   4
   4  -2   5 1157.37 48.2393   1
  -4   2  -5 1160.72 48.2383   3
   4   2   5 1173.56 42.0130   4
   4   2   5 1153.83 48.2898   1
   5  -2   5 657.590 32.7571   4
   5  -2   5 707.268 35.8607   1
  -5   2  -5 715.018 35.8145   3
   5   2   5 702.948 31.4513   4
   5   2   5 715.827 37.3512   1
   6  -2   5 868.301 40.4136   4
   6  -2   5 794.369 41.0769   1
  -6  -2  -5 828.566 38.3490   3
  -6   2  -5 814.858 40.6177   3
   6   2   5 824.953 38.1345   4
   6   2   5 805.164 43.0861   1
   7  -2   5 316.839 27.5406   4
   7  -2   5 360.557 31.0017   1
  -7  -2  -5 356.336 27.3683   3
  -7   2  -5 234.795 25.3055   3
   7   2   5 352.466 27.7158   4
   7   2   5 297.909 31.5186   1
   8  -2   5 -7.0332 16.4896   4
   8  -2   5 12.2306 18.2429   1
  -8   2  -5 6.17187 15.5849   3
   8   2   5 -21.795 18.6332   1
   8   2   5 11.0307 15.0906   4
   9  -2   5 -38.852 16.8049   1
   9  -2   5 26.0191 19.0001   4
   9   2   5 -21.550 20.5312   1
   9   2   5 17.2749 18.2488   4
  -9  -3   5 -30.227 21.6602   2
   9   3  -5 -6.4784 15.8559   1
  -9   3   5 40.1063 24.9510   2
  -8  -3   5 -1.3984 21.4126   2
   8   3  -5 2.83034 15.1995   1
  -8   3   5 18.6783 22.3358   2
   7  -3  -5 592.690 25.1560   1
  -7  -3   5 650.370 42.5569   2
  -7   3   5 645.446 40.2729   2
   7   3  -5 567.957 33.6945   1
  -6  -3   5 275.295 26.5311   2
   6  -3  -5 325.768 17.1581   1
   6   3  -5 297.888 23.8694   1
  -6   3   5 303.221 29.9155   2
   5  -3  -5 1108.92 38.1411   1
  -5  -3   5 1103.35 48.9049   2
   5   3  -5 1123.82 44.6103   1
  -5   3   5 1118.19 49.7187   2
  -4  -3   5 333.129 18.9360   1
   4  -3  -5 334.270 15.8532   1
  -4  -3   5 324.976 23.7037   2
  -4   3   5 279.671 22.5618   2
   4   3  -5 347.293 20.6566   1
  -3  -3   5 163.349 16.8786   2
  -3  -3   5 187.946 14.5769   1
   3  -3  -5 174.172 11.4393   1
  -3   3   5 188.605 17.4187   2
  -3   3   5 168.547 9.04309   1
   3   3  -5 162.637 14.8759   1
  -2  -3   5 21.5492 9.27284   2
  -2  -3   5 31.8534 8.57536   1
   2  -3  -5 29.3159 6.57138   1
   2   3  -5 20.4955 9.74846   1
  -2   3   5 39.6371 9.48872   2
  -2   3   5 20.9834 4.94799   1
   1  -3  -5 218.455 9.74276   4
  -1  -3   5 221.209 14.8684   1
  -1  -3   5 229.125 16.8425   2
  -1   3   5 213.246 14.5596   2
  -1   3   5 215.748 13.0371   1
   0  -3   5 211.151 16.2097   2
   0  -3   5 230.569 15.8194   1
   0  -3   5 220.116 14.7074   4
   0   3   5 233.749 13.7073   2
   0   3   5 233.871 14.6470   1
   1  -3   5 1477.97 52.6091   1
   1  -3   5 1531.53 50.7546   4
   1   3   5 1458.66 48.4107   2
   1   3   5 1436.66 51.7324   1
   2  -3   5 582.105 27.6083   1
   2  -3   5 614.247 26.0043   4
   2   3   5 568.417 27.5984   1
   2   3   5 585.777 20.1325   4
   3  -3   5 435.546 24.5689   1
   3  -3   5 381.424 21.7550   4
   3   3   5 412.951 24.7412   1
  -3   3  -5 401.592 25.0936   3
   3   3   5 437.728 17.8078   4
   4  -3   5 159.619 18.6372   1
   4  -3   5 203.613 17.9703   4
   4   3   5 176.724 20.0432   1
   4   3   5 199.284 14.0127   4
  -4   3  -5 219.022 22.3660   3
   5  -3   5 0.24976 10.0594   4
   5  -3   5 -6.5190 10.5558   1
  -5   3  -5 -7.2880 11.9285   3
   5   3   5 2.46438 13.5538   1
   5   3   5 -2.1654 8.22150   4
  -6  -3  -5 4.18653 11.2503   3
   6  -3   5 14.4565 13.7840   1
   6  -3   5 32.0987 13.3905   4
  -6   3  -5 10.3558 14.6442   3
   6   3   5 26.9802 11.9394   4
   6   3   5 5.20240 15.4104   1
  -7  -3  -5 427.309 27.1453   3
   7  -3   5 404.886 33.1689   1
   7  -3   5 418.090 31.9199   4
   7   3   5 456.013 35.4394   1
   7   3   5 426.035 30.1455   4
  -7   3  -5 459.622 32.3606   3
   8  -3   5 415.279 33.3558   1
   8  -3   5 402.792 35.2170   4
   8   3   5 398.332 37.8498   1
   8   3   5 394.395 32.3575   4
  -8   3  -5 458.889 32.9057   3
   9  -3   5 127.317 24.5430   4
   9  -3   5 176.226 27.1544   1
   9   3   5 139.051 28.2145   1
  -9  -4   5 4.94179 24.3491   2
   9   4  -5 -2.6049 17.6148   1
  -9   4   5 -20.527 23.7808   2
  -8  -4   5 122.024 25.0692   2
   8   4  -5 55.0407 19.8305   1
  -8   4   5 106.574 27.2335   2
  -7  -4   5 4.29500 18.2085   2
   7   4  -5 -5.0389 15.3953   1
  -7   4   5 -1.8367 18.2609   2
   6  -4  -5 -2.4410 5.67881   1
  -6  -4   5 5.65269 15.1297   2
  -6   4   5 -0.5875 14.3228   2
   6   4  -5 -15.099 13.3262   1
  -5  -4   5 43.5804 15.2213   2
   5  -4  -5 29.0824 6.44524   1
  -5   4   5 36.8002 15.7795   2
   5   4  -5 21.3054 11.9560   1
  -4  -4   5 18.1759 9.18568   1
  -4  -4   5 15.7845 12.5441   2
   4  -4  -5 10.9336 5.90112   1
  -4   4   5 -2.5456 12.3596   2
   4   4  -5 7.33170 10.2304   1
   3  -4  -5 0.99195 4.64521   1
  -3  -4   5 -15.441 9.52216   2
  -3  -4   5 0.21481 8.19976   1
  -3   4   5 2.86381 2.65555   1
   3   4  -5 -0.4024 8.82410   1
  -3   4   5 2.89470 9.45981   2
  -2  -4   5 9.15712 8.57570   1
  -2  -4   5 7.37076 8.70623   2
   2  -4  -5 5.76024 5.56875   1
  -2   4   5 13.8218 4.14142   1
  -2   4   5 15.4615 8.49822   2
   2   4  -5 13.8742 9.50822   1
  -1  -4   5 11.4335 7.91785   1
   1  -4  -5 0.73228 2.77472   4
  -1  -4   5 0.95892 8.43406   2
  -1   4   5 3.62047 5.49233   1
  -1   4   5 -3.0248 6.12845   2
   0  -4   5 8.49650 7.99991   1
   0  -4   5 9.13741 9.44658   2
   0  -4   5 1.92576 7.00338   4
   0   4   5 -5.6103 5.20183   2
   0   4   5 -11.197 6.14527   1
   1  -4   5 40.6595 9.78913   1
   1  -4   5 42.8039 9.24830   4
   1   4   5 46.0956 10.1469   1
   1   4   5 36.6194 6.16653   2
   2  -4   5 40.6200 10.8699   1
   2  -4   5 38.6835 9.64692   4
   2   4   5 43.1062 6.73094   2
   2   4   5 44.5304 10.5226   1
  -2   4  -5 47.4622 12.3112   3
   2   4   5 33.7086 3.25558   4
   3  -4   5 42.7798 10.6694   4
   3  -4   5 50.0263 12.2988   1
   3   4   5 45.2152 6.13804   4
   3   4   5 53.0732 12.9344   1
  -3   4  -5 54.5870 14.5853   3
   4  -4   5 21.6364 10.0586   4
   4  -4   5 18.7028 12.2915   1
  -4   4  -5 24.8499 13.6485   3
   4   4   5 10.9400 6.51217   4
   4   4   5 2.81579 13.2921   1
   5  -4   5 44.1778 14.0526   1
   5  -4   5 43.7931 12.3703   4
  -5   4  -5 69.3049 17.8713   3
   5   4   5 47.7981 16.2630   1
   5   4   5 48.5803 10.3198   4
   6  -4   5 1.62122 12.5961   4
   6  -4   5 1.50053 13.7374   1
  -6   4  -5 -1.3024 14.3129   3
   6   4   5 5.06443 15.4542   1
   7  -4   5 3.86268 14.4574   1
   7  -4   5 -8.2606 14.9229   4
  -7  -4  -5 -12.461 10.8240   3
   7   4   5 12.6403 18.0218   1
  -7   4  -5 1.88955 14.4274   3
   8  -4   5 15.9611 17.6141   4
   8  -4   5 -5.1263 17.4524   1
   8   4   5 21.6798 16.6917   4
  -8   4  -5 23.8956 17.2128   3
   8   4   5 -18.564 20.6140   1
   9  -4   5 4.02399 18.5602   4
   9  -4   5 21.6608 20.2116   1
   9   4   5 3.02659 22.9446   1
  -9  -5   5 22.6548 25.9871   2
  -9   5   5 -6.4099 23.1090   2
   9   5  -5 34.5019 19.6754   1
  -8  -5   5 -0.5378 22.3694   2
   8   5  -5 15.4549 18.7313   1
  -8   5   5 23.4414 22.1576   2
  -7  -5   5 270.800 29.5277   2
  -7   5   5 310.394 33.0238   2
   7   5  -5 281.964 27.6733   1
  -6  -5   5 26.9130 17.2085   2
  -6   5   5 35.8457 18.4035   2
   6   5  -5 -1.8221 14.0324   1
   5  -5  -5 450.316 16.7071   1
  -5  -5   5 444.206 29.9406   2
   5   5  -5 458.457 27.5804   1
  -5   5   5 480.531 31.2519   2
  -4  -5   5 155.047 19.6598   2
  -4  -5   5 164.707 16.0355   1
   4  -5  -5 144.831 9.67901   1
   4   5  -5 150.587 17.3512   1
   4   5  -5 174.156 13.8667   3
  -4   5   5 149.522 18.2489   2
  -3  -5   5 14.5324 10.7923   2
  -3  -5   5 13.7703 10.0222   1
  -3   5   5 33.4871 11.2161   2
   3   5  -5 10.9614 9.73225   1
   2  -5  -5 86.4370 9.25771   1
  -2  -5   5 113.279 13.5242   1
  -2  -5   5 102.278 13.9817   2
  -2   5   5 90.1983 11.6531   2
   2   5  -5 77.1984 12.5448   1
  -1  -5   5 432.172 22.6419   1
  -1  -5   5 433.515 24.0280   2
   1   5  -5 442.517 23.8459   1
  -1   5   5 454.249 19.0089   1
  -1   5   5 432.867 19.9709   2
   0  -5   5 140.702 14.5038   1
   0  -5   5 145.272 13.9220   4
   0   5   5 156.471 10.4523   2
   0   5  -5 179.605 18.0087   3
   0   5   5 151.948 13.0075   1
   1  -5   5 797.040 34.5406   1
   1  -5   5 825.570 33.8488   4
  -1   5  -5 900.260 38.1405   3
   1   5   5 848.586 33.5855   1
   1   5   5 813.574 27.8219   2
   2  -5   5 324.936 20.5924   1
   2  -5   5 304.355 19.6801   4
   2   5   5 293.687 12.7351   2
   2   5   5 289.435 19.7474   1
   2   5   5 262.245 12.5119   2
  -2   5  -5 276.021 21.7163   3
   3  -5   5 71.0279 12.6228   4
   3  -5   5 64.4368 12.9566   1
  -3   5  -5 54.2465 14.5166   3
   3   5   5 36.2086 13.5238   1
   3   5   5 43.9948 5.57896   4
   4  -5   5 234.765 21.2444   1
   4  -5   5 163.584 17.0515   4
   4   5   5 151.997 12.3175   4
  -4   5  -5 164.240 20.3599   3
   4   5   5 158.488 19.7581   1
   5  -5   5 18.2935 12.6311   4
   5  -5   5 22.0440 12.9018   1
  -5   5  -5 19.0463 14.2778   3
   5   5   5 -5.4731 15.4494   1
   6  -5   5 25.6863 14.7790   4
   6  -5   5 51.4149 17.4169   1
  -6   5  -5 32.7821 16.1755   3
   6   5   5 31.5350 18.0131   1
   7  -5   5 18.2190 16.6354   1
   7  -5   5 34.2807 17.1043   4
  -7   5  -5 34.1570 18.7449   3
   7   5   5 8.42950 18.3674   1
   8  -5   5 227.025 26.6543   1
   8  -5   5 133.240 24.3501   4
   8   5   5 222.295 31.5762   1
  -8   5  -5 222.551 28.2660   3
  -9  -6   5 835.757 55.2095   2
   9   6  -5 755.186 45.7550   1
  -9   6   5 794.148 54.7991   2
  -8  -6   5 219.057 30.3745   2
   8   6  -5 201.621 26.8590   1
  -8   6   5 139.445 27.6967   2
  -7  -6   5 385.504 35.2127   2
  -7   6   5 487.626 38.8848   2
   7   6  -5 357.496 31.6407   1
  -6  -6   5 1.13522 15.2009   2
   6   6  -5 8.19338 16.3442   1
  -6   6   5 14.3993 17.5923   2
  -5  -6   5 61.9548 17.2385   2
  -5   6   5 74.7928 16.3665   2
   5   6  -5 70.5667 17.0367   1
   4  -6  -5 153.935 9.03955   1
  -4  -6   5 139.840 15.5572   1
  -4  -6   5 157.359 19.0203   2
  -4   6   5 151.362 18.1146   2
   4   6  -5 148.509 18.3663   1
   4   6  -5 169.221 13.8801   3
  -3  -6   5 1243.49 52.1228   2
  -3  -6   5 1368.33 49.9859   1
   3   6  -5 1343.29 48.3223   3
  -3   6   5 1386.70 50.2800   2
   3   6  -5 1365.82 52.5254   1
  -2  -6   5 635.877 29.5534   1
  -2  -6   5 690.428 32.7563   2
   2   6  -5 711.064 32.5230   1
  -2   6   5 637.476 27.9323   2
  -2   6   5 636.772 22.3764   1
   2   6  -5 647.065 29.5827   3
   1  -6  -5 1443.84 53.4928   1
  -1  -6   5 1565.84 54.5351   1
  -1  -6   5 1467.40 55.9800   2
   1   6  -5 1486.37 55.2302   1
   1   6  -5 1540.50 55.5797   3
  -1   6   5 1556.89 49.7896   1
  -1   6   5 1497.14 50.1209   2
   0  -6   5 579.343 26.9226   4
   0  -6   5 545.815 27.3220   1
   0   6   5 501.194 19.8549   2
   0   6  -5 570.010 28.2083   3
   0   6  -5 524.317 28.1428   1
   0   6   5 533.024 23.9990   1
   1  -6   5 25.5924 10.0406   4
   1  -6   5 14.8509 8.86738   1
   1   6   5 15.3785 3.32400   2
  -1   6  -5 21.4092 12.0832   3
   1   6   5 5.52786 7.83684   1
   2  -6   5 -3.5900 9.25387   1
   2  -6   5 17.8434 9.08317   4
   2   6   5 15.5234 9.86677   1
  -2   6  -5 24.8332 13.5503   3
   3  -6   5 871.469 39.3966   1
   3  -6   5 959.531 39.5508   4
   3   6   5 976.891 41.5193   1
  -3   6  -5 918.091 42.7523   3
   3   6   5 910.532 29.8573   2
   3   6   5 933.235 29.9961   4
   4  -6   5 448.790 27.2218   4
   4  -6   5 467.683 27.1959   1
   4   6   5 440.018 29.6199   1
  -4   6  -5 357.112 28.4665   3
   5  -6   5 631.032 33.8594   4
   5  -6   5 578.601 32.8955   1
  -5   6  -5 546.248 36.7266   3
   5   6   5 688.980 40.2379   1
   6  -6   5 449.540 31.7049   4
   6  -6   5 490.609 32.7946   1
   6   6   5 439.884 35.1617   1
  -6   6  -5 412.678 33.2393   3
   7  -6   5 60.7819 18.2101   4
   7  -6   5 76.8351 19.9123   1
   7   6   5 85.0313 22.6060   1
  -7   6  -5 46.4564 18.8311   3
   8  -6   5 -25.661 16.7517   4
   8  -6   5 -1.5843 17.8279   1
   8   6   5 25.9027 20.8661   1
  -8   6  -5 17.7890 18.1310   3
  -9  -7   5 26.1777 25.7094   2
  -9   7   5 -44.716 22.4441   2
   9   7  -5 35.4035 20.8840   1
  -8  -7   5 -9.8187 20.6539   2
   8   7  -5 4.44128 20.5488   1
  -8   7   5 -19.193 20.9141   2
  -7  -7   5 401.737 35.7237   2
   7   7  -5 368.568 32.6313   1
  -7   7   5 365.994 33.9663   2
  -6  -7   5 454.317 36.1040   2
   6   7  -5 338.513 30.9330   1
  -6   7   5 453.124 33.5397   2
  -5  -7   5 897.051 43.7396   2
  -5   7   5 898.234 43.5572   2
   5   7  -5 920.328 44.4593   1
  -4  -7   5 204.797 19.8732   1
  -4  -7   5 286.627 24.9624   2
   4   7  -5 244.670 23.1351   1
  -4   7   5 212.160 20.6168   2
   4   7  -5 215.695 16.1779   3
  -3  -7   5 163.185 17.4488   1
  -3  -7   5 162.654 18.3287   2
   3   7  -5 157.591 15.4334   3
  -3   7   5 140.846 15.1358   2
   3   7  -5 125.895 16.9764   1
  -2  -7   5 42.9272 11.3239   1
   2  -7  -5 38.5415 5.59202   4
  -2  -7   5 69.8636 14.1974   2
   2   7  -5 35.1923 10.9115   3
  -2   7   5 32.7183 9.17874   2
   2   7  -5 60.4144 13.3285   1
  -1  -7   5 138.611 16.3550   2
  -1  -7   5 116.601 14.6626   1
   1   7  -5 118.129 16.0109   1
  -1   7   5 124.991 10.2114   1
  -1   7   5 115.611 10.1170   2
   1   7  -5 151.505 16.5257   3
   0  -7   5 389.651 23.1366   1
   0  -7   5 405.775 23.6341   4
   0   7  -5 363.187 23.7239   1
   0   7  -5 399.736 25.3685   3
   0   7   5 367.257 14.4693   2
   0   7   5 391.803 19.6351   1
   1  -7   5 1510.72 57.7226   1
   1  -7   5 1649.12 57.5688   4
   1   7   5 1581.19 56.3228   1
  -1   7  -5 1592.06 60.9018   3
   2  -7   5 578.441 29.6832   4
   2  -7   5 598.206 29.6185   1
   2   7   5 596.094 30.1037   1
  -2   7  -5 533.613 31.7771   3
   3  -7   5 1367.00 50.9878   4
   3  -7   5 1268.13 50.3061   1
  -3   7  -5 1223.42 53.9332   3
   3   7   5 1231.83 51.7564   1
   4  -7   5 45.1309 13.5113   1
   4  -7   5 44.6548 13.8221   4
  -4   7  -5 52.8560 17.8831   3
   4   7   5 48.3953 16.6038   1
   5  -7   5 -4.6024 12.9455   4
   5  -7   5 -4.1577 13.2473   1
   5   7   5 41.6658 17.7144   1
  -5   7  -5 8.25400 16.0718   3
   6  -7   5 79.1101 18.9740   4
   6  -7   5 74.0661 18.7687   1
   6   7   5 54.0626 22.4451   1
  -6   7  -5 76.4446 21.2289   3
   7  -7   5 457.229 34.2909   1
   7  -7   5 472.413 37.7431   4
   7   7   5 489.504 39.4017   1
  -7   7  -5 484.279 40.6692   3
   8  -7   5 426.839 35.5572   1
   8  -7   5 373.176 36.6718   4
   8   7   5 398.146 40.8395   1
  -8   7  -5 317.353 35.4208   3
  -8  -8   5 76.5764 25.4033   2
  -8   8   5 47.3167 23.5978   2
   8   8  -5 112.012 26.0438   1
  -7  -8   5 -1.6056 20.1757   2
  -7   8   5 12.6121 20.2173   2
   7   8  -5 -27.874 18.7478   1
  -6  -8   5 20.3514 18.4833   2
   6   8  -5 -1.1075 17.3671   1
  -6   8   5 -15.382 15.9556   2
  -5  -8   5 62.8724 17.8092   2
   5   8  -5 52.5668 17.2779   1
  -5   8   5 71.9825 17.4074   2
  -4  -8   5 9.41182 14.0741   2
   4  -8  -5 14.9887 7.99649   4
  -4  -8   5 -11.773 11.9038   1
   4   8  -5 11.1412 14.1078   1
   4   8  -5 10.5175 9.22211   3
  -4   8   5 13.3956 12.3393   2
  -3  -8   5 19.9023 11.5955   1
  -3  -8   5 41.8304 13.0826   2
   3  -8  -5 33.5750 7.63302   4
   3   8  -5 13.9483 10.2566   3
   3   8  -5 20.7165 13.2009   1
  -3   8   5 18.3313 10.4233   2
   2  -8  -5 163.293 10.1767   4
  -2  -8   5 159.525 18.0548   2
  -2  -8   5 180.341 17.8121   1
   2   8  -5 144.282 17.9474   1
  -2   8   5 161.026 13.8501   2
   2   8  -5 200.046 18.7640   3
  -1  -8   5 91.6830 14.3250   1
  -1  -8   5 71.8869 15.1131   2
  -1   8   5 78.1286 8.52480   2
   1   8  -5 94.9584 14.9288   1
  -1   8   5 77.1270 8.53932   1
   1   8  -5 59.9997 14.0606   3
   0  -8   5 141.693 15.9441   4
   0  -8   5 129.376 16.0577   1
   0   8  -5 167.056 19.0887   3
   0   8   5 151.215 13.2649   1
   0   8  -5 150.916 17.7327   1
   1  -8   5 217.450 19.4710   1
   1  -8   5 181.509 17.5328   4
  -1   8  -5 227.493 20.6122   1
   1   8   5 185.753 16.5454   1
  -1   8  -5 230.449 22.0692   3
   2  -8   5 10.0767 10.2423   4
   2  -8   5 2.20170 10.5628   1
  -2   8  -5 8.46129 13.3837   3
   2   8   5 -6.9311 10.7973   1
   3  -8   5 28.1314 12.1908   1
   3  -8   5 -4.8313 11.0448   4
   3   8   5 6.01972 14.0715   1
  -3   8  -5 25.0914 15.6842   3
   4  -8   5 26.2775 13.8092   4
   4  -8   5 47.4595 15.1737   1
  -4   8  -5 34.6725 16.4550   3
   4   8   5 46.7822 18.3580   1
   5  -8   5 228.631 25.2739   4
   5  -8   5 233.318 25.0338   1
   5   8   5 220.620 29.1092   1
  -5   8  -5 285.172 30.6702   3
   6  -8   5 5.05495 16.3801   1
   6  -8   5 27.6781 16.9253   4
  -6   8  -5 33.0358 20.3663   3
   6   8   5 9.42956 19.3498   1
   7  -8   5 36.4248 19.3448   4
   7  -8   5 36.3964 18.6319   1
   7   8   5 15.3483 24.4410   1
  -7   8  -5 -4.1549 17.3326   3
   8  -8   5 20.9680 21.3382   4
   8  -8   5 -10.098 18.6840   1
   8   8   5 12.3241 24.0667   1
  -8   8  -5 1.11200 19.1913   3
  -8  -9   5 6.36666 23.3491   2
   8  -9  -5 78.3134 19.0252   4
   8   9  -5 49.3794 22.2226   1
   7  -9  -5 208.880 23.8129   4
  -7  -9   5 271.858 31.1884   2
   7   9  -5 213.161 29.8968   1
  -7   9   5 224.078 28.6544   2
  -6  -9   5 84.8909 22.2869   2
   6  -9  -5 40.0270 13.0318   4
   6   9  -5 48.7692 22.0786   1
  -6   9   5 42.2570 18.4135   2
   5  -9  -5 401.513 23.7174   4
  -5  -9   5 404.742 30.2817   2
  -5   9   5 370.106 29.6923   2
   5   9  -5 360.662 31.6905   1
   4  -9  -5 21.6292 8.64129   4
  -4  -9   5 -6.8173 13.4151   1
  -4  -9   5 2.95348 13.6532   2
   4   9  -5 5.44832 11.1897   3
  -4   9   5 -7.6303 11.2100   2
   4   9  -5 13.4509 14.7337   1
  -3  -9   5 127.313 17.7517   2
  -3  -9   5 155.102 18.6067   1
   3  -9  -5 158.236 12.8600   4
   3   9  -5 134.400 19.8481   1
   3   9  -5 168.476 17.2711   3
  -3   9   5 117.924 14.9953   2
  -2  -9   5 -6.3047 10.3311   1
  -2  -9   5 3.74947 12.7681   2
   2   9  -5 10.9833 13.6085   1
   2   9  -5 2.88337 11.1205   3
  -2   9   5 1.72589 7.49368   2
  -1  -9   5 219.057 22.1147   2
  -1  -9   5 211.793 20.8418   1
   1   9  -5 151.193 18.7789   3
   1   9  -5 206.625 20.9979   1
   0  -9   5 45.3810 12.8082   1
   0  -9   5 42.6316 13.5101   4
   0   9  -5 71.1403 15.1015   1
   0   9   5 64.7007 10.0491   1
   0   9  -5 34.5812 14.7104   3
   1  -9   5 325.119 23.5186   1
   1  -9   5 356.759 23.9363   4
  -1   9  -5 327.628 24.3400   1
  -1   9  -5 384.960 31.1744   3
   1   9   5 365.426 22.0801   1
   2  -9   5 128.132 16.5579   1
   2  -9   5 128.226 17.6178   4
  -2   9  -5 56.1220 16.6341   3
   2   9   5 97.6902 15.1825   1
  -2   9  -5 129.560 17.5315   1
   3  -9   5 9.40700 12.0474   4
   3  -9   5 15.9834 12.4984   1
  -3   9  -5 27.3382 13.1256   1
   3   9   5 -14.930 12.5709   1
  -3   9  -5 12.2776 15.8755   3
   4  -9   5 162.250 19.5329   4
   4  -9   5 164.943 21.3520   1
   4   9   5 158.295 23.7707   1
  -4   9  -5 106.837 21.4027   3
   5  -9   5 38.1247 15.9932   4
   5  -9   5 66.2733 17.9303   1
   5   9   5 23.3151 19.0977   1
  -5   9  -5 43.7241 19.8506   3
   6  -9   5 67.0348 18.6586   4
   6  -9   5 83.4165 19.7422   1
  -6   9  -5 76.9879 23.2624   3
   6   9   5 57.2214 23.3922   1
   7  -9   5 6.92917 17.5233   4
   7  -9   5 4.72478 17.5797   1
   7   9   5 26.1200 24.6380   1
  -7   9  -5 1.66454 19.8401   3
   8  -9   5 50.4849 22.3339   4
   8  -9   5 102.214 22.7207   1
   8   9   5 77.1212 28.2448   1
  -8   9  -5 38.2012 21.4350   3
   8 -10  -5 206.266 24.6247   4
  -8 -10   5 151.361 28.2659   2
   8  10  -5 215.303 32.5304   1
   7 -10  -5 256.922 24.8845   4
  -7 -10   5 293.177 31.0906   2
   7  10  -5 307.600 33.4716   1
  -6 -10   5 131.570 23.5579   2
   6 -10  -5 136.517 18.0864   4
   6  10  -5 166.449 28.1148   1
   5 -10  -5 36.8882 11.0740   4
  -5 -10   5 -14.506 16.1372   2
   5  10  -5 24.9587 17.7280   1
  -4 -10   5 140.451 20.7109   2
  -4 -10   5 179.454 22.1785   1
   4 -10  -5 134.961 13.7683   4
   4  10  -5 86.5771 19.7681   1
  -3 -10   5 684.698 35.3781   2
  -3 -10   5 572.724 33.6520   1
   3  10  -5 653.067 31.6725   3
   3  10  -5 696.245 37.7948   1
  -2 -10   5 436.036 28.7024   1
  -2 -10   5 414.135 27.4460   2
   2  10  -5 385.942 28.9541   1
   2  10  -5 370.380 25.3846   3
  -1 -10   5 858.690 39.5048   1
  -1 -10   5 901.755 42.2707   2
   1  10  -5 875.317 42.6652   1
   1  10  -5 829.137 40.2370   3
   0 -10   5 267.969 23.2267   1
   0 -10   5 179.190 19.3234   4
   0  10  -5 192.521 22.3782   1
   0  10   5 212.362 15.5742   1
   0  10  -5 199.313 22.6327   3
   1 -10   5 27.2030 12.9801   1
   1 -10   5 22.2393 12.4059   4
  -1  10  -5 27.4384 13.8512   1
  -1  10  -5 46.2856 16.9135   3
   1  10   5 36.5424 11.5921   1
   2 -10   5 10.7903 11.9101   4
   2 -10   5 38.0766 13.6721   1
  -2  10  -5 12.4046 15.1245   3
  -2  10  -5 13.4779 14.0759   1
   2  10   5 35.6954 14.4053   1
   3 -10   5 228.224 22.2794   4
   3 -10   5 251.412 23.2515   1
  -3  10  -5 330.584 26.2008   1
   3  10   5 278.073 26.6299   1
  -3  10  -5 225.935 26.7337   3
   4 -10   5 416.260 30.1802   1
   4 -10   5 432.709 30.1510   4
   4  10   5 483.768 35.4530   1
  -4  10  -5 455.072 36.5235   3
  -4  10  -5 427.158 30.4417   1
   5 -10   5 774.343 42.8793   4
   5 -10   5 706.521 40.0051   1
  -5  10  -5 784.089 47.5413   3
   5  10   5 739.706 46.2267   1
   6 -10   5 363.902 32.8573   4
   6 -10   5 373.639 31.8328   1
  -6  10  -5 326.698 35.8006   3
   6  10   5 298.758 35.1212   1
   7 -10   5 222.316 27.1325   1
   7 -10   5 188.881 28.0398   4
  -7  10  -5 198.121 32.6540   3
   7  10   5 156.126 31.4799   1
  -8 -11   5 8.12291 22.9435   2
  -7 -11   5 109.427 25.5047   2
   7  11  -5 64.7427 24.5460   1
  -6 -11   5 362.792 33.5774   2
   6  11  -5 252.150 33.3154   1
  -5 -11   5 783.394 43.6677   2
   5  11  -5 708.587 43.7154   1
  -4 -11   5 426.046 30.5460   2
  -4 -11   5 404.935 32.0026   1
   4  11  -5 415.777 33.2553   1
  -3 -11   5 483.045 32.0502   2
  -3 -11   5 441.955 31.9385   1
   3  11  -5 448.426 26.9389   3
   3  11  -5 433.696 32.7036   1
  -2 -11   5 -8.2829 14.3070   1
  -2 -11   5 18.8900 14.1937   2
   2  11  -5 -6.0781 11.8665   3
   2  11  -5 3.45444 15.4604   1
  -1 -11   5 27.3569 14.9678   2
  -1 -11   5 62.2957 15.5489   1
   1  11  -5 62.1505 16.3924   3
   1  11  -5 42.1009 16.2769   1
   0 -11   5 457.043 30.7430   1
   0 -11   5 466.934 30.3019   2
   0 -11   5 462.104 30.2168   4
   0  11  -5 497.396 32.2744   3
   0  11  -5 462.577 30.4432   1
   1 -11   5 567.153 32.6650   1
   1 -11   5 544.022 33.0224   4
   1  11   5 535.411 29.0939   1
  -1  11  -5 518.170 35.2347   3
  -1  11  -5 572.061 32.7962   1
   2 -11   5 566.841 34.0171   1
   2 -11   5 620.293 34.8973   4
   2  11   5 626.312 34.9729   1
  -2  11  -5 578.309 34.4823   1
  -2  11  -5 568.026 38.4491   3
   3 -11   5 795.697 38.4435   1
   3 -11   5 735.194 39.1632   4
  -3  11  -5 739.174 37.8069   1
  -3  11  -5 817.940 46.1977   3
   3  11   5 754.961 41.8684   1
   4 -11   5 33.8272 16.3927   4
   4 -11   5 33.3332 16.3706   1
   4  11   5 1.40728 19.9289   1
  -4  11  -5 49.1655 15.8924   1
  -4  11  -5 53.5005 20.5442   3
   5 -11   5 2.17569 17.0240   4
   5 -11   5 33.1300 17.0662   1
  -5  11  -5 35.1627 20.6783   3
   5  11   5 -1.2875 21.6999   1
   6 -11   5 84.0985 19.6061   1
   6 -11   5 52.2995 21.9643   4
  -6  11  -5 74.5623 25.2111   3
   6  11   5 131.600 30.9700   1
   7 -11   5 565.570 38.0136   1
   7 -11   5 545.519 43.8128   4
   7  11   5 447.389 43.0825   1
  -7  11  -5 556.270 42.4374   3
  -7 -12   5 7.50610 20.8245   2
   7  12  -5 23.6428 23.4455   1
  -6 -12   5 7.28036 18.7263   2
   6  12  -5 -0.7482 22.2424   1
  -5 -12   5 43.1211 19.6653   2
   5  12  -5 27.6074 23.1295   1
  -4 -12   5 29.7110 17.7731   2
  -4 -12   5 19.2287 15.8951   1
   4  12  -5 -1.2210 17.7456   1
  -3 -12   5 166.772 22.2873   2
  -3 -12   5 112.763 20.9364   1
   3  12  -5 112.860 24.1756   1
   3  12  -5 154.005 18.6145   3
  -2 -12   5 107.202 19.8503   2
  -2 -12   5 64.3380 19.3176   1
   2  12  -5 97.5115 17.8264   3
   2  12  -5 78.9905 22.1415   1
  -1 -12   5 261.267 24.8804   1
  -1 -12   5 293.110 27.9274   2
   1  12  -5 253.537 24.6674   3
   1  12  -5 242.452 26.4019   1
   0 -12   5 4.98635 14.2762   4
   0 -12   5 23.5480 14.5173   1
   0 -12   5 23.3092 15.8873   2
   0  12  -5 4.44477 15.0388   3
   0  12  -5 20.1528 17.5404   1
   1 -12   5 44.0451 16.0532   4
   1 -12   5 51.7082 15.8290   1
  -1  12  -5 36.7802 19.1152   3
  -1  12  -5 77.4123 17.7093   1
   2 -12   5 61.6056 17.0228   4
   2 -12   5 42.3286 15.6881   1
  -2  12  -5 72.0023 18.9197   1
  -2  12  -5 43.0284 18.9774   3
   2  12   5 35.1697 16.2293   1
   3 -12   5 25.7817 15.0991   1
   3 -12   5 11.0695 14.4000   4
  -3  12  -5 17.0776 20.0452   3
   3  12   5 35.0552 19.2793   1
  -3  12  -5 38.6587 16.0660   1
   4 -12   5 229.723 25.4244   1
   4 -12   5 149.554 23.6248   4
   4  12   5 158.828 27.3548   1
  -4  12  -5 181.826 30.2676   3
   5 -12   5 291.341 26.9437   1
   5 -12   5 202.931 28.1553   4
  -5  12  -5 240.897 31.6596   3
   5  12   5 228.469 32.4218   1
   6 -12   5 19.0095 19.1012   4
   6 -12   5 15.7091 17.0777   1
  -6  12  -5 17.4481 20.1609   3
   6  12   5 30.7285 24.2633   1
   7 -12   5 84.7316 24.6789   4
   7 -12   5 103.908 22.4497   1
  -7  12  -5 109.326 28.1807   3
   7  12   5 127.369 31.9172   1
  -7 -13   5 11.5927 21.0794   2
   7  13  -5 22.6498 25.0005   1
  -6 -13   5 1.25504 18.3006   2
   6  13  -5 22.7761 25.7015   1
  -5 -13   5 107.198 23.4677   2
   5  13  -5 34.7516 23.6202   1
  -4 -13   5 8.70888 17.1933   1
  -4 -13   5 7.85884 16.4050   2
   4  13  -5 -2.4719 19.6155   1
  -3 -13   5 47.9775 18.5807   1
  -3 -13   5 30.8358 16.0400   2
   3  13  -5 32.6032 20.1662   1
  -2 -13   5 27.0689 18.6666   1
  -2 -13   5 11.3095 14.4721   2
   2  13  -5 4.95057 17.9796   1
   2  13  -5 -1.2149 13.6226   3
  -1 -13   5 29.1103 16.2710   1
  -1 -13   5 40.3823 17.8341   2
   1  13  -5 41.0794 16.3402   3
   1  13  -5 61.0477 19.6655   1
   0 -13   5 106.506 20.1193   4
   0 -13   5 105.876 20.9961   2
   0 -13   5 140.700 20.8083   1
   0  13  -5 129.043 22.4541   3
   0  13  -5 146.041 22.9431   1
   1 -13   5 126.129 20.6798   1
   1 -13   5 138.123 20.6813   4
  -1  13  -5 175.350 25.6806   3
  -1  13  -5 183.926 24.9334   1
   2 -13   5 73.0754 19.4224   1
   2 -13   5 73.5012 17.6265   4
  -2  13  -5 120.084 25.0960   3
  -2  13  -5 107.948 21.1502   1
   3 -13   5 127.382 21.9710   4
   3 -13   5 170.772 23.2072   1
  -3  13  -5 116.183 25.4067   3
  -3  13  -5 132.024 22.3888   1
   3  13   5 131.107 24.2799   1
   4 -13   5 11.7574 17.5461   4
   4 -13   5 -28.948 15.2963   1
   4  13   5 -35.811 20.6466   1
  -4  13  -5 -18.782 19.8045   3
   5 -13   5 7.87805 18.2890   4
   5 -13   5 17.6865 17.4352   1
   5  13   5 13.0449 24.7838   1
  -5  13  -5 -4.7282 21.3972   3
   6 -13   5 53.6926 22.1177   4
   6 -13   5 83.7794 20.9622   1
   6  13   5 67.9034 28.6904   1
  -6  13  -5 88.8792 28.4007   3
  -6 -14   5 63.8047 21.8727   2
   6  14  -5 60.1782 26.9438   1
  -5 -14   5 -3.8646 18.0582   2
   5  14  -5 -4.8604 22.6322   1
  -4 -14   5 168.784 24.3153   2
  -4 -14   5 155.797 25.8542   1
   4  14  -5 136.861 27.8334   1
  -3 -14   5 302.573 29.7368   2
  -3 -14   5 345.271 33.0260   1
   3  14  -5 283.951 31.7420   1
  -2 -14   5 437.903 34.0541   1
  -2 -14   5 448.413 33.9874   2
   2  14  -5 446.874 35.9659   1
   2  14  -5 493.813 32.0477   3
  -1 -14   5 502.358 34.6051   2
  -1 -14   5 556.651 35.5121   1
   1  14  -5 527.246 36.9262   1
   1  14  -5 502.152 34.2680   3
   0 -14   5 270.724 26.3432   1
   0 -14   5 252.715 26.2917   4
   0 -14   5 201.945 25.3185   2
   0  14  -5 214.211 26.2034   1
   0  14  -5 248.302 28.8070   3
   1 -14   5 212.799 24.7625   1
   1 -14   5 230.677 26.0584   4
  -1  14  -5 183.614 24.8197   1
  -1  14  -5 161.397 25.9167   3
   2 -14   5 88.4053 20.8671   4
   2 -14   5 138.560 21.2772   1
  -2  14  -5 78.4392 21.2736   1
  -2  14  -5 88.0624 22.4566   3
   3 -14   5 103.071 21.7508   1
   3 -14   5 88.4957 21.6462   4
  -3  14  -5 31.8676 21.2009   3
   4 -14   5 215.489 28.4968   4
   4 -14   5 183.278 24.7854   1
   4  14   5 148.224 33.8284   1
  -4  14  -5 196.906 32.0930   3
   5 -14   5 678.107 41.4192   1
   5 -14   5 643.371 44.9444   4
   5  14   5 803.136 55.2314   1
  -5  14  -5 689.341 50.4773   3
   6 -14   5 3.52005 21.8659   4
   6 -14   5 38.7347 20.9678   1
  -6  14  -5 28.5031 23.6989   3
   6  14   5 82.0073 30.6423   1
  -6 -15   5 189.927 28.3749   2
  -5 -15   5 309.952 32.1695   2
   5  15  -5 325.571 40.7903   1
  -4 -15   5 150.838 25.7228   1
  -4 -15   5 213.151 26.9879   2
   4  15  -5 154.394 29.9808   1
  -3 -15   5 168.727 23.8176   2
  -3 -15   5 91.2416 24.7414   1
   3  15  -5 148.324 29.1854   1
  -2 -15   5 27.8475 18.2105   2
  -2 -15   5 3.00366 18.6873   1
   2  15  -5 -1.9305 14.9378   3
   2  15  -5 28.7358 22.8546   1
  -1 -15   5 24.2039 21.5243   1
  -1 -15   5 59.0591 20.4169   2
   1  15  -5 -2.0540 15.7744   3
   1  15  -5 67.7275 23.0040   1
   0 -15   5 199.234 26.2930   1
   0 -15   5 201.297 26.9786   2
   0  15  -5 205.051 26.0484   3
   0  15  -5 245.724 28.7062   1
   1 -15   5 568.547 37.1749   4
   1 -15   5 575.852 36.6159   1
  -1  15  -5 527.702 40.3611   3
  -1  15  -5 621.087 40.8998   1
   2 -15   5 318.304 30.6890   1
   2 -15   5 345.385 33.0122   4
  -2  15  -5 294.324 33.8257   3
   3 -15   5 704.773 44.0686   4
   3 -15   5 707.221 42.1584   1
  -3  15  -5 709.262 46.6669   3
   4 -15   5 -9.9468 19.4711   4
   4 -15   5 0.55197 16.4616   1
  -4  15  -5 40.2307 24.3589   3
   5 -15   5 10.8072 18.8613   1
   5 -15   5 -16.647 20.1266   4
  -5  15  -5 14.1783 22.0086   3
  -5 -16   5 24.4026 19.7528   2
   5  16  -5 -0.4893 26.3793   1
  -4 -16   5 40.1274 19.8871   2
   4  16  -5 34.7316 26.7524   1
  -3 -16   5 97.8131 21.6132   2
  -3 -16   5 72.0197 23.3620   1
   3  16  -5 81.7447 25.6260   1
  -2 -16   5 46.2883 22.3670   1
  -2 -16   5 78.6082 21.8126   2
   2  16  -5 70.5551 24.2607   3
   2  16  -5 58.8542 22.7650   1
  -1 -16   5 210.295 28.5870   2
  -1 -16   5 174.994 27.0648   1
   1  16  -5 228.078 30.9972   1
   1  16  -5 191.032 26.0243   3
   0 -16   5 37.0227 22.0458   2
   0 -16   5 75.5715 23.2882   1
   0  16  -5 17.7901 19.0529   3
   0  16  -5 39.9659 21.8841   1
   1 -16   5 12.2443 18.8260   1
   1 -16   5 37.2204 20.3592   4
  -1  16  -5 46.5942 20.3769   1
  -1  16  -5 44.1569 22.0488   3
   2 -16   5 -7.5892 18.9886   4
   2 -16   5 18.5461 20.1236   1
  -2  16  -5 -0.5348 21.5024   3
   3 -16   5 98.7819 24.0415   4
   3 -16   5 132.680 25.1537   1
  -3  16  -5 73.5492 24.3763   3
   4 -16   5 1.21239 19.5190   1
   4 -16   5 12.3638 20.7606   4
  -4  16  -5 14.5747 21.9677   3
  -4 -17   5 54.7593 19.7111   2
   4  17  -5 -9.6521 25.3001   1
  -3 -17   5 78.7023 20.7712   2
  -3 -17   5 78.0559 24.7900   1
   3  17  -5 57.8416 25.4838   1
  -2 -17   5 8.34285 18.6161   2
  -2 -17   5 1.26678 21.6365   1
   2  17  -5 19.2474 24.1302   1
  -1 -17   5 43.0956 24.5461   1
  -1 -17   5 -18.705 18.0848   2
   1  17  -5 -2.7167 16.9659   3
   1  17  -5 8.42605 21.9790   1
   0 -17   5 8.55174 19.8574   1
   0 -17   5 -23.373 19.1270   2
   0  17  -5 26.0261 19.4667   3
   0  17  -5 -9.4525 21.9650   1
   1 -17   5 -23.467 18.7706   2
   1 -17   5 -35.670 17.3254   4
   1 -17   5 -6.8282 18.1815   1
  -1  17  -5 20.3424 21.5413   3
   2 -17   5 17.4347 19.8116   4
   2 -17   5 49.4956 23.6018   1
  -2  17  -5 0.80584 23.3049   3
   3 -17   5 25.6308 22.1524   4
   3 -17   5 15.4344 21.2403   1
  -3  17  -5 19.1429 23.4168   3
  -2 -18   5 32.7362 20.3874   2
  -2 -18   5 33.0673 23.8525   1
   2  18  -5 70.2025 27.3489   1
  -1 -18   5 434.518 36.3295   2
  -1 -18   5 354.500 36.9136   1
   1  18  -5 310.419 36.3731   1
   1  18  -5 372.667 35.6999   3
   0 -18   5 -17.707 22.4974   1
   0 -18   5 -14.620 20.5661   2
   0  18  -5 31.7780 21.8895   3
   1 -18   5 93.7710 24.1566   4
   1 -18   5 16.7414 22.0303   2
   1 -18   5 67.6876 22.7308   1
  -1  18  -5 36.0677 21.5509   3
   2 -18   5 19.2082 19.8798   4
   2 -18   5 20.7046 22.7969   1
  -2  18  -5 47.6754 26.0768   3
  -9   0   6 65.9832 28.1885   2
  -8   0   6 769.410 52.2287   2
   8   0  -6 792.141 37.5628   1
  -7   0   6 49.4944 20.9164   2
   7   0  -6 61.4966 14.4332   1
  -6   0   6 784.741 45.3736   2
   6   0  -6 836.874 35.8603   1
   5   0  -6 18.4513 11.0367   1
  -5   0   6 26.5894 15.4061   2
   4   0  -6 37.6734 10.3570   1
  -4   0   6 23.1397 13.9206   2
   3   0  -6 96.9905 12.7801   1
  -3   0   6 78.2664 9.38748   1
  -3   0   6 76.6782 14.9285   2
  -2   0   6 2067.49 67.6610   1
  -2   0   6 2047.72 71.0040   2
  -1   0   6 165.001 15.4754   2
  -1   0   6 160.637 14.0533   1
   0   0   6 3551.10 112.578   1
   0   0   6 3528.99 112.337   2
   1   0   6 9.78158 8.86170   2
   1   0   6 6.92420 8.86868   1
   1   0   6 2.69080 5.65353   4
   2   0   6 33.5383 10.6397   1
   2   0   6 26.7756 7.32968   4
   3   0   6 531.743 29.5183   1
   3   0   6 551.521 24.1387   4
   4   0   6 853.826 41.3634   1
   4   0   6 828.856 33.9709   4
   5   0   6 10.8977 9.82031   4
   5   0   6 13.4920 15.4782   1
  -5   0  -6 10.5249 13.1947   3
   6   0   6 1943.68 69.5054   4
  -6   0  -6 1817.89 71.4644   3
   6   0   6 1820.85 74.5822   1
   7   0   6 17.9729 17.9661   1
  -7   0  -6 35.7990 16.3166   3
   7   0   6 34.1565 15.7350   4
   8   0   6 432.516 35.8793   4
   8   0   6 486.077 41.5694   1
  -9  -1   6 38.5185 26.0640   2
  -9   1   6 11.5031 28.1693   2
   9   1  -6 36.0400 20.7642   1
  -8  -1   6 3.43483 22.3837   2
  -8   1   6 6.15774 23.2085   2
   8   1  -6 18.5596 15.1664   1
   7  -1  -6 -6.5998 11.0378   1
  -7  -1   6 -26.506 18.8137   2
   7   1  -6 -19.388 13.0100   1
  -7   1   6 -19.254 19.2048   2
   6  -1  -6 291.843 20.0903   1
  -6  -1   6 266.214 28.6843   2
   6   1  -6 240.331 20.8258   1
  -6   1   6 216.555 26.7081   2
   5  -1  -6 24.9038 10.3366   1
  -5  -1   6 13.5200 15.2218   2
   5   1  -6 35.6499 12.2295   1
  -5   1   6 28.9547 15.4182   2
  -4  -1   6 1115.81 39.7488   1
   4  -1  -6 1076.60 40.6328   1
  -4  -1   6 1082.29 47.1512   2
  -4   1   6 1114.51 47.8155   2
   4   1  -6 1076.83 42.2234   1
  -3  -1   6 5.08675 7.00073   1
  -3  -1   6 18.9626 11.4749   2
  -3   1   6 1.21584 5.84323   1
   3   1  -6 4.96952 9.41235   1
  -3   1   6 24.0291 11.9671   2
  -2  -1   6 291.212 21.1444   2
  -2  -1   6 279.614 17.3007   1
  -2   1   6 273.072 15.9972   1
  -2   1   6 295.522 20.0799   2
  -1  -1   6 198.278 14.6465   1
  -1  -1   6 174.511 16.1800   2
  -1   1   6 171.740 15.8372   2
  -1   1   6 164.798 13.8488   1
   0  -1   6 47.7892 11.5799   2
   0  -1   6 60.7571 11.4826   1
   0   1   6 57.2501 10.4623   2
   0   1   6 53.7472 9.90183   1
   1  -1   6 32.8146 7.72604   4
   1  -1   6 54.0183 12.1465   1
   1  -1   6 49.9429 11.3057   2
   1   1   6 54.3827 11.8162   1
   1   1   6 42.5572 9.88937   2
   2  -1   6 1415.65 48.3368   4
   2  -1   6 1371.23 52.8448   1
   2   1   6 1431.79 53.6256   1
   2   1   6 1389.64 46.0902   4
   3  -1   6 46.8645 9.41167   4
   3  -1   6 21.8038 11.5690   1
   3   1   6 28.1790 11.9742   1
   3   1   6 39.6008 7.90798   4
   4  -1   6 859.553 40.9632   1
   4  -1   6 809.724 34.1148   4
   4   1   6 809.147 39.7318   1
   4   1   6 764.639 32.0060   4
   5  -1   6 -5.1444 9.91824   4
   5  -1   6 -2.4744 14.3203   1
   5   1   6 -5.1041 8.58406   4
   5   1   6 -12.158 13.1238   1
  -5   1  -6 2.10323 13.9330   3
   6  -1   6 11.5367 16.2923   1
   6  -1   6 -6.4823 11.5207   4
  -6  -1  -6 -4.4732 13.7896   3
   6   1   6 -1.1050 15.6831   1
   6   1   6 4.53851 11.2832   4
  -6   1  -6 -10.587 12.9550   3
  -7  -1  -6 -4.2317 14.1874   3
   7  -1   6 18.1644 19.2463   1
   7  -1   6 -5.0659 13.8949   4
  -7   1  -6 19.1049 15.7838   3
   7   1   6 17.2661 18.2803   1
   7   1   6 21.3976 14.6836   4
   8  -1   6 294.308 32.0423   1
   8  -1   6 281.873 29.4422   4
  -8   1  -6 288.426 28.3873   3
   8   1   6 213.918 30.7387   1
  -9  -2   6 32.9297 25.5635   2
   9   2  -6 -2.8112 16.4170   1
  -9   2   6 15.3607 26.3790   2
  -8  -2   6 -1.5116 22.5241   2
  -8   2   6 4.92448 20.9957   2
   8   2  -6 20.1851 16.6084   1
   7  -2  -6 22.4650 10.7430   1
  -7  -2   6 19.8667 21.0427   2
  -7   2   6 -18.218 18.1995   2
   7   2  -6 14.6461 15.3164   1
  -6  -2   6 21.0784 18.3854   2
   6  -2  -6 31.9724 10.2973   1
  -6   2   6 5.81589 16.6153   2
   6   2  -6 28.2419 14.1107   1
   5  -2  -6 -2.9604 8.79443   1
  -5  -2   6 -7.9434 13.0660   2
  -5   2   6 4.66146 16.1477   2
   5   2  -6 -3.3810 11.9490   1
  -4  -2   6 1.36191 12.7794   2
   4  -2  -6 -2.6654 7.96291   1
  -4  -2   6 -9.6780 6.97693   1
   4   2  -6 1.34888 10.4028   1
  -4   2   6 -1.1612 12.9259   2
  -3  -2   6 9.30715 12.0201   2
  -3  -2   6 8.11547 7.36462   1
  -3   2   6 9.38501 5.39172   1
   3   2  -6 1.98776 8.90581   1
  -3   2   6 14.8252 11.5066   2
  -2  -2   6 2.40839 7.88431   1
  -2  -2   6 -2.0641 10.1137   2
  -2   2   6 2.48869 5.63857   1
  -2   2   6 5.72647 9.12700   2
  -1  -2   6 59.9149 10.3518   1
  -1  -2   6 52.1685 11.1474   2
  -1   2   6 55.6970 9.18664   1
  -1   2   6 45.9230 10.1496   2
   0  -2   6 126.745 13.9916   1
   0  -2  -6 129.055 8.00951   4
   0  -2   6 111.690 13.7353   2
   0   2   6 145.093 13.2023   2
   0   2   6 141.580 13.7795   1
   1  -2   6 112.780 11.4195   4
   1  -2   6 116.679 14.4585   1
   1   2   6 107.339 11.7934   2
   1   2   6 69.7216 12.0024   1
   2  -2   6 23.1567 8.36435   4
   2  -2   6 19.2668 10.7712   1
   2   2   6 12.9433 4.89896   4
   2   2   6 22.1921 10.4229   1
   3  -2   6 78.1663 14.8961   1
   3  -2   6 69.4239 10.9715   4
   3   2   6 79.5072 8.59340   4
   3   2   6 66.1185 14.3070   1
   4  -2   6 8.58597 9.57255   4
   4  -2   6 31.3881 12.9736   1
   4   2   6 5.04737 6.97591   4
   4   2   6 17.2647 14.5687   1
  -4   2  -6 15.6635 12.8876   3
   5  -2   6 -14.728 11.8722   1
   5  -2   6 -8.2255 9.79079   4
   5   2   6 -4.7449 8.24494   4
  -5   2  -6 -7.6787 13.4386   3
   5   2   6 -0.1696 14.5276   1
   6  -2   6 55.7595 14.8303   4
   6  -2   6 42.6944 16.7308   1
  -6  -2  -6 32.6735 14.6829   3
   6   2   6 47.1241 19.9953   1
   6   2   6 42.3356 12.7262   4
  -6   2  -6 53.4905 17.8982   3
  -7  -2  -6 -13.280 12.7604   3
   7  -2   6 13.9556 18.9000   1
   7  -2   6 5.17326 14.9879   4
  -7   2  -6 8.56020 15.7620   3
   7   2   6 14.5974 17.9160   1
   7   2   6 17.1617 18.5169   4
   8  -2   6 13.7625 18.8996   1
   8  -2   6 -1.3669 17.1380   4
   8   2   6 37.3466 20.9246   1
  -8   2  -6 -2.4437 16.0891   3
  -9  -3   6 1.84352 24.9697   2
  -9   3   6 27.7341 25.7767   2
   9   3  -6 18.1062 18.0234   1
  -8  -3   6 13.3665 24.0921   2
   8   3  -6 57.5922 19.0799   1
  -8   3   6 74.1789 27.0498   2
  -7  -3   6 0.13587 20.1665   2
  -7   3   6 39.9005 19.6211   2
   7   3  -6 17.1609 16.6665   1
   6  -3  -6 123.511 12.4459   1
  -6  -3   6 152.612 23.8710   2
   6   3  -6 117.407 18.0687   1
  -6   3   6 110.617 22.4146   2
  -5  -3   6 47.4028 17.3622   2
   5  -3  -6 63.5661 10.1706   1
   5   3  -6 69.8869 15.6694   1
  -5   3   6 28.7388 16.5513   2
  -4  -3   6 348.967 20.3052   1
   4  -3  -6 366.941 18.6821   1
  -4  -3   6 349.919 26.1081   2
   4   3  -6 304.289 22.7127   1
  -4   3   6 323.011 26.3778   2
  -3  -3   6 197.360 16.1409   1
  -3  -3   6 210.969 20.4177   2
  -3   3   6 198.935 18.6953   2
   3   3  -6 182.568 17.3582   1
  -2  -3   6 592.925 30.0768   2
  -2  -3   6 610.421 27.8749   1
   2   3  -6 628.354 29.1406   1
  -2   3   6 637.129 29.2241   2
  -2   3   6 598.438 23.9710   1
  -1  -3   6 10.8674 10.7442   2
  -1  -3   6 23.9465 9.99514   1
  -1   3   6 10.8858 8.53077   2
  -1   3   6 16.5303 7.21861   1
   0  -3   6 17.6721 10.4872   1
   0  -3   6 13.2920 9.99296   2
   0   3   6 22.8191 8.62729   1
   0   3   6 17.2658 7.83581   2
   1  -3   6 220.274 19.0977   1
   1  -3   6 207.826 15.8592   4
   1   3   6 232.033 14.8159   2
   1   3   6 208.459 16.7185   1
   2  -3   6 1364.27 48.8584   4
   2  -3   6 1313.32 52.2540   1
   2   3   6 1329.49 46.5940   2
   2   3   6 1389.42 51.9149   1
   3  -3   6 48.2392 13.6874   1
   3  -3   6 70.6249 11.7730   4
   3   3   6 71.2492 14.5827   1
  -3   3  -6 74.1338 16.2057   3
   3   3   6 64.5184 7.19061   4
   4  -3   6 327.450 27.5014   1
   4  -3   6 242.563 20.2675   4
   4   3   6 248.456 15.4575   4
   4   3   6 227.518 23.7339   1
  -4   3  -6 365.260 30.0608   3
   5  -3   6 75.3183 14.7736   4
   5  -3   6 72.5908 17.3813   1
   5   3   6 74.4935 19.6445   1
  -5   3  -6 73.2031 17.0212   3
   5   3   6 70.7137 11.5178   4
   6  -3   6 19.2263 16.1372   1
   6  -3   6 -2.4780 12.8914   4
  -6  -3  -6 15.4529 13.5854   3
   6   3   6 19.2224 18.3086   4
  -6   3  -6 10.9753 15.9246   3
   6   3   6 28.6233 17.8013   1
   7  -3   6 -27.793 16.8446   1
  -7  -3  -6 -6.9352 12.9916   3
   7  -3   6 -19.084 13.4666   4
   7   3   6 10.9967 21.0163   1
  -7   3  -6 -17.968 14.9513   3
   8  -3   6 146.392 25.6802   1
   8  -3   6 117.488 22.8480   4
  -8   3  -6 133.817 23.2908   3
   8   3   6 132.512 28.6870   1
  -9  -4   6 1.84851 24.2249   2
  -9   4   6 18.9919 28.0733   2
   9   4  -6 -13.831 18.2464   1
  -8  -4   6 740.281 50.2227   2
  -8   4   6 841.793 53.0532   2
   8   4  -6 750.781 43.6423   1
  -7  -4   6 -10.426 17.8132   2
  -7   4   6 -5.9993 18.6621   2
   7   4  -6 0.92356 16.5188   1
   6  -4  -6 389.589 23.3233   1
  -6  -4   6 389.417 34.2448   2
   6   4  -6 413.731 28.6282   1
  -6   4   6 401.452 34.3670   2
   5  -4  -6 9.71370 7.43760   1
  -5  -4   6 3.25946 15.3836   2
  -5   4   6 5.57842 15.3269   2
   5   4  -6 4.95308 14.1849   1
  -4  -4   6 32.0903 10.1875   1
  -4  -4   6 30.5130 14.2507   2
   4  -4  -6 28.1367 8.42468   1
   4   4  -6 35.7124 12.8557   1
  -4   4   6 32.3729 14.3968   2
  -3  -4   6 23.3289 10.0703   1
  -3  -4   6 0.50591 12.0076   2
   3   4  -6 21.1248 10.7708   1
  -3   4   6 11.4553 11.3169   2
  -2  -4   6 1535.88 52.6175   1
  -2  -4   6 1354.74 53.9479   2
  -2   4   6 1413.02 51.7516   2
  -2   4   6 1386.72 46.8113   1
   2   4  -6 1427.00 53.5660   1
  -1  -4   6 202.645 19.0972   2
  -1  -4   6 253.956 19.9112   1
  -1   4   6 232.635 14.9136   1
  -1   4   6 243.322 16.3697   2
   0  -4   6 3024.72 101.048   2
   0  -4   6 3064.44 99.7286   1
   0   4   6 2973.03 95.2845   2
   0   4   6 3129.29 97.6718   1
   1  -4   6 25.5897 10.7871   1
   1  -4   6 27.0101 9.66185   4
   1   4   6 19.9018 6.72618   2
   1   4   6 22.0310 9.98743   1
   2  -4   6 212.110 17.5597   4
   2  -4   6 212.146 20.2262   1
   2   4   6 192.617 18.8143   1
   2   4   6 192.123 13.4874   2
  -2   4  -6 225.491 23.1171   3
   3  -4   6 192.486 17.4982   4
   3  -4   6 266.405 23.4548   1
   3   4   6 230.209 22.7274   1
  -3   4  -6 204.386 23.8760   3
   4  -4   6 526.544 28.2140   4
   4  -4   6 476.660 30.2113   1
  -4   4  -6 466.540 32.0813   3
   4   4   6 489.045 31.1770   1
   5  -4   6 -5.3559 14.4573   1
   5  -4   6 -4.1121 11.4785   4
   5   4   6 -13.556 14.0264   1
  -5   4  -6 -13.142 13.5071   3
   6  -4   6 1019.42 46.6519   4
   6  -4   6 915.243 47.6612   1
  -6   4  -6 986.177 50.2035   3
   6   4   6 1023.17 51.6395   1
   7  -4   6 -11.876 14.6972   4
   7  -4   6 21.3483 19.4936   1
  -7  -4  -6 -7.0868 12.7030   3
   7   4   6 10.0858 21.0993   1
  -7   4  -6 35.7811 18.0418   3
   8  -4   6 250.537 29.1471   4
   8  -4   6 329.194 32.8396   1
   8   4   6 275.564 34.8987   1
  -8   4  -6 281.776 30.7072   3
  -8  -5   6 8.48078 23.4825   2
   8   5  -6 -0.0510 18.7956   1
  -8   5   6 5.68862 21.4840   2
  -7  -5   6 5.11875 20.8167   2
   7   5  -6 -28.052 16.2585   1
  -7   5   6 6.64093 19.9957   2
  -6  -5   6 728.789 43.1202   2
  -6   5   6 777.710 43.6100   2
   6   5  -6 754.997 39.8083   1
  -5  -5   6 -3.8183 14.4207   2
   5  -5  -6 -4.4480 6.30011   1
  -5   5   6 10.9866 15.1945   2
   5   5  -6 5.95408 13.3382   1
  -4  -5   6 1089.96 43.5159   1
  -4  -5   6 1013.83 47.4392   2
   4  -5  -6 1067.65 37.5330   1
  -4   5   6 1115.45 47.2201   2
   4   5  -6 1133.15 45.9683   1
  -3  -5   6 43.3985 13.4600   2
  -3  -5   6 44.4815 12.0050   1
  -3   5   6 58.4041 13.5390   2
   3   5  -6 37.9197 13.6035   1
  -2  -5   6 107.093 15.9005   2
  -2  -5   6 121.144 15.2833   1
  -2   5   6 107.726 13.3292   2
   2   5  -6 102.734 15.0913   1
  -1  -5   6 22.6493 12.6197   2
  -1  -5   6 32.6108 11.7345   1
   1   5  -6 23.2255 12.6289   1
  -1   5   6 23.7940 8.31343   2
  -1   5   6 22.4850 7.09225   1
   0  -5   6 52.1374 11.6874   4
   0  -5   6 56.8402 14.5725   2
   0  -5   6 73.5461 13.1663   1
   0   5   6 57.4164 8.16891   2
   0   5  -6 89.4602 15.0625   3
   0   5   6 52.0570 10.1143   1
   1  -5   6 2.88795 10.2677   1
   1  -5   6 4.29942 9.82765   4
   1   5   6 13.8430 5.82593   2
  -1   5  -6 16.9775 13.2113   3
   1   5   6 19.4856 9.26703   1
   2  -5   6 1562.69 56.7216   4
   2  -5   6 1577.93 58.9125   1
  -2   5  -6 1398.32 60.0139   3
   2   5   6 1621.55 50.2522   2
   2   5   6 1576.13 58.5901   1
   3  -5   6 -9.7030 9.77762   4
   3  -5   6 2.95029 11.5820   1
  -3   5  -6 18.4030 14.2349   3
   3   5   6 -1.9457 11.0815   1
   3   5   6 -4.5431 6.12821   2
   4  -5   6 846.084 39.3605   4
   4  -5   6 861.756 42.0478   1
  -4   5  -6 853.539 43.9100   3
   4   5   6 870.562 42.8064   1
   5  -5   6 29.2326 15.3660   1
   5  -5   6 41.5885 14.4806   4
   5   5   6 41.8925 17.5540   1
  -5   5  -6 28.2683 17.7917   3
   6  -5   6 -4.5628 13.8418   4
   6  -5   6 -0.2082 16.6998   1
  -6   5  -6 -4.7454 16.3703   3
   6   5   6 7.23111 18.6622   1
   7  -5   6 8.37027 16.1212   4
   7  -5   6 38.4519 19.4449   1
  -7   5  -6 5.34331 17.7696   3
   7   5   6 44.9644 21.4557   1
   8  -5   6 194.885 27.3589   4
   8  -5   6 311.900 32.9378   1
   8   5   6 203.916 31.3008   1
  -8   5  -6 295.127 32.4118   3
  -8  -6   6 16.5610 24.2800   2
   8   6  -6 25.6358 20.9433   1
  -8   6   6 40.2574 23.0698   2
  -7  -6   6 -1.3710 18.6435   2
   7   6  -6 -17.478 18.2407   1
  -7   6   6 13.8603 21.4864   2
  -6  -6   6 33.7239 19.7794   2
  -6   6   6 31.9559 18.4243   2
   6   6  -6 -4.3113 16.6932   1
  -5  -6   6 31.1849 16.0863   2
  -5  -6   6 15.6289 10.9295   1
   5   6  -6 23.3408 15.9412   1
  -5   6   6 20.6886 15.1395   2
  -4  -6   6 24.5874 15.3506   2
  -4  -6   6 6.07276 10.3125   1
   4   6  -6 0.56549 9.83121   3
  -4   6   6 2.39254 13.0606   2
   4   6  -6 15.6760 14.5187   1
  -3  -6   6 126.949 19.0103   2
  -3  -6   6 94.8993 14.5207   1
   3   6  -6 145.506 16.5241   3
  -3   6   6 104.881 15.1137   2
   3   6  -6 100.322 16.6913   1
  -2  -6   6 113.559 16.5306   2
  -2  -6   6 153.448 16.6565   1
   2   6  -6 199.296 18.8153   3
  -2   6   6 186.156 15.9924   2
   2   6  -6 190.764 19.0834   1
  -1  -6   6 9.41580 12.0909   2
  -1  -6   6 4.77954 10.1429   1
  -1   6   6 2.86516 6.21954   1
   1   6  -6 22.7057 11.8846   1
   1   6  -6 -2.9853 11.7597   3
  -1   6   6 1.16995 7.41361   2
   0  -6   6 56.5302 12.1412   4
   0  -6   6 86.5042 15.3237   2
   0  -6   6 72.2785 13.6880   1
   0   6  -6 73.9993 15.0891   3
   0   6   6 94.0095 11.7426   1
   0   6   6 65.9384 8.09634   2
   1  -6   6 181.342 18.9458   1
   1  -6   6 234.735 19.9573   4
   1   6   6 216.309 18.5850   1
  -1   6  -6 207.607 22.0627   3
   1   6   6 192.312 10.5265   2
   2  -6   6 2.60880 10.3790   4
   2  -6   6 18.4165 12.6165   1
  -2   6  -6 -2.9393 11.8179   3
   2   6   6 -0.1803 9.63090   1
   3  -6   6 39.0888 12.9732   4
   3  -6   6 42.4814 13.9529   1
  -3   6  -6 39.9437 16.6043   3
   3   6   6 50.2853 14.5414   1
   4  -6   6 13.5609 14.5663   1
   4  -6   6 -1.5810 11.7052   4
  -4   6  -6 5.11303 15.2567   3
   4   6   6 13.8464 15.3712   1
   5  -6   6 -21.527 12.8750   1
   5  -6   6 12.2474 13.7169   4
   5   6   6 -11.646 17.5968   1
  -5   6  -6 5.45688 17.7108   3
   6  -6   6 23.0799 16.7473   1
   6  -6   6 9.98185 14.9312   4
   6   6   6 38.3800 22.4485   1
  -6   6  -6 32.1591 18.4471   3
   7  -6   6 44.2369 19.2486   4
   7  -6   6 54.3710 21.2110   1
   7   6   6 59.5739 23.5358   1
  -7   6  -6 29.8532 19.4425   3
   8  -6   6 -25.066 18.9361   1
   8  -6   6 9.92407 19.2021   4
  -8   6  -6 -5.5705 18.3346   3
   8   6   6 3.47202 24.8281   1
  -8  -7   6 -14.970 22.3609   2
  -8   7   6 -8.7148 21.2305   2
   8   7  -6 9.27255 21.0391   1
  -7  -7   6 18.2974 19.4866   2
   7   7  -6 -16.218 19.0600   1
  -7   7   6 -19.752 19.1346   2
  -6  -7   6 192.998 25.6854   2
   6   7  -6 163.485 24.3535   1
  -6   7   6 164.398 25.1578   2
  -5  -7   6 11.1367 12.2670   1
  -5  -7   6 16.7354 15.3642   2
  -5   7   6 8.44104 14.8054   2
   5   7  -6 37.4744 16.4023   1
  -4  -7   6 203.801 20.5515   1
  -4  -7   6 237.488 24.8496   2
  -4   7   6 204.674 21.1345   2
   4   7  -6 207.148 18.0300   3
   4   7  -6 204.584 23.2921   1
  -3  -7   6 22.7667 13.9553   2
  -3  -7   6 -3.7187 11.9975   1
  -3   7   6 -10.276 9.80325   2
   3   7  -6 -15.928 11.0105   1
   3   7  -6 8.00803 10.1119   3
  -2  -7   6 109.112 16.5730   2
  -2  -7   6 118.249 15.8115   1
   2   7  -6 99.4998 15.2993   3
  -2   7   6 98.2145 12.6593   2
   2   7  -6 118.510 17.0457   1
  -1  -7   6 70.6922 16.3031   2
  -1  -7   6 77.8540 14.5811   1
   1   7  -6 83.8601 15.8040   1
  -1   7   6 77.7406 9.59289   2
   1   7  -6 72.3430 14.7956   3
   0  -7   6 55.9253 14.9032   2
   0  -7   6 64.0823 13.9282   1
   0  -7   6 26.6260 12.3882   4
   0   7  -6 51.6362 14.6959   1
   0   7   6 27.7047 5.75647   2
   0   7  -6 28.6008 12.7897   3
   0   7   6 28.6152 8.79839   1
   1  -7   6 184.561 19.3842   1
   1  -7   6 160.683 17.6617   4
  -1   7  -6 144.551 20.3067   3
   1   7   6 151.376 15.6809   1
   2  -7   6 246.316 22.8537   1
   2  -7   6 311.265 22.9911   4
   2   7   6 289.819 21.7295   1
  -2   7  -6 223.904 24.9299   3
   3  -7   6 16.2509 14.3149   1
   3  -7   6 9.86644 11.3968   4
   3   7   6 8.54137 12.7067   1
  -3   7  -6 3.67338 13.8251   3
   4  -7   6 310.598 27.6368   1
   4  -7   6 329.981 26.4169   4
   4   7   6 344.507 31.2848   1
  -4   7  -6 342.933 32.9614   3
   5  -7   6 40.9817 18.0730   1
   5  -7   6 5.68872 14.6148   4
   5   7   6 20.0217 18.0378   1
  -5   7  -6 9.21207 17.9307   3
   6  -7   6 -12.424 14.9825   4
   6  -7   6 27.1339 16.9744   1
   6   7   6 0.02263 19.7366   1
  -6   7  -6 21.9824 19.3219   3
   7  -7   6 -8.0793 16.7035   1
   7  -7   6 -8.8443 16.7989   4
   7   7   6 -32.372 21.4877   1
  -7   7  -6 -24.440 18.0146   3
   8  -7   6 121.433 25.5094   4
   8  -7   6 88.8868 23.4639   1
  -8   7  -6 138.939 27.7550   3
   8   7   6 80.9934 26.6459   1
  -8  -8   6 581.631 47.9463   2
  -8   8   6 658.468 46.3560   2
   8   8  -6 574.118 44.6672   1
  -7  -8   6 13.8007 19.1048   2
   7   8  -6 2.08212 18.2059   1
  -7   8   6 6.53159 20.7451   2
  -6  -8   6 488.336 37.9470   2
  -6   8   6 424.907 34.9304   2
   6   8  -6 507.337 37.1591   1
  -5  -8   6 17.6600 14.3477   1
  -5  -8   6 -15.288 14.6442   2
  -5   8   6 25.3540 16.2014   2
   5   8  -6 31.9278 19.3100   1
  -4  -8   6 25.9404 14.6887   1
  -4  -8   6 14.6957 15.5443   2
  -4   8   6 23.9778 13.4198   2
   4   8  -6 0.60393 10.2411   3
   4   8  -6 21.8962 17.4239   1
  -3  -8   6 11.6180 14.3722   2
  -3  -8   6 13.7138 12.0002   1
   3   8  -6 24.6797 16.3374   1
  -3   8   6 22.5732 11.4743   2
   3   8  -6 -9.3553 10.7248   3
  -2  -8   6 911.722 40.1602   1
  -2  -8   6 957.875 43.5973   2
   2   8  -6 877.014 41.6190   1
   2   8  -6 853.429 39.5439   3
  -2   8   6 910.553 35.4607   2
  -1  -8   6 28.6278 13.8866   1
  -1  -8   6 23.4911 13.3808   2
  -1   8   6 5.93429 6.27293   2
   1   8  -6 6.71122 12.2619   3
   1   8  -6 6.47455 13.0774   1
   0  -8   6 784.775 39.6558   2
   0  -8   6 818.754 39.1329   4
   0  -8   6 895.629 39.4321   1
   0   8   6 885.674 34.7907   1
   0   8  -6 855.078 41.5553   3
   0   8  -6 841.790 39.9813   1
   1  -8   6 24.2908 13.2157   4
   1  -8   6 33.9367 13.2202   1
   1   8   6 -3.9470 9.41705   1
  -1   8  -6 3.48393 12.8404   3
  -1   8  -6 15.6961 14.7727   1
   2  -8   6 115.549 16.4595   4
   2  -8   6 161.110 19.4184   1
   2   8   6 117.612 17.3941   1
  -2   8  -6 158.602 22.0159   3
   3  -8   6 12.8190 13.6247   4
   3  -8   6 1.11293 12.6637   1
  -3   8  -6 6.14349 15.3461   3
   3   8   6 -2.9081 14.6895   1
   4  -8   6 309.505 26.7651   4
   4  -8   6 297.809 27.2486   1
   4   8   6 311.936 29.0541   1
  -4   8  -6 314.699 30.7075   3
   5  -8   6 5.10295 14.5932   4
   5  -8   6 5.12652 15.0515   1
  -5   8  -6 63.1484 21.5787   3
   5   8   6 32.4188 20.6857   1
   6  -8   6 988.135 50.9447   4
   6  -8   6 987.120 50.8045   1
   6   8   6 990.056 56.3119   1
  -6   8  -6 985.332 54.7748   3
   7  -8   6 10.7972 19.5382   1
   7  -8   6 7.74328 18.3737   4
   7   8   6 20.0289 24.4858   1
  -7   8  -6 23.4938 20.2126   3
  -8  -9   6 47.1511 25.4743   2
  -8   9   6 -24.991 20.8135   2
   8   9  -6 11.1506 24.5954   1
  -7  -9   6 -3.4524 19.9015   2
  -7   9   6 14.0439 18.4692   2
   7   9  -6 1.76268 22.1402   1
  -6  -9   6 447.526 37.7546   2
  -6   9   6 467.499 35.8521   2
   6   9  -6 395.289 35.1373   1
  -5  -9   6 -11.140 15.4138   2
  -5  -9   6 -9.6866 12.7158   1
   5   9  -6 4.14269 17.1139   1
  -5   9   6 -7.0127 14.8565   2
  -4  -9   6 1417.43 63.1052   2
  -4   9   6 1606.10 59.2695   2
   4   9  -6 1539.16 64.6164   1
  -3  -9   6 7.39830 12.8450   1
  -3  -9   6 9.92259 13.4513   2
   3   9  -6 15.5950 15.7559   1
   3   9  -6 5.93012 11.6944   3
  -3   9   6 -8.2442 10.2385   2
  -2  -9   6 217.520 22.6682   2
  -2  -9   6 192.418 20.5430   1
   2   9  -6 240.081 24.0440   1
   2   9  -6 180.874 20.3728   3
  -2   9   6 196.895 15.4566   2
  -1  -9   6 -15.050 11.8022   1
  -1  -9   6 -9.2159 12.4104   2
   1   9  -6 -2.4417 12.3868   3
   1   9  -6 16.7180 15.7422   1
   0  -9   6 323.901 24.5885   1
   0  -9   6 329.914 28.2477   2
   0  -9   6 369.488 27.0618   4
   0   9  -6 315.895 28.6179   3
   0   9  -6 318.769 28.0647   1
   1  -9   6 14.7890 12.3840   4
   1  -9   6 -3.1567 12.5126   1
   1   9   6 15.1630 10.1971   1
  -1   9  -6 28.9666 16.3323   3
  -1   9  -6 28.8299 14.6955   1
   2  -9   6 1208.56 50.9646   4
   2  -9   6 1159.94 50.3540   1
   2   9   6 1296.92 51.1254   1
  -2   9  -6 1196.05 51.5522   1
  -2   9  -6 1140.96 54.3053   3
   3  -9   6 129.170 19.2899   1
   3  -9   6 79.8470 16.4413   4
  -3   9  -6 110.922 18.8892   1
   3   9   6 75.1868 17.2070   1
  -3   9  -6 143.405 24.9090   3
   4  -9   6 789.710 41.5163   4
   4  -9   6 873.700 44.1854   1
  -4   9  -6 821.599 48.3549   3
   4   9   6 845.962 47.0560   1
   5  -9   6 26.8962 16.3431   1
   5  -9   6 17.4073 15.5342   4
   5   9   6 40.4849 21.1194   1
  -5   9  -6 21.2025 20.8624   3
   6  -9   6 -0.0436 16.5297   4
   6  -9   6 27.1048 18.7850   1
   6   9   6 -17.862 22.1458   1
  -6   9  -6 13.6811 21.2675   3
   7  -9   6 11.7689 19.5250   4
   7  -9   6 53.3706 21.6770   1
   7   9   6 74.0217 27.2407   1
  -7   9  -6 40.2818 23.0500   3
  -7 -10   6 11.6752 22.1423   2
   7  10  -6 -42.966 21.2430   1
  -6 -10   6 139.601 25.7222   2
   6  10  -6 118.241 24.6858   1
  -6  10   6 94.8318 21.7917   2
  -5 -10   6 27.4537 19.8523   2
  -5 -10   6 -11.812 14.7413   1
   5  10  -6 10.2428 17.4190   1
  -5  10   6 -5.1792 14.2642   2
  -4 -10   6 20.5604 15.9187   2
  -4 -10   6 18.9878 14.8667   1
   4  10  -6 34.3170 20.5982   1
  -4  10   6 11.2818 13.2012   2
  -3 -10   6 62.7537 17.6749   2
  -3 -10   6 76.6534 18.2274   1
   3  10  -6 46.9422 14.2554   3
   3  10  -6 73.0695 20.9676   1
  -2 -10   6 508.074 34.1081   2
  -2 -10   6 560.334 32.3079   1
   2  10  -6 592.537 32.7818   3
   2  10  -6 500.584 34.2802   1
  -1 -10   6 28.5032 16.2398   1
  -1 -10   6 38.1388 16.1426   2
   1  10  -6 10.0187 13.6597   3
   1  10  -6 48.6892 16.7642   1
   0 -10   6 159.063 20.7262   4
   0 -10   6 205.526 22.0313   1
   0 -10   6 232.635 25.5259   2
   0  10  -6 237.726 25.2425   3
   0  10  -6 192.415 22.8930   1
   1 -10   6 221.875 24.1530   1
   1 -10   6 154.029 20.0112   4
  -1  10  -6 181.468 22.2149   1
  -1  10  -6 211.349 26.6282   3
   2 -10   6 15.1043 14.9801   4
   2 -10   6 49.2170 17.1532   1
  -2  10  -6 52.2383 16.1783   1
   2  10   6 36.5350 15.1366   1
  -2  10  -6 27.5128 16.1553   3
   3 -10   6 4.93956 15.0160   4
   3 -10   6 -13.958 14.6107   1
  -3  10  -6 1.43778 15.8932   3
  -3  10  -6 18.1707 15.2046   1
   3  10   6 -6.8142 14.7859   1
   4 -10   6 65.1549 18.4055   4
   4 -10   6 42.9959 16.9203   1
  -4  10  -6 37.9881 18.4430   1
   4  10   6 28.5214 20.4618   1
  -4  10  -6 82.2496 23.5228   3
   5 -10   6 9.17220 18.8467   1
   5 -10   6 -1.0234 16.2865   4
  -5  10  -6 28.7195 21.5857   3
   5  10   6 -18.175 18.5626   1
   6 -10   6 210.531 26.8869   1
   6 -10   6 162.399 25.3036   4
   6  10   6 154.426 30.8154   1
  -6  10  -6 215.520 30.5626   3
   7 -10   6 26.6361 19.3403   1
   7 -10   6 1.63395 20.5792   4
  -7  10  -6 -9.9777 21.0246   3
   7  10   6 -22.497 24.0479   1
  -7 -11   6 1.24364 20.7907   2
   7  11  -6 15.9590 25.2125   1
  -6 -11   6 62.8737 23.4111   2
   6  11  -6 36.0077 23.9188   1
  -5 -11   6 5.72748 18.6778   2
  -5 -11   6 -5.2142 16.5456   1
   5  11  -6 12.5212 21.2984   1
  -4 -11   6 89.6189 20.3798   2
  -4 -11   6 70.3460 18.5056   1
   4  11  -6 62.7659 22.8551   1
  -3 -11   6 -3.5831 14.8511   2
  -3 -11   6 11.2258 15.2188   1
   3  11  -6 36.0357 13.7889   3
   3  11  -6 -22.340 16.9784   1
  -2 -11   6 115.986 20.6751   2
  -2 -11   6 72.5740 19.5284   1
   2  11  -6 91.7225 20.7320   1
   2  11  -6 91.7542 17.6527   3
  -1 -11   6 -6.4374 13.8017   2
  -1 -11   6 -0.0846 14.4175   1
   1  11  -6 -2.8925 15.9004   1
   1  11  -6 37.4221 16.7255   3
   0 -11   6 62.0058 17.3123   1
   0 -11   6 70.4451 17.8608   2
   0 -11   6 85.7201 18.3304   4
   0  11  -6 45.1272 19.5580   1
   0  11  -6 63.8711 17.2567   3
   1 -11   6 114.683 18.9878   4
   1 -11   6 152.132 20.7129   1
  -1  11  -6 116.006 20.6801   1
  -1  11  -6 105.903 22.7444   3
   2 -11   6 173.983 23.0243   4
   2 -11   6 153.185 21.7829   1
   2  11   6 159.039 22.8528   1
  -2  11  -6 193.546 24.7511   1
  -2  11  -6 153.723 26.5751   3
   3 -11   6 32.6816 16.4513   1
   3 -11   6 14.5099 15.9039   4
  -3  11  -6 4.58179 16.1391   1
   3  11   6 -5.8754 15.1067   1
  -3  11  -6 50.0599 21.2249   3
   4 -11   6 111.332 22.2439   4
   4 -11   6 119.162 20.9114   1
  -4  11  -6 66.7511 24.8037   3
   4  11   6 109.877 25.0835   1
  -4  11  -6 138.243 22.3829   1
   5 -11   6 21.2613 18.6502   4
   5 -11   6 61.4726 20.9789   1
   5  11   6 59.8414 25.6856   1
  -5  11  -6 57.1919 24.2026   3
   6 -11   6 9.50083 19.3747   4
   6 -11   6 13.5132 20.0412   1
   6  11   6 -4.9484 21.8964   1
  -6  11  -6 -6.8928 22.6275   3
  -6 -12   6 261.945 30.8540   2
   6  12  -6 270.450 33.7058   1
  -5 -12   6 -7.0768 17.2041   2
   5  12  -6 10.8069 20.6701   1
  -4 -12   6 24.1972 18.9640   2
  -4 -12   6 39.5253 19.7603   1
   4  12  -6 -1.2393 18.7252   1
  -3 -12   6 -12.031 15.3380   1
  -3 -12   6 5.28627 16.1508   2
   3  12  -6 -1.8111 20.5935   1
   3  12  -6 6.16554 14.3476   3
  -2 -12   6 740.032 41.4327   2
  -2 -12   6 754.132 43.0432   1
   2  12  -6 790.737 41.0138   3
   2  12  -6 903.009 48.4330   1
  -1 -12   6 -14.425 16.5038   2
  -1 -12   6 7.32710 16.8880   1
   1  12  -6 -1.3774 17.0073   1
   1  12  -6 22.4822 15.6297   3
   0 -12   6 886.348 47.5396   2
   0 -12   6 948.397 45.7373   1
   0  12  -6 966.599 47.0598   1
   0  12  -6 887.822 47.0897   3
   1 -12   6 0.62528 14.4659   4
   1 -12   6 -8.1672 14.5751   1
  -1  12  -6 -1.0237 16.5853   3
  -1  12  -6 26.5790 18.8006   1
   2 -12   6 40.2512 17.1532   4
   2 -12   6 95.4887 20.5246   1
  -2  12  -6 30.0448 19.0898   3
  -2  12  -6 106.388 21.8879   1
   3 -12   6 43.6458 19.3514   1
   3 -12   6 -0.5252 16.0206   4
  -3  12  -6 0.50922 20.2470   3
  -3  12  -6 -2.0930 16.9440   1
   4 -12   6 442.922 34.2691   1
   4 -12   6 461.108 36.4848   4
   4  12   6 312.271 33.6399   1
  -4  12  -6 414.511 41.0954   3
   5 -12   6 34.0485 19.7116   4
   5 -12   6 59.3806 19.3694   1
  -5  12  -6 15.2704 22.8063   3
   5  12   6 27.8715 22.8995   1
   6 -12   6 466.647 36.4506   1
   6 -12   6 318.523 33.8951   4
  -6  12  -6 362.088 39.4217   3
   6  12   6 421.304 43.2559   1
  -6 -13   6 259.646 30.4102   2
   6  13  -6 137.523 31.9571   1
  -5 -13   6 7.70075 18.3300   2
   5  13  -6 40.6471 23.4180   1
  -4 -13   6 1074.00 53.5431   2
  -4 -13   6 955.867 50.2553   1
   4  13  -6 1010.80 54.3905   1
  -3 -13   6 1.11803 17.8377   2
  -3 -13   6 2.33424 19.5718   1
   3  13  -6 -1.9688 19.2326   1
  -2 -13   6 294.738 29.9506   2
  -2 -13   6 376.047 32.5292   1
   2  13  -6 306.123 28.2467   3
   2  13  -6 282.167 31.2391   1
  -1 -13   6 68.9811 19.9440   1
  -1 -13   6 34.8821 19.4159   2
   1  13  -6 66.1385 21.2930   1
   1  13  -6 65.6836 18.6617   3
   0 -13   6 358.027 33.4356   2
   0 -13   6 355.776 31.9324   1
   0  13  -6 270.590 28.7293   1
   0  13  -6 239.007 27.8701   3
   1 -13   6 2.63493 15.0970   4
   1 -13   6 3.66025 16.2619   1
  -1  13  -6 -24.534 15.3070   3
  -1  13  -6 13.6579 17.6663   1
   2 -13   6 894.820 48.8952   4
   2 -13   6 982.563 49.0716   1
  -2  13  -6 912.423 48.2802   1
  -2  13  -6 958.779 53.7340   3
   3 -13   6 58.5777 20.8767   4
   3 -13   6 65.1879 19.2032   1
  -3  13  -6 29.7974 21.9193   1
  -3  13  -6 23.0244 20.7746   3
   4 -13   6 444.072 36.6456   4
   4 -13   6 398.965 32.6885   1
  -4  13  -6 408.987 43.1919   3
   5 -13   6 -4.9635 19.1901   4
   5 -13   6 55.1840 21.3851   1
  -5  13  -6 11.5147 20.5776   3
   5  13   6 52.0954 27.4660   1
  -5 -14   6 19.8834 21.1327   2
   5  14  -6 -9.3117 22.1915   1
  -4 -14   6 42.2443 19.8198   2
  -4 -14   6 -15.669 19.5527   1
   4  14  -6 20.0592 22.2746   1
  -3 -14   6 2.74835 20.9406   1
  -3 -14   6 33.6561 18.2835   2
   3  14  -6 7.59698 21.9990   1
  -2 -14   6 291.108 30.0919   2
  -2 -14   6 345.624 33.7626   1
   2  14  -6 261.106 27.9951   3
   2  14  -6 323.135 33.9349   1
  -1 -14   6 -1.2571 17.2936   2
  -1 -14   6 -4.2955 17.4158   1
   1  14  -6 5.08130 19.5759   1
   1  14  -6 -15.606 15.4299   3
   0 -14   6 229.494 26.9547   1
   0 -14   6 270.570 31.6884   2
   0  14  -6 211.003 27.4629   3
   0  14  -6 288.365 31.4435   1
   1 -14   6 45.5105 19.9696   1
   1 -14   6 27.9561 18.5265   4
  -1  14  -6 26.6488 21.0633   3
  -1  14  -6 14.5422 20.2111   1
   2 -14   6 17.5533 17.3796   4
   2 -14   6 2.37910 17.4197   1
  -2  14  -6 10.2786 19.2791   3
  -2  14  -6 13.2225 17.8084   1
   3 -14   6 20.7170 19.1732   4
   3 -14   6 -16.252 18.5063   1
  -3  14  -6 -21.084 19.2869   3
   4 -14   6 70.3019 22.8945   4
   4 -14   6 160.089 25.8998   1
  -4  14  -6 118.597 29.4770   3
   5 -14   6 -15.411 19.0816   1
   5 -14   6 13.1517 21.0765   4
  -5  14  -6 21.9826 24.2785   3
  -5 -15   6 6.21176 21.3310   2
   5  15  -6 22.2566 28.7339   1
  -4 -15   6 122.770 25.3906   2
  -4 -15   6 45.2440 21.9418   1
   4  15  -6 89.5517 26.9136   1
  -3 -15   6 48.7255 21.3672   2
  -3 -15   6 36.9268 21.0903   1
   3  15  -6 31.8280 25.4384   1
  -2 -15   6 84.2518 22.4303   2
  -2 -15   6 41.6621 21.3189   1
   2  15  -6 40.2893 25.3402   1
   2  15  -6 69.5169 20.1176   3
  -1 -15   6 24.7568 20.1798   2
  -1 -15   6 -46.489 19.2565   1
   1  15  -6 -0.7990 19.7359   1
   1  15  -6 3.36119 17.1262   3
   0 -15   6 43.7672 23.5550   2
   0 -15   6 43.8567 20.6330   1
   0  15  -6 47.1493 23.5106   1
   0  15  -6 55.7479 21.5800   3
   1 -15   6 -3.0713 20.5142   2
   1 -15   6 3.83195 18.6035   4
   1 -15   6 10.7255 20.2549   1
  -1  15  -6 16.0881 18.8407   3
  -1  15  -6 34.7794 19.5994   1
   2 -15   6 28.2973 20.4837   4
   2 -15   6 16.6841 19.5870   1
  -2  15  -6 7.73741 21.9470   3
   3 -15   6 3.33417 20.3244   1
   3 -15   6 -5.9419 17.8959   4
  -3  15  -6 1.03826 21.3053   3
   4 -15   6 -13.354 18.0074   1
   4 -15   6 32.5317 20.2791   4
  -4  15  -6 -1.2395 23.8060   3
  -4 -16   6 43.3391 21.4344   2
  -4 -16   6 20.9287 23.0523   1
   4  16  -6 26.0926 25.7392   1
  -3 -16   6 -13.155 20.4601   1
  -3 -16   6 24.4311 20.1079   2
   3  16  -6 50.0204 25.0125   1
  -2 -16   6 685.850 44.3730   2
  -2 -16   6 657.067 44.5911   1
   2  16  -6 585.712 44.9063   1
  -1 -16   6 5.24293 20.5915   1
  -1 -16   6 12.8013 19.0986   2
   1  16  -6 0.85561 21.7735   1
   1  16  -6 15.4792 17.8432   3
   0 -16   6 430.922 38.4712   1
   0 -16   6 407.122 37.8804   2
   0  16  -6 349.942 36.2820   1
   0  16  -6 357.476 34.2212   3
   1 -16   6 -4.6998 21.4282   2
   1 -16   6 -21.924 17.1234   4
   1 -16   6 20.9341 21.9067   1
  -1  16  -6 -30.778 24.7285   1
  -1  16  -6 8.69810 21.0143   3
   2 -16   6 58.1479 21.9542   1
   2 -16   6 20.6989 19.3226   4
  -2  16  -6 32.6635 24.8701   3
   3 -16   6 -7.2795 20.6735   4
   3 -16   6 32.7634 20.7958   1
  -3  16  -6 20.7485 22.4700   3
  -2 -17   6 92.3356 26.0760   1
  -2 -17   6 207.914 29.2935   2
   2  17  -6 137.500 28.5131   1
  -1 -17   6 52.3094 22.7069   2
  -1 -17   6 68.5148 27.5843   1
   1  17  -6 123.876 30.1346   1
   1  17  -6 103.323 24.8217   3
   0 -17   6 134.322 28.2156   1
   0 -17   6 117.864 26.9944   2
   0  17  -6 161.271 28.3679   3
   0  17  -6 159.146 29.5011   1
   1 -17   6 -14.310 23.0402   1
   1 -17   6 -14.431 22.2636   2
  -1  17  -6 13.5887 20.2503   3
   2 -17   6 337.870 33.4737   1
   2 -17   6 316.942 34.0521   4
  -2  17  -6 334.309 38.9595   3
  -8   0   7 23.3421 23.2136   2
  -7   0   7 -2.0740 22.4524   2
   7   0  -7 -4.2276 13.2052   1
  -6   0   7 19.1162 18.2716   2
   6   0  -7 -8.9020 12.1444   1
  -5   0   7 5.13129 15.2460   2
   5   0  -7 6.51394 11.8730   1
  -4   0   7 -2.5720 14.5377   2
   4   0  -7 7.37381 11.6011   1
  -3   0   7 -9.4236 11.9373   2
   3   0  -7 15.1010 11.2564   1
  -2   0   7 -14.804 10.2249   2
  -2   0   7 11.6654 8.24496   1
  -1   0   7 5.85106 9.03633   1
  -1   0   7 7.02513 10.2052   2
   0   0   7 8.64684 10.2431   2
   0   0   7 -13.559 9.30184   1
   1   0   7 -4.0957 9.90902   2
   1   0   7 21.9473 11.1085   1
   2   0   7 2.09734 6.82317   4
   2   0   7 4.13405 12.4075   1
   3   0   7 -4.2552 13.8047   1
   3   0   7 6.84909 7.53420   4
   4   0   7 -27.449 14.0156   1
   4   0   7 3.86474 8.57332   4
  -5   0  -7 -6.6365 14.2688   3
   5   0   7 -13.728 9.69802   4
   5   0   7 -7.2548 17.1263   1
  -6   0  -7 1.01571 15.0965   3
   6   0   7 -21.946 17.6379   1
  -7   0  -7 -3.2123 16.3923   3
   7   0   7 -39.333 19.4844   1
   8   0   7 -15.629 20.8060   1
  -8  -1   7 10.4776 23.3078   2
   8   1  -7 40.8277 17.6446   1
  -8   1   7 38.7381 25.3408   2
   7  -1  -7 -18.121 12.3773   1
  -7  -1   7 12.0819 22.0338   2
  -7   1   7 29.9716 21.6946   2
   7   1  -7 -27.681 13.0991   1
   6  -1  -7 -3.1831 11.1672   1
  -6  -1   7 -17.368 18.0574   2
  -6   1   7 37.3891 21.2600   2
   6   1  -7 24.8935 13.9809   1
   5  -1  -7 279.194 21.0095   1
  -5  -1   7 295.184 29.5226   2
  -5   1   7 267.690 26.4277   2
   5   1  -7 283.627 22.3723   1
  -4  -1   7 272.648 26.0050   2
   4  -1  -7 339.293 21.0428   1
   4   1  -7 299.694 23.3918   1
  -4   1   7 311.173 27.2854   2
  -3  -1   7 456.368 29.5141   2
  -3  -1   7 386.193 21.3985   1
   3   1  -7 404.999 25.3557   1
  -3   1   7 414.973 27.3939   2
  -2  -1   7 271.985 22.9909   2
  -2  -1   7 246.743 18.3192   1
  -2   1   7 291.190 22.2132   2
  -2   1   7 264.280 17.1430   1
  -1  -1   7 374.368 24.2851   2
  -1  -1   7 349.718 22.3704   1
  -1   1   7 381.401 23.8151   2
  -1   1   7 383.062 21.8068   1
   0  -1   7 100.975 14.9023   2
   0  -1   7 86.3633 14.5693   1
   0   1   7 90.1048 13.9144   1
   0   1   7 51.5097 11.5839   2
   1  -1   7 47.2616 12.6727   1
   1  -1   7 28.3808 12.2994   2
   1   1   7 60.6834 13.8494   1
   1   1   7 54.1232 11.9753   2
   2  -1   7 275.789 17.7154   4
   2  -1   7 308.881 25.3181   1
   2   1   7 268.100 19.8810   2
   2   1   7 294.175 24.1384   1
   2   1   7 250.957 14.4382   4
   3  -1   7 748.853 38.2087   1
   3  -1   7 775.318 32.1725   4
   3   1   7 823.652 40.4069   1
   3   1   7 739.143 29.5459   4
   4  -1   7 47.0603 11.4683   4
   4  -1   7 61.9873 17.0876   1
   4   1   7 56.9095 17.1023   1
   4   1   7 61.2243 10.6260   4
   5  -1   7 320.728 31.2756   1
   5  -1   7 284.413 23.3015   4
   5   1   7 302.638 29.4121   1
  -5   1  -7 364.654 31.9008   3
  -6  -1  -7 25.4097 17.9449   3
   6  -1   7 32.4620 14.3177   4
   6  -1   7 45.8582 19.6019   1
   6   1   7 49.5105 19.9436   1
  -6   1  -7 55.9003 18.7435   3
   7  -1   7 1.64432 18.8039   1
  -7  -1  -7 -3.7156 16.3966   3
  -7   1  -7 -0.0887 17.1850   3
   7   1   7 20.5872 20.2655   1
   8  -1   7 12.2380 23.7246   1
   8   1   7 40.9829 24.3861   1
  -8   1  -7 20.9780 19.0218   3
  -8  -2   7 97.8590 26.8053   2
  -8   2   7 111.882 29.1437   2
   8   2  -7 88.0450 20.2893   1
  -7  -2   7 873.220 52.7754   2
  -7   2   7 900.674 52.9789   2
   7   2  -7 812.444 41.5982   1
  -6  -2   7 641.323 43.5268   2
   6  -2  -7 681.493 30.9127   1
   6   2  -7 674.477 34.6164   1
  -6   2   7 658.852 44.6288   2
   5  -2  -7 573.903 27.0745   1
  -5  -2   7 560.828 35.8888   2
   5   2  -7 514.921 30.3991   1
  -5   2   7 526.008 36.6145   2
   4  -2  -7 73.4031 12.7423   1
  -4  -2   7 62.2870 16.1312   2
   4   2  -7 56.9046 14.3512   1
  -4   2   7 66.4572 17.5095   2
  -3  -2   7 103.166 13.5768   1
  -3  -2   7 93.3654 16.8635   2
  -3   2   7 122.690 17.3116   2
   3   2  -7 125.917 16.6817   1
  -2  -2   7 346.210 24.2881   2
  -2  -2   7 358.213 21.0468   1
  -2   2   7 367.405 19.1592   1
  -2   2   7 349.809 23.7676   2
  -1  -2   7 1157.09 43.8072   1
  -1  -2   7 1098.12 45.7876   2
  -1   2   7 1102.28 43.4808   2
  -1   2   7 1089.11 41.9248   1
   0  -2   7 614.384 31.2584   1
   0  -2   7 615.866 30.7950   2
   0   2   7 601.867 28.6474   1
   0   2   7 615.926 28.1550   2
   1  -2   7 1986.21 69.5930   2
   1  -2   7 1970.84 69.5218   1
   1   2   7 1927.73 68.6125   1
   1   2   7 1823.18 65.1531   2
   2  -2   7 51.2720 10.5683   4
   2  -2   7 37.8633 13.5238   1
   2   2   7 75.0827 14.6250   1
   2   2   7 43.9979 11.2364   2
   3  -2   7 83.6678 18.6901   1
   3  -2   7 99.0761 13.1652   4
   3   2   7 78.2349 16.5427   1
   4  -2   7 16.0124 15.2453   1
   4  -2   7 38.9201 11.6506   4
  -4   2  -7 60.4076 18.5097   3
   4   2   7 43.6152 16.2345   1
   5  -2   7 447.036 28.1338   4
   5  -2   7 455.427 33.2560   1
  -5   2  -7 448.702 33.7580   3
   5   2   7 428.988 35.6652   1
  -6  -2  -7 161.869 23.4640   3
   6  -2   7 167.092 20.5674   4
   6  -2   7 174.836 25.8499   1
  -6   2  -7 194.642 26.6050   3
   6   2   7 153.432 25.6706   1
   7  -2   7 934.819 53.2293   1
   7  -2   7 838.680 45.8117   4
  -7  -2  -7 900.664 46.5589   3
   7   2   7 905.902 52.3073   1
  -7   2  -7 874.832 49.0338   3
  -8  -3   7 6.34621 24.8421   2
   8   3  -7 15.0485 18.5413   1
  -8   3   7 7.98637 23.7271   2
  -7  -3   7 12.2655 21.5066   2
   7   3  -7 7.67666 15.8872   1
  -7   3   7 -7.3768 22.0084   2
   6  -3  -7 21.7782 10.6328   1
  -6  -3   7 45.7418 20.8271   2
   6   3  -7 1.61427 15.2162   1
  -6   3   7 13.1565 20.4391   2
  -5  -3   7 230.462 26.2710   2
   5  -3  -7 284.789 19.1081   1
  -5   3   7 294.467 28.9875   2
   5   3  -7 267.774 24.2058   1
  -4  -3   7 223.907 23.6316   2
   4  -3  -7 249.380 18.1260   1
  -4   3   7 229.244 23.2451   2
   4   3  -7 231.062 22.0306   1
  -3  -3   7 763.602 38.7113   2
  -3  -3   7 747.442 33.0032   1
   3   3  -7 683.875 34.9770   1
  -3   3   7 750.913 36.4429   2
  -2  -3   7 174.208 19.9712   2
  -2  -3   7 116.988 14.1792   1
   2   3  -7 139.503 16.9593   1
  -2   3   7 157.800 16.9176   2
  -1  -3   7 363.050 25.0309   2
  -1  -3   7 331.418 22.7521   1
  -1   3   7 305.909 20.7995   2
  -1   3   7 292.713 18.6898   1
   0  -3   7 -15.960 10.6696   2
   0  -3   7 10.2045 10.8332   1
   0   3   7 -2.2784 9.13055   1
   0   3   7 2.95983 8.50855   2
   1  -3   7 149.564 18.4636   1
   1  -3   7 141.311 14.7069   4
   1  -3   7 115.856 16.7727   2
   1   3   7 130.570 12.9277   2
   1   3   7 122.198 15.8488   1
   2  -3   7 101.245 17.0611   1
   2  -3   7 74.4197 12.4830   4
   2   3   7 87.9446 12.2461   2
   2   3   7 98.2060 15.6979   1
   3  -3   7 948.955 39.7306   4
   3  -3   7 986.430 45.7564   1
   3   3   7 1000.43 45.4084   1
  -3   3  -7 922.450 45.7814   3
   3   3   7 944.651 37.8288   2
   4  -3   7 117.515 20.1607   1
   4  -3   7 96.7181 14.8772   4
  -4   3  -7 132.352 21.3351   3
   4   3   7 135.901 20.8563   1
   5  -3   7 665.612 35.9180   4
   5  -3   7 668.916 40.1126   1
  -5   3  -7 748.451 42.0322   3
   5   3   7 746.711 44.2733   1
   6  -3   7 -3.0023 17.4844   1
  -6  -3  -7 -2.1672 14.7921   3
   6  -3   7 -3.2531 13.8511   4
   6   3   7 -5.0300 17.9525   1
  -6   3  -7 -1.5329 16.6312   3
  -7  -3  -7 10.6806 15.9946   3
   7  -3   7 6.89330 21.7432   1
   7  -3   7 -12.782 15.4432   4
   7   3   7 10.2758 21.2774   1
  -7   3  -7 18.8240 19.6169   3
  -8  -4   7 15.7057 23.0135   2
  -8   4   7 29.2808 25.0121   2
   8   4  -7 21.9944 19.2208   1
  -7  -4   7 1.49279 18.9282   2
  -7   4   7 14.4392 21.6313   2
   7   4  -7 1.35378 17.1248   1
  -6  -4   7 8.35248 19.8815   2
  -6   4   7 8.60019 18.9084   2
   6   4  -7 10.5632 16.3740   1
  -5  -4   7 96.0758 20.0462   2
   5  -4  -7 118.680 12.7025   1
   5   4  -7 133.244 20.4555   1
  -5   4   7 92.8479 20.7480   2
  -4  -4   7 35.6301 17.9575   1
   4  -4  -7 75.8594 11.8038   1
  -4  -4   7 58.8143 16.7540   2
   4   4  -7 67.1345 16.3627   1
  -4   4   7 75.4936 18.2520   2
  -3  -4   7 2.00627 9.86279   1
  -3  -4   7 10.5429 14.1576   2
  -3   4   7 4.16676 12.1830   2
   3   4  -7 5.56093 11.7486   1
  -2  -4   7 54.9293 12.2783   1
  -2  -4   7 60.2338 15.0046   2
  -2   4   7 51.2172 12.7908   2
   2   4  -7 79.9755 15.9017   1
  -1  -4   7 50.6247 14.1292   2
  -1  -4   7 18.5310 11.1841   1
  -1   4   7 32.2958 10.0768   2
  -1   4   7 16.6795 8.43026   1
   0  -4   7 54.4289 14.9827   2
   0  -4   7 54.3787 13.1949   1
   0   4   7 55.8396 10.4228   2
   0   4   7 35.8469 10.5054   1
   1  -4   7 -5.5022 12.3532   1
   1  -4   7 6.14360 9.81676   4
   1  -4   7 -0.9806 11.8426   2
   1   4   7 7.92766 7.36881   2
   1   4   7 2.16447 10.3290   1
   2  -4   7 8.29324 10.0648   4
   2  -4   7 -14.568 11.8480   1
  -2   4  -7 14.4250 12.8909   3
   2   4   7 9.76330 7.39118   2
   2   4   7 8.42738 11.3280   1
   3  -4   7 -11.450 12.4768   1
   3  -4   7 9.06641 10.6426   4
   3   4   7 -0.9200 11.8267   2
   3   4   7 12.1715 13.3461   1
  -3   4  -7 -20.240 12.0776   3
   4  -4   7 19.2899 12.2075   4
   4  -4   7 22.2415 17.5582   1
  -4   4  -7 23.4287 15.9711   3
   4   4   7 -4.4151 15.3986   1
   5  -4   7 -15.495 11.6413   4
   5  -4   7 11.8829 16.9003   1
   5   4   7 6.04870 16.4808   1
  -5   4  -7 2.75989 16.6364   3
   6  -4   7 22.6843 15.6009   4
   6  -4   7 18.7503 18.3188   1
  -6   4  -7 -11.604 17.2296   3
   6   4   7 30.7776 20.1937   1
   7  -4   7 39.6884 22.6200   1
   7  -4   7 15.8124 17.8319   4
  -7  -4  -7 19.1483 18.0108   3
   7   4   7 14.7982 21.2272   1
  -7   4  -7 33.4427 19.4396   3
  -8  -5   7 90.3763 28.5188   2
   8   5  -7 60.5046 21.9365   1
  -8   5   7 133.618 31.1716   2
  -7  -5   7 -13.494 21.1870   2
   7   5  -7 6.82708 18.3130   1
  -7   5   7 20.5908 22.8682   2
  -6  -5   7 -2.3508 17.3091   2
  -6   5   7 -0.7530 18.7106   2
   6   5  -7 -18.307 16.8316   1
   5  -5  -7 199.398 15.0287   1
  -5  -5   7 191.108 25.8001   2
  -5   5   7 162.709 23.5620   2
   5   5  -7 188.792 22.1796   1
  -4  -5   7 307.981 22.7561   1
  -4  -5   7 314.941 28.4472   2
  -4   5   7 303.515 26.1518   2
   4   5  -7 281.406 25.7666   1
  -3  -5   7 248.529 24.1103   2
  -3  -5   7 252.053 21.1134   1
  -3   5   7 304.866 25.0921   2
   3   5  -7 243.436 23.5283   1
  -2  -5   7 56.8146 12.9504   1
  -2  -5   7 45.8517 14.0987   2
   2   5  -7 44.5633 15.2348   1
  -2   5   7 70.9183 13.2029   2
  -1  -5   7 234.196 22.4514   2
  -1  -5   7 223.700 21.4480   1
  -1   5   7 213.434 17.4144   2
   1   5  -7 186.462 20.3818   1
   0  -5   7 63.4212 16.6502   2
   0  -5   7 16.4996 12.0583   1
   0   5   7 42.7312 10.7723   1
   0   5   7 45.2874 9.13725   2
   1  -5   7 6.38176 12.9822   1
   1  -5   7 1.06267 12.8301   2
   1  -5   7 17.8785 11.5278   4
   1   5   7 -8.2959 10.4846   1
  -1   5  -7 1.96704 12.4939   3
   1   5   7 7.66201 6.40755   2
   2  -5   7 125.172 16.2022   4
   2  -5   7 107.726 18.0524   1
  -2   5  -7 105.801 19.1092   3
   2   5   7 148.771 18.8606   1
   3  -5   7 421.277 26.5057   4
   3  -5   7 390.786 29.4028   1
  -3   5  -7 460.328 36.0812   3
   3   5   7 387.637 28.4010   1
   4  -5   7 14.5751 13.1722   4
   4  -5   7 43.5594 17.3397   1
   4   5   7 13.1680 16.6054   1
  -4   5  -7 19.7551 18.2006   3
   5  -5   7 210.815 22.8609   4
   5  -5   7 202.483 27.4327   1
  -5   5  -7 192.583 27.1993   3
   5   5   7 212.429 28.2740   1
   6  -5   7 34.0923 16.4507   4
   6  -5   7 25.5438 19.0778   1
   6   5   7 -4.7721 18.8993   1
  -6   5  -7 23.5822 20.2864   3
   7  -5   7 -6.5902 17.1225   4
   7  -5   7 -12.105 20.9292   1
   7   5   7 6.59542 23.2200   1
  -7   5  -7 5.38588 19.2290   3
  -8  -6   7 48.4406 26.1776   2
   8   6  -7 98.3303 23.6540   1
  -8   6   7 104.404 28.8801   2
  -7   6   7 596.881 44.5178   2
   7   6  -7 570.569 39.8920   1
  -6  -6   7 245.489 29.8918   2
   6   6  -7 242.895 27.5877   1
  -6   6   7 238.964 28.3609   2
  -5  -6   7 525.325 36.3163   2
   5   6  -7 531.864 35.9039   1
  -5   6   7 573.251 36.3348   2
  -4  -6   7 8.54235 12.1167   1
  -4  -6   7 6.76826 14.5473   2
   4   6  -7 15.4563 16.5498   1
  -4   6   7 17.3718 15.2174   2
   4   6  -7 -6.8072 11.2549   3
  -3  -6   7 15.7366 15.2488   2
  -3  -6   7 27.8939 13.2726   1
   3   6  -7 -10.809 13.4987   1
   3   6  -7 28.2393 12.9010   3
  -3   6   7 9.27621 11.8985   2
  -2  -6   7 179.204 19.2737   1
  -2  -6   7 169.805 20.3477   2
   2   6  -7 211.021 22.8553   1
   2   6  -7 212.066 20.5690   3
  -2   6   7 226.452 19.1519   2
  -1  -6   7 892.895 42.5714   2
  -1  -6   7 809.974 38.6153   1
  -1   6   7 897.033 34.6680   2
   1   6  -7 868.850 41.6470   1
   1   6  -7 815.324 40.4424   3
   0  -6   7 211.116 23.5561   2
   0  -6   7 210.686 21.2647   1
   0   6   7 196.959 14.1937   2
   0   6   7 206.236 17.5528   1
   0   6  -7 157.700 20.8401   3
   1  -6   7 1249.39 49.8938   4
   1  -6   7 1256.38 52.3056   1
  -1   6  -7 1269.00 53.9045   3
   1   6   7 1191.82 48.7437   1
   2  -6   7 73.2993 14.9167   4
   2  -6   7 90.0882 18.9553   1
  -2   6  -7 90.9232 19.2528   3
   2   6   7 101.549 17.3054   1
   3  -6   7 204.446 23.2329   1
   3  -6   7 115.489 17.3658   4
  -3   6  -7 144.116 22.3808   3
   3   6   7 121.511 18.9650   1
   4  -6   7 8.90132 15.6159   1
   4  -6   7 16.3745 13.7804   4
   4   6   7 -5.0500 15.0011   1
  -4   6  -7 18.6004 17.7726   3
   5  -6   7 208.547 23.8458   4
   5  -6   7 302.921 31.7722   1
   5   6   7 274.597 30.9532   1
  -5   6  -7 241.326 30.7401   3
   6  -6   7 59.8878 21.3581   1
   6  -6   7 77.8414 20.1038   4
   6   6   7 47.2549 23.7475   1
  -6   6  -7 96.9705 23.6513   3
   7  -6   7 999.007 52.1402   4
   7  -6   7 864.650 52.8222   1
  -7   6  -7 862.163 52.3137   3
  -7  -7   7 -12.309 18.8056   2
  -7   7   7 -18.209 20.2482   2
   7   7  -7 0.19037 20.9107   1
  -6  -7   7 37.4725 21.3822   2
  -6   7   7 12.0712 18.9520   2
   6   7  -7 55.9295 21.0906   1
  -5  -7   7 336.021 31.6294   2
  -5   7   7 397.415 32.9034   2
  -4  -7   7 78.8448 19.6025   2
  -4  -7   7 80.8992 16.5056   1
   4   7  -7 105.509 15.6097   3
  -4   7   7 88.4221 17.6723   2
   4   7  -7 86.1015 19.3519   1
  -3  -7   7 1176.08 52.5492   2
  -3  -7   7 1090.19 47.1726   1
  -3   7   7 1122.89 46.2875   2
   3   7  -7 1075.99 46.6629   3
   3   7  -7 1163.68 49.9787   1
  -2  -7   7 116.245 18.1383   2
  -2  -7   7 140.374 18.6312   1
  -2   7   7 157.423 15.4477   2
   2   7  -7 142.478 20.9795   1
   2   7  -7 181.082 20.7828   3
  -1  -7   7 385.790 27.7893   1
  -1  -7   7 425.406 30.8553   2
   1   7  -7 363.427 28.0226   3
   1   7  -7 351.993 27.0864   1
  -1   7   7 410.622 22.0265   2
   0  -7   7 26.2278 15.1727   2
   0  -7   7 30.3172 15.3320   1
   0   7  -7 71.5192 17.9354   3
   0   7  -7 40.0945 17.1173   1
   1  -7   7 234.193 24.8026   1
   1  -7   7 236.192 21.8339   4
   1   7   7 265.933 20.9761   1
  -1   7  -7 267.787 27.5522   3
   2  -7   7 112.991 20.3240   1
   2  -7   7 56.9180 15.4488   4
  -2   7  -7 50.0575 18.4309   3
   2   7   7 69.5797 16.3073   1
   3  -7   7 829.566 41.9384   4
   3  -7   7 905.576 45.8679   1
  -3   7  -7 884.485 47.8739   3
   3   7   7 918.021 43.5493   1
   4  -7   7 167.048 21.2915   4
   4  -7   7 180.794 24.3899   1
   4   7   7 137.742 22.6845   1
  -4   7  -7 125.046 23.5542   3
   5  -7   7 484.930 34.0536   4
   5  -7   7 467.320 35.1267   1
  -5   7  -7 496.101 39.3433   3
   5   7   7 399.860 36.3089   1
   6  -7   7 6.64482 20.6716   1
   6  -7   7 38.7653 18.2783   4
   6   7   7 41.5868 22.3296   1
  -6   7  -7 17.7152 19.0177   3
   7  -7   7 20.0100 21.6114   1
   7  -7   7 8.26696 18.6187   4
   7   7   7 18.4510 24.5900   1
  -7   7  -7 -12.434 20.4344   3
  -7  -8   7 17.8149 21.6900   2
   7   8  -7 36.4522 22.7757   1
  -7   8   7 -25.210 20.7042   2
  -6  -8   7 18.2204 21.0795   2
   6   8  -7 36.1229 19.2268   1
  -6   8   7 6.74272 18.0940   2
  -5  -8   7 104.781 22.3588   2
  -5   8   7 139.353 22.3104   2
   5   8  -7 104.829 20.7643   1
  -4  -8   7 28.1930 16.6481   2
  -4  -8   7 -3.5401 13.7678   1
   4   8  -7 17.7692 16.9907   1
  -4   8   7 23.2853 14.7447   2
  -3  -8   7 -0.8579 15.7767   2
  -3  -8   7 15.5402 14.8513   1
   3   8  -7 -4.7774 11.8854   3
  -3   8   7 -4.3148 11.2714   2
   3   8  -7 5.60396 16.6336   1
  -2  -8   7 41.7577 16.2792   2
  -2  -8   7 14.3883 13.7848   1
   2   8  -7 8.29010 13.3839   3
   2   8  -7 32.4491 17.2890   1
  -1  -8   7 161.012 21.6229   2
  -1  -8   7 191.880 21.6323   1
   1   8  -7 212.712 23.3530   3
   1   8  -7 213.810 23.9278   1
   0  -8   7 71.6659 17.5173   1
   0  -8   7 18.0036 15.1884   2
   0   8  -7 10.1599 14.4418   3
   0   8  -7 38.1606 16.4477   1
   1  -8   7 96.3814 18.0911   1
   1  -8   7 79.3342 16.0718   4
  -1   8  -7 63.3228 18.4774   1
  -1   8  -7 69.8088 19.8057   3
   1   8   7 65.7466 13.4963   1
   2  -8   7 41.2678 16.2006   1
   2  -8   7 33.5952 14.8916   4
   2   8   7 36.7359 13.3803   1
  -2   8  -7 39.5552 18.9001   3
   3  -8   7 44.6026 17.0200   1
   3  -8   7 12.7673 14.8906   4
  -3   8  -7 9.43708 16.5949   3
   3   8   7 35.0327 17.0976   1
   4  -8   7 37.9689 19.7030   1
   4  -8   7 17.3457 14.8931   4
  -4   8  -7 -7.5072 17.1960   3
   4   8   7 -0.1355 16.3417   1
   5  -8   7 3.58494 17.3727   1
   5  -8   7 -1.1189 16.0275   4
  -5   8  -7 22.4679 19.9985   3
   5   8   7 9.57431 19.4084   1
   6  -8   7 6.43947 20.4947   1
   6  -8   7 -26.815 16.3856   4
  -6   8  -7 20.5785 21.9965   3
   6   8   7 19.7110 23.1582   1
  -7  -9   7 30.8327 24.1132   2
   7   9  -7 16.9842 22.2972   1
  -7   9   7 35.3158 22.5408   2
  -6  -9   7 30.7460 19.7935   2
   6   9  -7 71.0392 22.4036   1
  -6   9   7 3.21391 19.0044   2
  -5  -9   7 57.2425 21.1013   2
   5   9  -7 95.7517 23.4466   1
  -5   9   7 78.5661 19.2226   2
  -4  -9   7 178.093 24.2532   2
  -4  -9   7 156.731 21.1932   1
   4   9  -7 156.683 24.2740   1
  -4   9   7 170.535 20.2284   2
  -3  -9   7 106.172 20.2427   2
  -3  -9   7 133.941 20.9727   1
   3   9  -7 146.065 19.4928   3
   3   9  -7 119.131 22.4811   1
  -2  -9   7 2.52782 13.8367   1
  -2  -9   7 9.88793 14.8711   2
   2   9  -7 34.8990 16.8071   1
   2   9  -7 22.0129 14.6430   3
  -1  -9   7 13.6799 14.6392   1
  -1  -9   7 1.19572 15.7250   2
   1   9  -7 10.0877 15.9029   1
   1   9  -7 7.25474 14.2621   3
   0  -9   7 17.5107 14.7156   1
   0  -9   7 -0.5681 14.5890   2
   0   9  -7 6.93829 16.7594   1
   0   9  -7 -2.3913 14.8767   3
   1  -9   7 -3.3765 13.9802   1
   1  -9   7 -5.7584 14.3692   4
  -1   9  -7 14.3026 18.1244   1
  -1   9  -7 3.87663 17.2296   3
   2  -9   7 16.5469 15.2741   1
   2  -9   7 4.96910 14.4008   4
   2   9   7 11.2638 14.0673   1
  -2   9  -7 6.08247 17.6933   1
  -2   9  -7 -8.7144 15.2499   3
   3  -9   7 286.932 28.6676   1
   3  -9   7 255.548 26.1766   4
   3   9   7 375.457 31.5643   1
  -3   9  -7 343.266 36.3620   3
  -3   9  -7 314.679 28.7210   1
   4  -9   7 35.3479 18.1500   4
   4  -9   7 49.5244 19.4644   1
   4   9   7 31.8908 20.5197   1
  -4   9  -7 40.0071 21.0417   3
   5  -9   7 270.153 31.6247   1
   5  -9   7 227.878 27.6176   4
  -5   9  -7 222.085 33.0927   3
   5   9   7 170.450 29.7800   1
   6  -9   7 0.92388 19.6763   4
   6  -9   7 34.2927 20.2559   1
   6   9   7 -31.127 22.9906   1
  -6   9  -7 11.4678 22.5174   3
  -7 -10   7 394.818 39.3912   2
  -6 -10   7 82.5048 24.2709   2
  -6  10   7 50.9170 20.9058   2
   6  10  -7 42.3047 23.6831   1
  -5 -10   7 476.614 39.6342   2
   5  10  -7 311.625 33.8168   1
  -4 -10   7 36.2754 17.1553   1
  -4 -10   7 79.2175 21.6927   2
   4  10  -7 50.5676 20.7032   1
  -3 -10   7 -16.256 14.6753   1
  -3 -10   7 12.6325 17.3699   2
   3  10  -7 -29.422 18.3107   1
   3  10  -7 25.7412 14.0284   3
  -2 -10   7 35.5599 16.1808   1
  -2 -10   7 16.8687 17.5838   2
   2  10  -7 20.4433 17.8528   1
   2  10  -7 35.1142 16.6103   3
  -1 -10   7 651.293 42.0655   2
  -1 -10   7 884.164 42.9495   1
   1  10  -7 686.600 40.6795   1
   1  10  -7 701.155 40.3303   3
   0 -10   7 119.112 20.6828   1
   0 -10   7 81.8292 20.0891   2
   0  10  -7 134.512 24.1144   3
   0  10  -7 91.2008 21.0669   1
   1 -10   7 812.230 40.8342   4
   1 -10   7 797.601 43.3881   1
   1 -10   7 714.569 42.4120   2
  -1  10  -7 826.253 46.2924   3
  -1  10  -7 759.485 41.9494   1
   2 -10   7 19.2202 16.3839   4
   2 -10   7 28.1749 17.0189   1
  -2  10  -7 33.7018 17.6886   1
  -2  10  -7 7.98133 17.7606   3
   3 -10   7 119.323 21.7699   4
   3 -10   7 95.4157 20.6734   1
   3  10   7 95.6816 21.0477   1
  -3  10  -7 76.4048 21.6204   1
  -3  10  -7 83.6280 22.5832   3
   4 -10   7 18.1459 17.9437   1
   4 -10   7 14.2463 17.4211   4
  -4  10  -7 5.97224 17.5704   1
  -4  10  -7 44.8648 23.3212   3
   4  10   7 25.3849 21.4553   1
   5 -10   7 212.351 26.9007   4
   5 -10   7 294.950 30.9254   1
  -5  10  -7 328.439 38.3995   3
   5  10   7 187.790 30.5829   1
   6 -10   7 31.6193 21.5077   4
   6 -10   7 112.667 26.4632   1
  -6  10  -7 65.4612 25.1597   3
   6  10   7 81.0404 25.9563   1
  -6 -11   7 9.08176 19.3927   2
   6  11  -7 -0.3305 20.5327   1
  -5 -11   7 227.532 29.7634   2
   5  11  -7 249.905 31.0438   1
  -4 -11   7 2.39122 18.5841   2
  -4 -11   7 25.8325 19.5192   1
   4  11  -7 41.2856 22.4228   1
  -3 -11   7 860.638 47.7029   2
  -3 -11   7 887.911 46.3328   1
   3  11  -7 858.972 44.4226   3
   3  11  -7 784.395 46.7261   1
  -2 -11   7 237.240 27.8276   2
  -2 -11   7 225.132 26.0419   1
   2  11  -7 256.314 29.6451   1
   2  11  -7 232.519 24.7532   3
  -1 -11   7 113.139 21.7844   1
  -1 -11   7 132.363 24.0998   2
   1  11  -7 135.832 23.6805   1
   1  11  -7 135.681 21.8267   3
   0 -11   7 -16.688 17.7316   2
   0 -11   7 28.0900 18.9379   1
   0  11  -7 38.4404 18.4245   3
   0  11  -7 20.9532 18.5349   1
   1 -11   7 302.644 28.7729   4
   1 -11   7 303.614 31.9980   2
   1 -11   7 372.655 32.0795   1
  -1  11  -7 304.658 31.7167   1
  -1  11  -7 264.131 29.8407   3
   2 -11   7 93.3808 20.9541   1
   2 -11   7 73.6411 19.7373   4
  -2  11  -7 68.3590 23.0378   3
  -2  11  -7 97.2697 23.2079   1
   3 -11   7 963.161 49.5831   4
   3 -11   7 911.958 49.6153   1
  -3  11  -7 992.458 55.7697   3
  -3  11  -7 956.772 49.8185   1
   4 -11   7 124.543 24.6189   1
   4 -11   7 106.978 23.2764   4
  -4  11  -7 85.7814 22.8125   1
   4  11   7 68.3295 36.1967   1
  -4  11  -7 131.806 29.4616   3
   5 -11   7 358.187 34.8019   4
   5 -11   7 384.625 35.5965   1
  -5  11  -7 402.127 42.0947   3
   5  11   7 299.281 35.6307   1
  -6 -12   7 -5.9892 21.3508   2
   6  12  -7 37.8153 26.2100   1
  -5 -12   7 105.925 24.2110   2
   5  12  -7 123.894 26.0998   1
  -4 -12   7 13.7951 18.3800   1
  -4 -12   7 7.86434 19.4967   2
   4  12  -7 51.4037 24.1633   1
  -3 -12   7 26.3993 19.5765   2
  -3 -12   7 33.9958 20.3677   1
   3  12  -7 24.8799 21.2527   1
  -2 -12   7 2.22614 17.9567   2
  -2 -12   7 11.5780 17.7757   1
   2  12  -7 41.5589 23.1089   1
   2  12  -7 16.7984 15.5131   3
  -1 -12   7 217.648 26.9549   2
  -1 -12   7 330.021 30.9881   1
   1  12  -7 194.697 27.9314   1
   1  12  -7 187.736 25.2755   3
   0 -12   7 17.5220 18.3069   1
   0 -12   7 6.07455 18.2846   2
   0  12  -7 20.4442 19.0043   3
   0  12  -7 5.03922 17.6893   1
   1 -12   7 110.492 23.6407   1
   1 -12   7 102.702 22.6878   2
   1 -12   7 126.095 23.2630   4
  -1  12  -7 104.546 23.5832   3
  -1  12  -7 115.162 22.9182   1
   2 -12   7 -4.7849 15.8929   4
   2 -12   7 10.3499 17.3410   1
  -2  12  -7 8.27467 18.9369   3
  -2  12  -7 -9.8822 18.7219   1
   3 -12   7 18.5278 18.6406   1
   3 -12   7 -30.518 16.1837   4
  -3  12  -7 -11.922 20.3636   3
  -3  12  -7 -29.441 17.8249   1
   4 -12   7 -12.401 18.4358   4
   4 -12   7 -30.465 16.4556   1
  -4  12  -7 25.9621 23.7823   3
   5 -12   7 48.6528 22.5392   1
   5 -12   7 98.1243 25.4194   4
  -5  12  -7 79.7493 26.0994   3
  -5 -13   7 26.6526 20.9435   2
   5  13  -7 55.7090 26.8978   1
  -4 -13   7 21.5393 20.2591   1
  -4 -13   7 44.0566 21.8479   2
   4  13  -7 20.0384 25.3971   1
  -3 -13   7 103.128 22.9995   1
  -3 -13   7 171.876 27.4110   2
   3  13  -7 111.209 28.4327   1
  -2 -13   7 49.6065 19.3896   2
  -2 -13   7 17.0564 19.1352   1
   2  13  -7 28.7564 17.0843   3
   2  13  -7 46.8294 23.0954   1
  -1 -13   7 50.6615 21.7679   2
  -1 -13   7 39.6853 19.8311   1
   1  13  -7 26.6666 21.0427   1
   1  13  -7 48.8813 19.2076   3
   0 -13   7 28.3828 22.2423   2
   0 -13   7 20.9076 18.7223   1
   0  13  -7 23.2866 19.5500   3
   0  13  -7 15.8177 21.8512   1
   1 -13   7 38.5199 19.9698   1
   1 -13   7 30.6723 20.5749   2
   1 -13   7 -7.6236 18.8274   4
  -1  13  -7 38.8276 22.2924   1
  -1  13  -7 34.3819 22.2507   3
   2 -13   7 7.32636 18.4640   4
   2 -13   7 23.6557 21.0128   1
  -2  13  -7 -14.829 19.4722   3
  -2  13  -7 8.13346 18.8556   1
   3 -13   7 86.8072 22.7758   1
   3 -13   7 54.8316 22.8241   4
  -3  13  -7 117.393 28.0656   3
   4 -13   7 4.42950 20.7578   1
   4 -13   7 34.0790 22.2020   4
  -4  13  -7 15.7807 24.0926   3
  -4 -14   7 53.1987 21.2372   1
  -4 -14   7 41.3336 22.7694   2
   4  14  -7 65.9292 28.0515   1
  -3 -14   7 -27.676 18.5394   1
  -3 -14   7 22.2352 20.0063   2
   3  14  -7 -15.745 21.3429   1
  -2 -14   7 19.5499 20.7369   2
  -2 -14   7 2.80565 20.9141   1
   2  14  -7 16.4715 18.2845   3
   2  14  -7 8.03167 21.4649   1
  -1 -14   7 695.687 43.1122   1
  -1 -14   7 584.891 43.4819   2
   1  14  -7 648.634 41.6632   3
   1  14  -7 661.495 44.6985   1
   0 -14   7 244.107 31.5069   2
   0 -14   7 219.635 30.1942   1
   0  14  -7 205.038 28.2111   3
   0  14  -7 253.241 33.3284   1
   1 -14   7 555.611 40.9856   4
   1 -14   7 470.765 37.6747   1
   1 -14   7 456.167 38.6422   2
  -1  14  -7 517.064 39.7490   3
  -1  14  -7 570.578 44.3505   1
   2 -14   7 123.282 26.3097   1
   2 -14   7 122.620 25.0952   4
  -2  14  -7 96.5306 24.9885   1
  -2  14  -7 117.020 27.9519   3
   3 -14   7 -4.7061 18.9689   4
   3 -14   7 43.0925 20.8789   1
  -3  14  -7 11.4173 22.4904   3
   4 -14   7 19.7353 22.7097   1
   4 -14   7 -6.1546 20.7095   4
  -4  14  -7 9.41512 26.0770   3
  -3 -15   7 856.198 51.3351   2
  -3 -15   7 715.626 47.1321   1
  -2 -15   7 11.8180 23.6914   1
  -2 -15   7 41.3393 21.2370   2
   2  15  -7 3.69231 24.8104   1
  -1 -15   7 236.676 30.1250   2
  -1 -15   7 200.681 31.3530   1
   1  15  -7 226.137 31.4651   1
   1  15  -7 159.351 26.1458   3
   0 -15   7 -4.3432 22.3022   2
   0 -15   7 13.6431 20.5232   1
   0  15  -7 19.6147 19.7254   3
   0  15  -7 61.0711 25.3743   1
   1 -15   7 84.1893 24.3428   2
   1 -15   7 90.7881 23.8835   1
  -1  15  -7 69.5652 25.8653   3
  -1  15  -7 78.9452 24.0119   1
   2 -15   7 49.0009 21.7930   4
   2 -15   7 50.1838 24.7606   1
  -2  15  -7 48.8630 24.4804   3
   3 -15   7 388.650 36.9158   1
   3 -15   7 375.247 38.0889   4
  -3  15  -7 308.936 38.7104   3
  -2 -16   7 35.8633 25.0766   1
  -2 -16   7 13.9292 19.5472   2
   2  16  -7 -36.737 21.8158   1
  -1 -16   7 182.343 28.9893   1
  -1 -16   7 169.465 27.6163   2
   1  16  -7 146.553 26.1345   3
   1  16  -7 150.420 31.0826   1
   0 -16   7 -20.746 23.2535   1
   0 -16   7 -26.065 22.0160   2
   0  16  -7 -35.816 22.6203   1
   0  16  -7 18.0833 21.9449   3
   1 -16   7 68.9079 26.7359   2
   1 -16   7 140.550 28.9394   1
  -1  16  -7 55.8041 23.9579   3
   7   0  -8 419.785 28.9543   1
  -7   0   8 279.950 34.6412   2
  -6   0   8 580.240 43.4528   2
   6   0  -8 576.619 32.5290   1
   5   0  -8 780.339 37.8372   1
  -5   0   8 805.203 45.8747   2
  -4   0   8 146.465 22.1225   2
   4   0  -8 141.463 19.0395   1
   3   0  -8 43.3081 14.2853   1
  -3   0   8 50.7224 16.3792   2
  -2   0   8 325.832 26.0526   2
  -1   0   8 294.337 23.9504   2
  -1   0   8 322.684 22.5584   1
   0   0   8 648.084 32.0510   2
   0   0   8 564.823 30.8144   1
   1   0   8 848.829 38.6242   2
   1   0   8 822.395 40.2948   1
   2   0   8 674.941 34.8773   1
   2   0   8 555.291 32.6776   2
   3   0   8 697.976 38.7051   1
   4   0   8 4.32964 18.1074   1
   5   0   8 41.7647 21.7728   1
  -5   0  -8 28.5089 18.4971   3
  -6   0  -8 366.159 34.7106   3
   6   0   8 485.152 41.3404   1
  -7   0  -8 355.498 34.5977   3
   7   0   8 295.146 35.6199   1
  -7  -1   8 130.573 27.2172   2
   7   1  -8 82.1586 18.3833   1
  -7   1   8 95.2885 27.6083   2
  -6  -1   8 13.4271 20.6765   2
   6  -1  -8 -2.6444 13.1873   1
   6   1  -8 24.4017 15.8617   1
  -6   1   8 1.44482 19.8606   2
   5  -1  -8 -4.8776 12.3708   1
  -5  -1   8 15.0813 18.9824   2
  -5   1   8 -13.069 18.0115   2
   5   1  -8 22.9593 15.3289   1
  -4  -1   8 190.753 23.0631   2
   4  -1  -8 206.184 20.5543   1
   4   1  -8 231.186 22.2463   1
  -4   1   8 218.063 24.9400   2
  -3  -1   8 325.979 28.7346   2
  -3   1   8 343.445 28.0432   2
   3   1  -8 323.861 25.9279   1
  -2  -1   8 256.340 24.0351   2
  -2  -1   8 175.407 17.4279   1
  -2   1   8 253.313 23.3341   2
  -1  -1   8 297.987 23.0909   1
  -1  -1   8 319.984 24.2050   2
  -1   1   8 242.504 20.1578   1
  -1   1   8 252.480 22.5124   2
   0  -1   8 215.144 22.0708   1
   0  -1   8 252.452 22.5980   2
   0   1   8 268.003 22.5212   1
   0   1   8 229.570 20.3639   2
   1  -1   8 -9.3289 12.5523   2
   1  -1   8 14.2217 13.0574   1
   1   1   8 39.6723 13.6345   1
   1   1   8 11.0094 11.4135   2
   2  -1   8 133.850 19.9593   1
   2  -1   8 124.155 18.1020   2
   2   1   8 120.340 19.4624   1
   2   1   8 63.5238 14.5226   2
   3  -1   8 148.244 21.5660   1
   3   1   8 151.572 18.5691   2
   3   1   8 150.722 21.5318   1
   4  -1   8 403.406 31.8438   1
   4   1   8 335.870 30.9708   1
   5  -1   8 413.332 35.8843   1
  -5   1  -8 375.508 34.7960   3
   5   1   8 409.785 35.8257   1
   6  -1   8 9.61474 20.6310   1
  -6  -1  -8 6.42665 19.0542   3
  -6   1  -8 76.4957 22.2866   3
   6   1   8 27.5828 21.3718   1
   7  -1   8 48.8761 26.3227   1
  -7  -1  -8 29.5016 19.6488   3
  -7   1  -8 97.7803 24.4227   3
   7   1   8 60.7720 25.5674   1
  -7  -2   8 -24.591 18.9032   2
   7   2  -8 -11.061 15.4626   1
  -7   2   8 6.59705 22.1962   2
   6  -2  -8 -1.2028 12.2943   1
  -6  -2   8 -11.413 19.0604   2
   6   2  -8 -28.462 14.7908   1
  -6   2   8 -7.6867 20.4980   2
   5  -2  -8 16.7330 12.1983   1
  -5  -2   8 4.62588 17.5220   2
  -5   2   8 -1.4625 18.7415   2
   5   2  -8 7.23915 15.1553   1
  -4  -2   8 20.7506 16.6182   2
   4  -2  -8 14.0760 12.1989   1
   4   2  -8 21.3361 14.3521   1
  -4   2   8 9.69371 15.6508   2
  -3  -2   8 12.4451 13.4215   2
  -3   2   8 -0.3624 13.0318   2
   3   2  -8 11.5728 13.6336   1
  -2  -2   8 -15.229 12.1909   2
  -2  -2   8 9.38234 10.5904   1
  -2   2   8 21.2542 12.8353   2
  -1  -2   8 3.75101 11.8314   1
  -1  -2   8 2.47691 12.9543   2
  -1   2   8 13.2339 10.0773   1
  -1   2   8 12.9617 11.5741   2
   0  -2   8 23.1735 12.5812   1
   0  -2   8 22.4461 12.9333   2
   0   2   8 17.3961 11.0891   2
   0   2   8 2.68881 11.4859   1
   1  -2   8 24.6914 14.5718   1
   1  -2   8 3.02147 13.2369   2
   1   2   8 -8.3738 12.2501   1
   1   2   8 2.92437 9.95004   2
   2  -2   8 20.7575 9.99947   4
   2  -2   8 8.57514 14.4070   2
   2  -2   8 39.2984 17.1014   1
   2   2   8 21.2993 13.0449   1
   2   2   8 32.3772 11.7988   2
   3  -2   8 -1.7462 10.1120   4
   3  -2   8 -2.8415 16.4146   1
   3   2   8 -7.1041 11.3803   2
   3   2   8 24.1512 16.3107   1
   4  -2   8 25.1287 19.5867   1
   4  -2   8 37.9087 20.3873   4
  -4   2  -8 50.1199 19.3097   3
   4   2   8 0.12322 17.4544   1
   5  -2   8 4.53484 20.0807   1
  -5   2  -8 -19.424 17.6463   3
   5   2   8 7.21175 18.3027   1
  -6  -2  -8 -1.6977 16.6400   3
   6  -2   8 12.5733 20.0199   1
  -6   2  -8 20.7748 19.0192   3
   6   2   8 6.76743 20.1805   1
   7  -2   8 -26.095 19.7305   1
  -7  -2  -8 11.9572 18.2963   3
   7   2   8 -5.3066 21.7970   1
  -7   2  -8 10.9082 20.5288   3
  -7  -3   8 3.53158 21.6541   2
  -7   3   8 39.0338 24.6255   2
   7   3  -8 14.6410 17.8417   1
  -6  -3   8 -4.6208 19.3085   2
   6   3  -8 27.9177 17.9846   1
  -6   3   8 32.5913 20.8391   2
  -5  -3   8 29.9910 18.0339   2
   5  -3  -8 28.3475 12.2984   1
   5   3  -8 18.0702 16.7103   1
  -5   3   8 22.1429 19.3960   2
  -4  -3   8 192.049 25.4044   2
   4  -3  -8 211.130 18.8405   1
   4   3  -8 157.383 20.9996   1
  -4   3   8 207.507 24.8342   2
  -3  -3   8 166.874 22.2738   2
   3   3  -8 195.116 22.0999   1
  -3   3   8 179.490 21.0197   2
  -2  -3   8 321.948 23.5825   1
  -2  -3   8 237.896 24.6590   2
   2   3  -8 319.262 26.8037   1
  -2   3   8 296.533 24.5330   2
  -1  -3   8 270.849 24.8444   2
  -1  -3   8 242.922 21.6177   1
  -1   3   8 269.237 22.0656   2
   0  -3   8 70.1624 16.3586   2
   0  -3   8 54.8115 15.9347   1
   0   3   8 44.3105 11.9428   2
   0   3   8 45.3232 13.0225   1
   1  -3   8 14.2454 14.7999   2
   1  -3   8 6.91591 13.1528   1
   1   3   8 16.8247 12.7898   1
   1   3   8 4.06968 9.61872   2
   2  -3   8 106.321 19.8738   2
   2  -3   8 97.6460 14.2744   4
   2  -3   8 90.3728 18.4373   1
   2   3   8 95.2098 13.1308   2
   2   3   8 96.6744 17.4097   1
   3  -3   8 73.7740 14.1910   4
   3  -3   8 72.0204 19.0065   1
   3   3   8 99.1606 19.4144   1
  -3   3  -8 124.325 22.2576   3
   4  -3   8 210.414 26.4129   1
   4  -3   8 206.626 20.5561   4
  -4   3  -8 237.292 27.9809   3
   4   3   8 206.141 27.3450   1
   5  -3   8 126.468 26.2210   4
   5  -3   8 79.7734 22.4747   1
   5   3   8 102.668 23.0810   1
  -5   3  -8 147.261 25.6698   3
   6  -3   8 5.64604 20.5450   1
  -6  -3  -8 9.51134 17.1993   3
  -6   3  -8 48.7953 22.6504   3
   6   3   8 49.4832 21.9939   1
  -7  -3  -8 -13.692 16.3198   3
  -7   3  -8 -9.8189 19.4238   3
  -7  -4   8 283.539 34.6354   2
   7   4  -8 256.475 27.8498   1
  -7   4   8 269.665 34.2300   2
  -6  -4   8 431.509 39.2723   2
   6   4  -8 434.744 32.8421   1
  -6   4   8 391.440 35.4024   2
   5  -4  -8 504.425 26.4193   1
  -5  -4   8 524.280 39.1872   2
  -5   4   8 500.367 38.0681   2
   5   4  -8 552.716 35.3633   1
  -4  -4   8 466.435 35.7879   2
   4  -4  -8 480.258 26.3272   1
  -4   4   8 444.833 33.8357   2
   4   4  -8 505.080 32.5117   1
  -3  -4   8 66.8395 22.4455   1
  -3  -4   8 32.7885 15.6297   2
  -3   4   8 80.0702 17.3098   2
   3   4  -8 61.0992 17.4302   1
  -2  -4   8 34.9464 14.8529   2
  -2  -4   8 32.7046 13.6077   1
   2   4  -8 36.0644 15.8494   1
  -2   4   8 53.6844 13.9934   2
  -1  -4   8 178.129 21.2566   2
  -1  -4   8 159.993 18.8521   1
  -1   4   8 152.831 16.5390   2
   0  -4   8 674.410 35.8936   1
   0  -4   8 767.024 39.9573   2
   0   4   8 793.429 34.7485   1
   0   4   8 677.430 32.1981   2
   1  -4   8 682.615 39.4713   2
   1  -4   8 776.843 38.8838   1
   1   4   8 773.661 36.1434   1
   1   4   8 751.891 33.0010   2
   2  -4   8 346.265 24.3800   4
   2  -4   8 331.676 28.9727   1
   2   4   8 309.929 25.1708   1
  -2   4  -8 425.930 34.6444   3
   3  -4   8 483.567 34.2685   1
   3  -4   8 523.999 29.7718   4
   3   4   8 487.464 32.7650   1
  -3   4  -8 475.972 34.5595   3
   4  -4   8 -6.5536 17.6243   1
   4  -4   8 -6.9509 11.9319   4
   4   4   8 -7.6958 16.8922   1
  -4   4  -8 -8.8512 14.8752   3
   5  -4   8 46.5910 21.1323   1
   5  -4   8 25.9448 14.9650   4
  -5   4  -8 -8.7636 17.9916   3
   5   4   8 25.1449 19.5789   1
   6  -4   8 335.672 36.5422   1
  -6   4  -8 300.439 32.9031   3
   6   4   8 269.341 33.7675   1
  -7  -5   8 50.4531 23.7106   2
   7   5  -8 83.7517 22.3165   1
  -7   5   8 45.0413 25.9653   2
  -6  -5   8 22.7933 19.9466   2
  -6   5   8 45.4215 22.0265   2
   6   5  -8 9.87674 18.4744   1
   5  -5  -8 64.6291 15.9244   1
  -5  -5   8 84.1687 21.7018   2
   5   5  -8 66.0673 19.7023   1
  -5   5   8 71.6463 21.1534   2
   4  -5  -8 80.7906 13.5708   1
  -4  -5   8 89.4624 19.7158   2
   4   5  -8 59.7363 17.8816   1
  -4   5   8 60.0273 18.8589   2
  -3  -5   8 471.942 35.3845   2
  -3  -5   8 568.342 31.7177   1
  -3   5   8 594.569 33.5036   2
   3   5  -8 561.133 33.3232   1
  -2  -5   8 482.120 29.2499   1
  -2  -5   8 537.214 34.4634   2
   2   5  -8 523.844 31.8342   1
  -2   5   8 497.481 29.9722   2
  -1  -5   8 791.306 39.6653   1
  -1  -5   8 777.689 41.7168   2
   1   5  -8 818.036 42.0599   1
  -1   5   8 821.580 35.5796   2
   0  -5   8 187.376 21.9613   1
   0  -5   8 190.538 24.2784   2
   0   5  -8 177.926 22.3035   3
   1  -5   8 -14.915 13.3471   2
   1  -5   8 -15.855 13.8171   1
   1   5   8 -4.1510 10.4059   1
  -1   5  -8 12.2580 15.2679   3
   2  -5   8 297.699 24.1522   4
   2  -5   8 322.211 28.9701   1
   2   5   8 281.139 24.8642   1
  -2   5  -8 279.037 29.2527   3
   3  -5   8 190.548 25.1616   1
   3  -5   8 204.900 21.1671   4
  -3   5  -8 206.932 27.3051   3
   3   5   8 186.723 23.6294   1
   4  -5   8 309.439 31.5667   1
   4  -5   8 312.524 25.9129   4
  -4   5  -8 326.662 32.6765   3
   4   5   8 292.023 29.3875   1
   5  -5   8 308.406 27.8931   4
   5  -5   8 392.529 37.0677   1
   5   5   8 315.303 33.7307   1
  -5   5  -8 325.446 33.7670   3
   6  -5   8 199.611 30.8625   1
   6  -5   8 98.6995 21.5982   4
  -6   5  -8 168.706 30.6482   3
   6   5   8 157.780 29.8885   1
  -7  -6   8 49.9024 23.3137   2
   7   6  -8 30.2403 21.4489   1
  -7   6   8 60.9250 24.0218   2
  -6  -6   8 19.6682 20.5417   2
  -6   6   8 -5.1514 19.4562   2
   6   6  -8 -0.2152 19.7335   1
  -5  -6   8 50.5431 20.3585   2
  -5   6   8 10.0063 18.0458   2
   5   6  -8 -8.0386 18.7366   1
  -4  -6   8 52.6353 18.9057   2
   4   6  -8 52.1934 19.8772   1
  -4   6   8 42.5148 17.5943   2
   4   6  -8 49.6127 15.7038   3
  -3  -6   8 7.89119 14.7199   2
  -3  -6   8 -3.9702 11.5604   1
   3   6  -8 -5.2821 16.3483   1
   3   6  -8 0.83901 13.2971   3
  -3   6   8 11.3405 14.3464   2
  -2  -6   8 12.9386 14.8698   2
  -2  -6   8 35.5032 14.3342   1
  -2   6   8 25.8280 12.9023   2
   2   6  -8 13.3147 14.5297   3
   2   6  -8 11.2932 15.1757   1
  -1  -6   8 -6.8003 13.8111   1
  -1  -6   8 -4.6359 14.4033   2
   1   6  -8 -24.031 13.4239   3
   1   6  -8 -10.712 15.9572   1
   0  -6   8 -2.6315 13.7450   1
   0  -6   8 -9.0032 16.0430   2
   0   6  -8 6.82863 14.3483   3
   1  -6   8 64.2198 19.2574   2
   1  -6   8 61.8151 18.4148   1
  -1   6  -8 54.3590 17.9241   3
   2  -6   8 0.43609 13.0076   4
   2  -6   8 34.9613 18.8404   1
  -2   6  -8 36.4656 18.5057   3
   2   6   8 8.91958 13.2191   1
   3  -6   8 -12.366 12.6620   4
   3  -6   8 -9.0678 15.3814   1
  -3   6  -8 11.3370 18.3120   3
   3   6   8 3.67501 16.3159   1
   4  -6   8 40.7296 16.7095   4
   4  -6   8 76.2247 21.1654   1
  -4   6  -8 48.3680 20.4667   3
   4   6   8 64.2388 19.5728   1
   5  -6   8 40.3081 17.6474   4
   5  -6   8 92.1863 25.3727   1
  -5   6  -8 57.4606 21.4686   3
   5   6   8 48.6745 21.3995   1
   6  -6   8 10.2830 18.4465   4
   6  -6   8 14.7090 20.9520   1
  -6   6  -8 -8.3414 20.3583   3
   6   6   8 -50.178 17.9792   1
  -7  -7   8 76.0405 25.2938   2
  -7   7   8 19.5635 23.2668   2
   7   7  -8 39.2860 21.8108   1
  -6  -7   8 30.1757 22.4413   2
   6   7  -8 -4.5991 20.5657   1
  -6   7   8 25.6896 20.6833   2
  -5  -7   8 5.70417 18.8279   2
   5   7  -8 -12.910 19.0773   1
  -5   7   8 -7.4976 17.9613   2
  -4  -7   8 129.189 23.7373   2
   4   7  -8 128.062 23.9095   1
  -4   7   8 109.727 19.6915   2
  -3  -7   8 128.933 21.6014   2
  -3  -7   8 163.664 22.1047   1
   3   7  -8 173.127 23.7760   1
  -3   7   8 164.490 20.5810   2
   3   7  -8 164.823 21.5914   3
  -2  -7   8 287.703 26.0036   1
  -2  -7   8 277.549 27.3775   2
   2   7  -8 272.723 26.7770   3
   2   7  -8 260.808 27.0453   1
  -1  -7   8 21.0428 17.3771   2
  -1  -7   8 51.2438 15.9536   1
   1   7  -8 31.5646 16.3078   3
   1   7  -8 33.3223 18.6919   1
   0  -7   8 10.4083 16.4135   1
   0  -7   8 45.7921 17.7536   2
   0   7  -8 8.34661 15.9974   1
   0   7  -8 33.9625 16.8137   3
   1  -7   8 33.5849 17.6656   2
   1  -7   8 50.3634 16.7774   1
  -1   7  -8 24.0826 16.2825   3
   2  -7   8 95.0133 18.0523   4
   2  -7   8 81.8236 21.7935   1
   2   7   8 38.8671 16.7473   1
  -2   7  -8 105.323 21.6493   3
   3  -7   8 4.19155 16.5726   1
   3  -7   8 -6.0069 14.4708   4
   3   7   8 42.6355 16.8169   1
  -3   7  -8 8.59607 17.1805   3
   4  -7   8 215.360 24.7677   4
   4  -7   8 323.924 32.4570   1
   4   7   8 281.484 31.2595   1
  -4   7  -8 228.096 30.0745   3
   5  -7   8 326.322 35.3298   1
   5  -7   8 303.535 29.3720   4
  -5   7  -8 311.680 37.5130   3
   5   7   8 270.713 33.2066   1
   6  -7   8 27.8684 21.5071   1
   6  -7   8 -19.395 17.4794   4
  -6   7  -8 26.1103 22.1625   3
   6   7   8 44.9328 23.5471   1
  -6  -8   8 184.741 29.4727   2
  -6   8   8 229.149 29.3318   2
   6   8  -8 250.997 29.6835   1
  -5  -8   8 482.962 39.9177   2
   5   8  -8 374.601 34.1174   1
  -5   8   8 414.487 34.3081   2
  -4  -8   8 219.111 27.0924   2
   4   8  -8 201.711 27.3776   1
  -3  -8   8 48.9619 19.2778   2
  -3  -8   8 59.5008 16.8425   1
   3   8  -8 62.0386 20.2236   1
   3   8  -8 55.9950 16.9806   3
  -2  -8   8 2.36178 16.9837   2
  -2  -8   8 -8.8178 15.6040   1
   2   8  -8 15.8789 15.6730   3
   2   8  -8 21.1175 19.1164   1
  -1  -8   8 200.680 23.6569   1
  -1  -8   8 156.256 22.7269   2
   1   8  -8 174.678 24.2700   3
   1   8  -8 226.718 27.1491   1
   0  -8   8 529.645 37.3021   2
   0  -8   8 447.838 32.1687   1
   0   8  -8 440.695 34.5714   3
   0   8  -8 487.066 34.6441   1
   1  -8   8 388.661 31.2700   1
   1  -8   8 404.682 35.1081   2
  -1   8  -8 421.785 33.5769   1
  -1   8  -8 450.865 37.4330   3
   2  -8   8 572.014 38.5845   1
   2  -8   8 552.998 35.1652   4
  -2   8  -8 497.016 39.1790   3
   3  -8   8 272.405 30.9362   1
   3  -8   8 229.805 25.7231   4
  -3   8  -8 243.744 29.8905   3
   3   8   8 274.192 29.1753   1
   4  -8   8 26.4090 19.2997   1
   4  -8   8 7.67328 16.5251   4
  -4   8  -8 -18.422 17.3411   3
   4   8   8 7.07797 19.6778   1
   5  -8   8 26.3822 18.9750   4
   5  -8   8 11.5316 22.5181   1
  -5   8  -8 8.57468 21.7260   3
   5   8   8 10.9315 20.1143   1
  -6  -9   8 -22.270 18.1113   2
   6   9  -8 21.5485 22.0587   1
  -5  -9   8 103.191 25.5499   2
   5   9  -8 49.4025 23.2850   1
  -4  -9   8 70.0771 20.8462   2
   4   9  -8 105.898 25.1149   1
  -3  -9   8 584.863 38.2888   1
  -3  -9   8 646.195 41.8936   2
   3   9  -8 571.371 34.9070   3
   3   9  -8 589.531 41.4834   1
  -2  -9   8 101.576 20.7653   2
  -2  -9   8 175.848 23.7265   1
   2   9  -8 132.014 21.1775   3
   2   9  -8 158.553 24.2922   1
  -1  -9   8 496.783 35.5817   1
  -1  -9   8 495.004 37.1374   2
   1   9  -8 486.612 34.6949   3
   1   9  -8 455.793 37.0622   1
   0  -9   8 123.092 22.1630   1
   0  -9   8 82.0410 22.6679   2
   0   9  -8 107.735 22.4463   1
   0   9  -8 60.7443 20.1145   3
   1  -9   8 11.8609 19.1219   1
   1  -9   8 2.98701 19.4555   2
  -1   9  -8 -3.1884 17.4153   3
  -1   9  -8 46.8706 21.3566   1
   2  -9   8 29.4713 18.6774   1
   2  -9   8 -10.850 15.2084   4
  -2   9  -8 17.5997 18.7353   3
  -2   9  -8 39.0939 21.6332   1
   3  -9   8 449.529 37.9641   1
   3  -9   8 357.862 32.0019   4
  -3   9  -8 460.193 42.5377   3
  -3   9  -8 394.265 35.6430   1
   4  -9   8 294.464 31.3877   1
   4  -9   8 186.534 25.5714   4
  -4   9  -8 166.680 29.3420   3
   4   9   8 204.501 39.3791   1
   5  -9   8 282.344 30.8125   4
   5  -9   8 376.591 38.3087   1
   5   9   8 251.126 32.1375   1
  -5   9  -8 423.308 42.8694   3
  -5 -10   8 100.121 24.9175   2
   5  10  -8 129.013 27.4726   1
  -4 -10   8 30.6914 20.2077   2
   4  10  -8 14.2810 23.0350   1
  -3 -10   8 -20.325 17.1557   1
  -3 -10   8 16.4032 18.7936   2
   3  10  -8 45.0435 21.3740   1
   3  10  -8 10.8064 16.5964   3
  -2 -10   8 -0.6455 17.2751   2
  -2 -10   8 7.93270 17.8649   1
   2  10  -8 -0.5058 18.6142   1
   2  10  -8 -2.8912 15.5411   3
  -1 -10   8 25.5958 19.5493   2
  -1 -10   8 51.0666 20.3501   1
   1  10  -8 37.3579 18.5900   3
   1  10  -8 52.8013 22.0368   1
   0 -10   8 -27.855 16.0733   1
   0 -10   8 6.83841 18.9182   2
   0  10  -8 4.07511 17.4638   3
   0  10  -8 -6.5678 20.1324   1
   1 -10   8 176.648 25.3453   1
   1 -10   8 126.331 24.3616   2
  -1  10  -8 138.889 25.3215   1
  -1  10  -8 122.510 24.7259   3
   2 -10   8 5.15386 18.5245   1
   2 -10   8 8.21948 17.5401   4
  -2  10  -8 -0.4465 18.6141   1
  -2  10  -8 28.1704 21.4775   3
   3 -10   8 35.9697 21.7451   1
   3 -10   8 13.4533 19.1659   4
  -3  10  -8 30.8386 20.0372   1
  -3  10  -8 0.77161 21.0904   3
   4 -10   8 147.926 24.3352   4
   4 -10   8 146.138 26.6630   1
  -4  10  -8 170.403 30.0157   3
  -4  10  -8 146.940 28.1340   1
   5 -10   8 78.4738 26.1912   1
   5 -10   8 43.2860 22.0450   4
  -5  10  -8 94.4525 27.9617   3
  -5 -11   8 15.9887 22.1581   2
   5  11  -8 29.9831 24.5241   1
  -4 -11   8 29.7119 21.3421   2
   4  11  -8 55.5068 25.5265   1
  -3 -11   8 101.140 23.1646   2
  -3 -11   8 76.5792 21.0401   1
   3  11  -8 81.5442 25.4867   1
  -2 -11   8 164.361 25.9287   1
  -2 -11   8 129.801 25.1695   2
   2  11  -8 117.996 27.8413   1
   2  11  -8 130.787 22.4061   3
  -1 -11   8 60.6717 20.3982   1
  -1 -11   8 94.2416 23.1976   2
   1  11  -8 41.6421 20.7898   1
   1  11  -8 68.5280 20.5143   3
   0 -11   8 -3.6476 19.0651   2
   0 -11   8 3.36835 19.7787   1
   0  11  -8 4.43132 17.2026   3
   0  11  -8 -0.8818 21.2088   1
   1 -11   8 27.8251 21.6135   2
   1 -11   8 68.6991 20.6862   1
  -1  11  -8 55.2660 21.5787   3
  -1  11  -8 55.3252 22.1259   1
   2 -11   8 76.6322 22.3626   1
   2 -11   8 70.2095 21.3847   4
  -2  11  -8 70.9057 23.3198   1
  -2  11  -8 57.2498 22.0053   3
   3 -11   8 12.6404 19.9149   4
   3 -11   8 64.0153 24.2149   1
  -3  11  -8 33.9338 21.7436   1
  -3  11  -8 -5.4035 19.1914   3
   4 -11   8 76.0244 23.2875   1
   4 -11   8 52.7295 22.3152   4
  -4  11  -8 80.3169 27.6247   3
  -4 -12   8 24.5751 21.2220   2
   4  12  -8 43.5367 23.5520   1
  -3 -12   8 84.1093 23.1832   1
  -3 -12   8 62.6492 21.9266   2
   3  12  -8 40.7372 24.3856   1
  -2 -12   8 6.99415 20.6333   1
  -2 -12   8 11.1205 19.1974   2
   2  12  -8 2.44013 21.0691   1
   2  12  -8 17.6702 17.8927   3
  -1 -12   8 155.991 25.6419   1
  -1 -12   8 124.026 25.9462   2
   1  12  -8 154.636 25.6441   3
   1  12  -8 117.733 26.1365   1
   0 -12   8 157.573 25.6664   1
   0 -12   8 88.1448 23.5863   2
   0  12  -8 91.8339 26.0037   1
   0  12  -8 92.7860 22.5835   3
   1 -12   8 536.192 39.3574   1
   1 -12   8 641.522 45.4666   2
  -1  12  -8 601.629 44.5032   1
  -1  12  -8 557.402 44.1832   3
   2 -12   8 219.521 28.5163   1
   2 -12   8 134.338 24.8524   4
   2 -12   8 110.807 26.3027   2
  -2  12  -8 183.935 28.2317   1
  -2  12  -8 277.530 35.7555   3
   3 -12   8 75.1482 23.9685   4
   3 -12   8 62.5654 24.6385   1
  -3  12  -8 25.5813 21.6916   3
  -3  12  -8 56.3021 23.0218   1
   4 -12   8 35.1931 22.0523   1
   4 -12   8 -25.872 20.2513   4
  -4  12  -8 7.83973 23.2614   3
  -4 -13   8 52.2544 23.9375   2
   4  13  -8 40.9187 25.5238   1
  -3 -13   8 339.919 34.8991   2
  -3 -13   8 345.238 34.8445   1
   3  13  -8 283.957 34.8564   1
  -2 -13   8 147.640 25.3373   2
  -2 -13   8 157.091 28.6510   1
   2  13  -8 163.796 27.6775   3
   2  13  -8 145.801 29.5689   1
  -1 -13   8 435.803 37.6457   1
  -1 -13   8 317.775 33.4221   2
   1  13  -8 355.430 34.5781   3
   1  13  -8 374.414 37.3931   1
   0 -13   8 50.1545 24.4048   1
   0 -13   8 27.5151 23.7423   2
   0  13  -8 30.5707 24.4978   1
   0  13  -8 39.9228 21.2501   3
   1 -13   8 -14.457 22.4582   2
   1 -13   8 9.64002 22.0949   1
  -1  13  -8 4.10784 19.7248   3
  -1  13  -8 38.3105 24.3042   1
   2 -13   8 18.8668 20.4611   4
   2 -13   8 -41.963 19.3682   2
   2 -13   8 -7.9915 22.2279   1
  -2  13  -8 21.5705 22.4419   3
  -2  13  -8 -5.0502 20.4349   1
   3 -13   8 352.174 35.6396   4
   3 -13   8 392.512 38.6639   1
  -3  13  -8 395.603 41.5162   3
  -2 -14   8 10.2333 23.2317   1
  -2 -14   8 22.9165 22.5518   2
   2  14  -8 14.8301 26.1423   1
  -1 -14   8 36.4816 22.4898   2
  -1 -14   8 23.4304 23.4442   1
   1  14  -8 44.6887 20.5541   3
   1  14  -8 25.8437 22.8017   1
   0 -14   8 25.5431 22.2108   1
   0 -14   8 -5.5360 22.7938   2
   0  14  -8 37.2777 26.1324   1
   0  14  -8 44.8193 22.4085   3
   1 -14   8 159.765 28.4498   1
   1 -14   8 165.891 30.8705   2
  -1  14  -8 121.375 28.6157   1
  -1  14  -8 192.036 31.6532   3
   2 -14   8 44.0393 25.5213   1
   2 -14   8 31.6575 23.0475   4
   2 -14   8 -24.533 22.7642   2
  -2  14  -8 6.94910 21.9289   3
  -2  14  -8 74.1808 25.8432   1
  -6   0   9 8.27215 22.5401   2
   6   0  -9 2.04773 16.3570   1
   5   0  -9 4.07267 15.4911   1
  -5   0   9 19.4106 20.8078   2
   4   0  -9 -0.4997 15.9187   1
  -4   0   9 6.76545 17.2459   2
  -3   0   9 1.95902 15.3204   2
   3   0  -9 2.66580 14.8573   1
  -2   0   9 -23.634 13.3117   2
  -1   0   9 14.2705 13.4142   2
   0   0   9 -10.941 13.4396   1
   0   0   9 7.28105 13.2072   2
   1   0   9 10.6616 13.0102   2
   1   0   9 2.52045 14.4530   1
   2   0   9 1.26852 16.1400   1
   2   0   9 -28.312 13.7276   2
   3   0   9 -17.846 14.8803   1
   3   0   9 -53.259 13.8543   2
   4   0   9 -3.8713 17.7779   1
  -5   0  -9 -21.384 17.7404   3
   5   0   9 -24.922 19.0599   1
   6   0   9 33.2333 22.0907   1
  -6   0  -9 -34.609 19.0917   3
   6  -1  -9 120.535 19.4209   1
  -6  -1   9 120.957 28.3843   2
  -6   1   9 134.447 28.1774   2
   6   1  -9 144.443 21.7760   1
  -5  -1   9 -5.8845 17.4979   2
   5  -1  -9 -15.860 14.0868   1
  -5   1   9 25.6092 19.3824   2
   5   1  -9 -14.506 14.8087   1
  -4  -1   9 51.5303 19.4173   2
   4  -1  -9 39.4061 15.5972   1
   4   1  -9 63.9934 18.5743   1
  -4   1   9 89.9912 22.1178   2
  -3  -1   9 11.5340 15.6839   2
   3   1  -9 -0.9585 16.1072   1
  -3   1   9 12.5817 15.8806   2
  -2  -1   9 422.348 31.1455   2
  -2   1   9 386.351 29.8121   2
  -1  -1   9 7.74758 13.5835   2
  -1   1   9 13.5100 13.6470   2
   0  -1   9 222.902 23.4610   2
   0  -1   9 242.316 24.2674   1
   0   1   9 183.638 20.7825   2
   0   1   9 211.995 22.4652   1
   1  -1   9 26.8465 14.7811   2
   1  -1   9 23.1026 16.3709   1
   1   1   9 24.2265 15.5259   1
   1   1   9 25.1180 13.4021   2
   2  -1   9 13.3762 15.8295   1
   2  -1   9 11.9122 16.1513   2
   2   1   9 21.5262 13.7565   2
   2   1   9 3.91046 16.3209   1
   3  -1   9 19.5510 16.6287   2
   3  -1   9 37.9316 18.4859   1
   3   1   9 49.0402 20.2017   1
   4  -1   9 63.4382 21.0744   1
   4   1   9 54.1963 20.2541   1
  -4   1  -9 80.2839 20.7757   3
  -5  -1  -9 12.0495 19.9253   3
   5  -1   9 7.96751 21.7541   1
   5   1   9 -7.7273 19.2381   1
  -5   1  -9 -13.767 20.3190   3
  -6  -1  -9 236.794 31.8015   3
  -6   1  -9 317.470 35.8788   3
  -6  -2   9 657.082 47.6556   2
   6  -2  -9 583.501 36.6595   1
   6   2  -9 664.920 39.4495   1
  -6   2   9 618.774 48.0869   2
  -5  -2   9 12.7453 20.2766   2
   5  -2  -9 7.51842 14.2965   1
   5   2  -9 7.41659 17.1754   1
  -5   2   9 17.5375 20.5225   2
   4  -2  -9 706.458 35.7632   1
  -4  -2   9 676.547 43.4388   2
   4   2  -9 753.879 40.2440   1
  -4   2   9 762.810 43.8508   2
  -3  -2   9 33.1595 18.6450   2
  -3   2   9 59.6049 18.1108   2
   3   2  -9 34.4865 17.5418   1
  -2  -2   9 117.690 20.3430   2
  -2   2   9 93.0146 17.8975   2
  -1  -2   9 -2.5770 13.1770   1
  -1  -2   9 -12.284 14.0958   2
  -1   2   9 17.2578 12.9349   2
   0  -2   9 381.094 29.9109   1
   0  -2   9 436.022 30.6642   2
   0   2   9 427.017 27.9295   2
   1  -2   9 19.3020 16.1595   2
   1  -2   9 30.2116 15.7786   1
   1   2   9 51.9203 16.6607   1
   1   2   9 34.9700 12.6924   2
   2  -2   9 1031.92 49.0104   1
   2  -2   9 1037.66 48.6461   2
   2   2   9 945.330 47.8731   1
   3  -2   9 13.5029 19.3076   1
   3  -2   9 -9.0528 16.1137   2
   3   2   9 -3.1347 17.4202   1
   4  -2   9 693.993 45.8035   1
   4   2   9 628.303 41.0736   1
  -4   2  -9 638.890 44.1612   3
   5  -2   9 67.5131 25.3701   1
  -5   2  -9 59.5115 22.2341   3
   5   2   9 44.9700 21.3118   1
  -6  -3   9 183.646 30.4819   2
   6   3  -9 203.032 25.8788   1
  -6   3   9 214.508 30.0373   2
  -5  -3   9 2.03779 18.7843   2
   5  -3  -9 -0.8771 13.6049   1
   5   3  -9 -11.637 16.4126   1
  -5   3   9 -1.3492 18.7216   2
   4  -3  -9 59.3421 16.0287   1
  -4  -3   9 79.1640 20.7285   2
   4   3  -9 40.7721 19.2663   1
  -4   3   9 34.4668 18.7768   2
  -3  -3   9 25.5759 17.6400   2
   3   3  -9 18.9287 16.7706   1
  -3   3   9 41.9147 16.8217   2
  -2  -3   9 749.700 43.1717   2
   2   3  -9 827.758 43.5931   1
  -2   3   9 852.304 40.8892   2
  -1  -3   9 18.3849 14.7693   1
  -1  -3   9 7.61939 15.3964   2
  -1   3   9 25.3017 13.0830   2
   0  -3   9 553.353 35.3414   2
   0  -3   9 564.573 33.2598   1
   0   3   9 523.388 30.0175   2
   1  -3   9 -25.029 14.2953   2
   1  -3   9 0.07366 14.7395   1
   1   3   9 -2.0629 14.0501   1
   2  -3   9 -14.826 16.1527   2
   2  -3   9 -9.5646 17.2561   1
   2   3   9 -19.602 14.6815   1
   3  -3   9 14.5643 17.0143   1
   3  -3   9 -11.275 16.8565   2
  -3   3  -9 -21.426 16.6317   3
   3   3   9 -12.920 16.0484   1
   4  -3   9 309.711 32.7738   1
   4   3   9 282.790 30.3739   1
  -4   3  -9 358.566 37.4279   3
   5  -3   9 -19.651 20.0858   1
  -5   3  -9 55.1532 23.2103   3
   5   3   9 36.4491 21.0118   1
  -6  -4   9 15.5206 21.1027   2
  -6   4   9 -1.7790 21.0196   2
   6   4  -9 -12.405 18.5641   1
   5  -4  -9 27.0071 14.0326   1
  -5  -4   9 39.3866 21.0926   2
   5   4  -9 40.9389 20.6220   1
  -5   4   9 29.8297 20.8721   2
   4  -4  -9 -2.3891 13.4342   1
  -4  -4   9 23.8775 18.5144   2
  -4   4   9 17.7509 18.4247   2
   4   4  -9 -15.110 17.2682   1
  -3  -4   9 27.1670 17.4804   2
  -3   4   9 35.5847 17.4573   2
   3   4  -9 10.3321 18.3967   1
  -2  -4   9 33.3010 18.7281   2
  -2   4   9 25.2479 14.4407   2
   2   4  -9 41.8003 17.8280   1
  -1  -4   9 21.0118 15.9154   2
  -1  -4   9 10.2196 15.4826   1
  -1   4   9 3.97923 15.0381   2
   0  -4   9 32.9574 15.3437   1
   0  -4   9 24.7941 16.7594   2
   1  -4   9 68.4354 20.7257   2
   1  -4   9 43.0987 18.5285   1
   2  -4   9 80.1571 20.3707   1
   2  -4   9 40.9947 18.9387   2
  -2   4  -9 70.9088 21.6486   3
   2   4   9 13.8260 16.6160   1
   3  -4   9 -5.2408 17.7547   2
   3  -4   9 3.05946 18.9439   1
  -3   4  -9 -9.6336 18.7069   3
   3   4   9 -24.930 14.7140   1
   4  -4   9 20.6871 22.6373   1
   4   4   9 4.66894 17.7773   1
  -4   4  -9 31.8696 21.1108   3
   5  -4   9 -2.5701 22.9968   1
  -5   4  -9 -19.154 20.8342   3
   5   4   9 -8.8018 21.2151   1
  -6  -5   9 13.8985 23.0215   2
  -6   5   9 82.3518 24.8778   2
   6   5  -9 22.1299 20.6999   1
  -5  -5   9 14.1339 20.6515   2
   5   5  -9 -35.296 17.2711   1
  -5   5   9 -8.3590 18.7574   2
   4  -5  -9 4.61392 13.7564   1
  -4  -5   9 2.55651 19.2481   2
  -4   5   9 3.11254 18.4888   2
   4   5  -9 6.24095 19.2339   1
  -3  -5   9 26.7882 18.2606   2
  -3   5   9 17.5359 16.3513   2
   3   5  -9 -18.563 15.5200   1
  -2  -5   9 253.815 25.1329   1
  -2  -5   9 277.962 27.8958   2
   2   5  -9 311.445 30.4646   1
  -1  -5   9 34.7539 17.7837   2
  -1  -5   9 29.1113 16.4489   1
   1   5  -9 11.3135 18.8028   1
   0  -5   9 177.065 24.3522   1
   0  -5   9 179.197 24.8839   2
   0   5  -9 175.392 24.3949   3
   1  -5   9 -13.263 14.9501   1
   1  -5   9 -6.3349 17.9534   2
  -1   5  -9 -2.8088 14.8690   3
   2  -5   9 13.3044 18.7099   2
   2  -5   9 -7.7621 18.5189   1
  -2   5  -9 11.0992 19.1472   3
   3  -5   9 19.5897 18.9081   1
   3  -5   9 3.86353 22.4289   4
  -3   5  -9 8.92183 19.4814   3
   3   5   9 39.6520 16.8473   1
   4  -5   9 99.5510 24.7733   1
   4   5   9 57.7287 22.8638   1
  -4   5  -9 83.7039 23.1055   3
   5  -5   9 -20.053 20.1416   1
   5   5   9 -9.9287 19.9915   1
  -5   5  -9 32.5204 21.2465   3
  -6  -6   9 335.929 37.0948   2
   6   6  -9 280.509 30.9501   1
  -6   6   9 282.854 32.9160   2
  -5  -6   9 30.4241 21.6412   2
  -5   6   9 7.70834 19.1357   2
   5   6  -9 8.38060 21.0715   1
   4  -6  -9 915.252 39.3728   1
  -4  -6   9 878.842 50.9781   2
   4   6  -9 917.784 49.3218   1
  -3  -6   9 15.5920 17.2373   2
   3   6  -9 6.09309 15.9672   3
   3   6  -9 3.72727 18.4794   1
  -2  -6   9 250.327 26.5870   1
  -2  -6   9 215.452 26.9108   2
   2   6  -9 279.834 28.1514   3
   2   6  -9 267.984 28.9169   1
  -1  -6   9 -7.1157 15.2021   1
  -1  -6   9 19.7078 18.1343   2
   1   6  -9 14.9444 18.3777   1
   1   6  -9 6.24807 17.3010   3
   0  -6   9 341.077 33.0426   2
   0  -6   9 394.353 32.4283   1
   0   6  -9 316.368 32.5868   3
   0   6  -9 366.498 34.7713   1
   1  -6   9 30.4898 18.4659   1
   1  -6   9 -8.6588 17.6047   2
  -1   6  -9 31.9340 20.2014   3
   2  -6   9 926.657 47.7149   1
   2  -6   9 841.344 49.1252   2
  -2   6  -9 847.578 48.0169   3
   3  -6   9 39.5430 22.5369   1
   3  -6   9 16.2766 15.2741   4
  -3   6  -9 22.2355 19.6228   3
   4  -6   9 350.470 35.6850   1
  -4   6  -9 268.962 33.1801   3
   4   6   9 259.187 30.3517   1
   5  -6   9 20.2861 24.7165   1
  -5   6  -9 9.16393 22.1650   3
   5   6   9 1.20672 22.2437   1
  -5  -7   9 37.0454 21.8550   2
   5   7  -9 4.39041 21.9886   1
  -4  -7   9 61.3449 21.0180   2
   4   7  -9 49.0448 22.6815   1
  -3  -7   9 2.03586 17.1651   2
   3   7  -9 -10.375 19.3485   1
   3   7  -9 -3.2885 15.0994   3
  -2  -7   9 855.887 46.5401   2
  -2  -7   9 832.812 45.3769   1
   2   7  -9 893.431 46.5092   1
   2   7  -9 851.198 45.3270   3
  -1  -7   9 22.0421 18.5061   2
  -1  -7   9 11.4944 16.1981   1
   1   7  -9 71.9786 20.9938   3
   1   7  -9 25.9242 19.3235   1
   0  -7   9 734.041 41.0614   1
   0  -7   9 671.986 42.1413   2
   0   7  -9 672.527 42.9414   3
   0   7  -9 742.169 46.0429   1
   1  -7   9 -29.989 18.3084   2
   1  -7   9 17.4557 17.3614   1
  -1   7  -9 31.7697 19.6943   1
  -1   7  -9 11.0903 17.5382   3
   2  -7   9 -0.9376 19.6455   1
   2  -7   9 0.83916 15.4901   4
   2  -7   9 -15.014 19.3843   2
  -2   7  -9 35.4584 20.4085   3
   3  -7   9 65.6477 18.8796   4
   3  -7   9 32.6959 20.7507   1
  -3   7  -9 61.5888 23.2656   3
   4  -7   9 539.308 43.9197   1
   4  -7   9 470.802 35.3326   4
  -4   7  -9 431.834 41.2797   3
  -5  -8   9 44.3249 22.5289   2
   5   8  -9 27.6572 21.4674   1
  -4  -8   9 10.6382 20.4167   2
   4   8  -9 -11.767 20.7947   1
  -3  -8   9 59.0488 21.2244   2
   3   8  -9 22.3533 16.8360   3
   3   8  -9 49.3399 20.5471   1
  -2  -8   9 53.7417 19.9555   2
  -2  -8   9 -15.769 16.5166   1
   2   8  -9 47.5145 22.3131   1
   2   8  -9 40.1046 18.2981   3
  -1  -8   9 4.88275 16.6882   1
  -1  -8   9 -2.2015 17.5548   2
   1   8  -9 16.9446 17.1945   3
   1   8  -9 -3.4226 18.2793   1
   0  -8   9 -6.5300 20.0756   2
   0  -8   9 -0.6085 17.8885   1
   0   8  -9 19.4040 21.6382   1
   0   8  -9 -3.2755 17.2418   3
   1  -8   9 8.79769 19.3606   2
   1  -8   9 77.3149 22.6776   1
  -1   8  -9 25.7717 21.5518   1
  -1   8  -9 85.4990 24.0063   3
   2  -8   9 60.2023 22.9714   2
   2  -8   9 95.3442 23.5688   1
   2  -8   9 63.0032 19.3521   4
  -2   8  -9 65.8795 24.4799   3
  -2   8  -9 52.9926 23.6897   1
   3  -8   9 -15.774 16.3331   4
   3  -8   9 -8.1032 19.7778   1
  -3   8  -9 -11.679 18.3032   3
   4  -8   9 4.46597 18.5883   4
   4  -8   9 20.3569 21.5952   1
  -4   8  -9 -1.2263 21.5262   3
  -5  -9   9 59.3834 23.9714   2
   5   9  -9 51.5171 25.3628   1
  -4  -9   9 18.9809 20.5742   2
   4   9  -9 -5.5025 22.5830   1
  -3  -9   9 17.0286 20.1099   2
   3   9  -9 -25.646 18.6901   1
  -2  -9   9 237.994 30.0410   2
  -2  -9   9 204.588 25.7353   1
   2   9  -9 187.932 28.4076   1
   2   9  -9 222.875 27.1699   3
  -1  -9   9 14.5409 19.8350   2
  -1  -9   9 19.2383 17.6202   1
   1   9  -9 -4.7196 21.7607   1
   1   9  -9 -6.4445 17.8918   3
   0  -9   9 147.196 26.4743   2
   0  -9   9 199.205 27.2264   1
   0   9  -9 191.692 26.7730   3
   0   9  -9 236.654 31.8709   1
   1  -9   9 12.4645 19.1064   1
   1  -9   9 -16.310 19.0120   2
  -1   9  -9 9.57754 19.5172   3
  -1   9  -9 25.1364 20.8335   1
   2  -9   9 -8.9073 16.9746   4
   2  -9   9 -16.673 20.5586   2
   2  -9   9 28.2875 20.1831   1
  -2   9  -9 14.7420 23.0925   1
  -2   9  -9 -20.993 18.2081   3
   3  -9   9 8.49368 22.1944   1
   3  -9   9 -12.012 17.7969   4
  -3   9  -9 -22.717 20.9029   1
  -3   9  -9 -21.684 18.6066   3
   4  -9   9 67.9784 24.9395   1
   4  -9   9 76.0237 23.1855   4
  -4   9  -9 72.1450 22.8996   1
  -4   9  -9 85.6059 27.6367   3
   4  10  -9 428.446 38.8041   1
  -3 -10   9 30.0943 20.1374   2
   3  10  -9 31.5803 24.5581   1
  -2 -10   9 60.4367 19.5684   1
  -2 -10   9 27.4637 20.4345   2
   2  10  -9 4.36757 18.3739   3
   2  10  -9 94.1156 26.5314   1
  -1 -10   9 -14.924 17.6887   1
  -1 -10   9 -12.451 19.1040   2
   1  10  -9 -2.6777 17.8319   3
   1  10  -9 -19.911 21.8629   1
   0 -10   9 182.640 26.5936   1
   0 -10   9 127.496 25.3455   2
   0  10  -9 150.484 29.7851   1
   0  10  -9 146.963 27.5772   3
   1 -10   9 8.68943 20.8390   2
   1 -10   9 21.2189 21.5852   1
  -1  10  -9 1.09083 21.0967   3
  -1  10  -9 -9.4578 22.0571   1
   2 -10   9 773.701 49.4966   1
   2 -10   9 676.103 50.0090   2
   2 -10   9 784.852 45.6395   4
  -2  10  -9 795.143 49.6507   1
  -2  10  -9 720.733 50.0267   3
   3 -10   9 -12.450 18.4067   4
   3 -10   9 40.1652 24.0628   1
  -3  10  -9 50.8998 23.8079   3
  -3  10  -9 22.4147 24.0300   1
  -3 -11   9 28.3643 20.9391   2
   3  11  -9 -14.999 21.0371   1
  -2 -11   9 377.782 35.0710   1
   2  11  -9 403.706 38.8683   1
   2  11  -9 492.039 36.8160   3
  -1 -11   9 128.988 26.9287   2
  -1 -11   9 126.264 25.7126   1
   1  11  -9 77.8032 25.0138   1
   1  11  -9 96.6387 23.9545   3
   0 -11   9 370.506 37.2717   2
   0 -11   9 536.245 41.6336   1
   0  11  -9 486.598 42.4247   1
   0  11  -9 533.353 44.2636   3
   1 -11   9 22.8486 20.2754   1
   1 -11   9 -7.2448 22.0568   2
  -1  11  -9 24.5183 20.9234   3
  -1  11  -9 16.8131 24.3655   1
   2 -11   9 13.5076 22.7529   1
   2 -11   9 4.02638 23.6475   2
  -2  11  -9 26.7746 21.8522   1
  -2  11  -9 9.43287 22.4057   3
  -2 -12   9 -4.0190 22.1047   1
  -2 -12   9 25.7658 20.8379   2
   2  12  -9 -9.8883 25.2621   1
  -1 -12   9 -22.189 21.0957   1
  -1 -12   9 18.1174 21.5776   2
   1  12  -9 -0.3746 22.0880   1
   1  12  -9 3.99413 19.5430   3
   0 -12   9 21.0092 21.3490   1
   0 -12   9 56.4579 25.1109   2
   0  12  -9 39.8236 25.1583   1
   0  12  -9 47.4629 21.6682   3
   1 -12   9 26.9851 23.8338   1
   1 -12   9 39.4725 25.9667   2
  -1  12  -9 59.8287 24.6332   3
  -1  12  -9 5.82965 24.5511   1
   5   0 -10 380.429 30.9925   1
  -5   0  10 388.526 37.3650   2
   4   0 -10 18.3256 18.2714   1
  -4   0  10 25.4190 20.3820   2
  -3   0  10 877.543 47.1540   2
   3   0 -10 791.014 45.0323   1
  -2   0  10 29.6589 17.4177   2
  -1   0  10 137.382 21.2875   2
   0   0  10 18.8732 15.6940   2
   1   0  10 512.397 33.8158   2
   2   0  10 42.1473 18.2928   1
   3   0  10 1087.06 56.4037   1
  -4   0 -10 20.0140 20.5207   3
   4   0  10 20.3636 23.1912   1
   5  -1 -10 147.649 22.0492   1
  -5  -1  10 112.545 25.7004   2
  -5   1  10 103.188 24.9972   2
   5   1 -10 160.810 23.7497   1
   4  -1 -10 10.5138 16.8018   1
  -4  -1  10 15.6271 19.7591   2
   4   1 -10 19.5789 18.5619   1
  -4   1  10 4.32480 18.6540   2
  -3  -1  10 35.9551 17.9496   2
   3  -1 -10 49.7522 19.6776   1
   3   1 -10 65.1257 19.6263   1
  -3   1  10 26.8636 18.3050   2
  -2  -1  10 42.8276 18.0044   2
  -2   1  10 37.9849 16.3057   2
  -1  -1  10 637.229 39.0658   2
  -1   1  10 649.373 37.3026   2
   0  -1  10 30.2992 16.6003   2
   0   1  10 -2.0184 13.8399   2
   1  -1  10 301.445 29.9324   1
   1  -1  10 316.323 27.6380   2
   2  -1  10 29.4626 16.9565   2
   2  -1  10 26.4396 17.9185   1
   2   1  10 11.8124 17.0127   1
   3  -1  10 -1.2794 19.8401   1
   3   1  10 11.6680 20.6820   1
   4  -1  10 8.86193 22.5194   1
  -4   1 -10 -24.960 19.7606   3
   4   1  10 -14.789 20.3217   1
   5  -2 -10 -20.956 15.2993   1
  -5  -2  10 4.85081 21.0273   2
  -5   2  10 24.0127 22.0672   2
   5   2 -10 21.4390 19.5825   1
   4  -2 -10 11.8589 16.3595   1
  -4  -2  10 24.3055 20.9709   2
   4   2 -10 9.97984 18.8490   1
  -4   2  10 28.0578 20.2421   2
  -3  -2  10 21.2437 18.5509   2
  -3   2  10 -1.3331 16.9196   2
   3   2 -10 27.2602 18.4950   1
  -2  -2  10 5.91036 16.2746   2
   2   2 -10 4.66592 19.0514   1
  -2   2  10 1.19388 15.4457   2
  -1  -2  10 40.3953 17.5825   2
  -1   2  10 42.2403 16.1920   2
   0  -2  10 28.7875 17.0564   2
   1  -2  10 18.7121 16.3630   2
   1  -2  10 11.8202 17.7698   1
   2  -2  10 -12.162 16.1738   1
   2  -2  10 -31.266 15.8537   2
   3  -2  10 -18.812 18.3717   2
   3  -2  10 -2.3278 19.6728   1
  -3   2 -10 -21.389 17.8317   3
   3   2  10 29.7377 21.0940   1
   4  -2  10 28.4477 22.8959   1
   4   2  10 -14.723 18.4366   1
  -4   2 -10 12.5283 20.9322   3
   5  -3 -10 244.336 24.0350   1
  -5  -3  10 193.159 30.0584   2
  -5   3  10 209.272 30.0008   2
   5   3 -10 205.129 26.9231   1
   4  -3 -10 39.2076 16.5978   1
  -4  -3  10 39.1674 21.6632   2
   4   3 -10 17.4147 20.4276   1
  -4   3  10 28.5409 20.1598   2
  -3  -3  10 11.1244 18.3041   2
   3   3 -10 10.4862 19.3025   1
  -3   3  10 13.4064 17.5033   2
  -2  -3  10 4.07477 16.4234   2
   2   3 -10 4.31287 17.7770   1
  -1  -3  10 451.888 35.7202   2
   0  -3  10 28.9308 18.1983   2
   0  -3  10 -7.4660 16.7482   1
   1  -3  10 188.061 24.4174   2
   1  -3  10 176.557 26.4122   1
   2  -3  10 -22.882 17.5908   2
   2  -3  10 -27.396 16.7022   1
  -2   3 -10 -6.6975 18.1947   3
   3  -3  10 12.5486 21.8216   1
   3  -3  10 -36.019 18.0251   2
  -3   3 -10 3.05313 19.2384   3
   4  -3  10 -30.896 19.2600   2
   4  -3  10 17.9782 21.0017   1
  -4   3 -10 21.0132 22.6456   3
   4   3  10 1.33123 20.4249   1
  -5  -4  10 286.787 35.0707   2
  -5   4  10 376.786 35.4991   2
   5   4 -10 290.456 32.4443   1
   4  -4 -10 49.0260 17.1215   1
  -4  -4  10 64.5565 22.2321   2
  -4   4  10 58.7400 34.1389   2
   4   4 -10 45.1251 21.4265   1
   3   4 -10 855.890 47.9507   1
  -2  -4  10 127.474 24.4097   2
   2   4 -10 116.555 24.6641   1
  -1  -4  10 156.761 24.9455   2
   1   4 -10 160.868 26.3687   1
   0  -4  10 -16.451 16.4672   1
   0  -4  10 4.38483 17.0876   2
   1  -4  10 480.018 37.9250   1
   1  -4  10 519.878 38.4718   2
  -1   4 -10 471.676 40.0288   3
   2  -4  10 68.8534 22.4253   1
   2  -4  10 52.9458 22.6958   2
  -2   4 -10 49.2966 21.8798   3
   3  -4  10 918.951 53.2751   2
   3  -4  10 935.245 51.6655   1
  -3   4 -10 834.652 52.6533   3
   4  -4  10 -54.439 19.9599   2
   4  -4  10 -12.127 21.0015   1
  -4   4 -10 37.0186 23.6350   3
   4  -5 -10 10.9037 15.3956   1
  -4  -5  10 -11.478 19.9296   2
   4   5 -10 -4.6966 20.0015   1
  -3  -5  10 61.9516 21.8668   2
   3   5 -10 30.3789 21.8023   1
   3   5 -10 56.9554 19.6488   3
  -2  -5  10 54.0378 20.7890   2
   2   5 -10 57.8194 20.5698   3
   2   5 -10 101.381 23.9519   1
  -1  -5  10 724.671 43.9145   2
   1   5 -10 641.092 42.3608   3
   1   5 -10 631.797 41.6958   1
   0  -5  10 143.982 25.1216   2
   0  -5  10 110.375 21.3868   1
   0   5 -10 126.867 26.2751   3
   1  -5  10 203.289 27.9530   1
   1  -5  10 215.958 28.7664   2
  -1   5 -10 220.485 31.3334   3
   2  -5  10 8.77982 21.4648   2
   2  -5  10 7.18503 21.2724   1
  -2   5 -10 18.4926 21.1565   3
   3  -5  10 18.5048 21.1566   1
   3  -5  10 -14.733 20.5494   2
  -3   5 -10 21.4591 21.5390   3
  -4  -6  10 7.11295 21.1475   2
   4   6 -10 7.03255 21.5671   1
  -3  -6  10 -0.8607 19.6298   2
   3   6 -10 6.26218 21.3298   1
   3   6 -10 -19.009 17.1290   3
  -2  -6  10 25.2991 20.3405   2
   2   6 -10 16.8002 19.7652   3
   2   6 -10 47.5384 22.3694   1
  -1  -6  10 10.4965 18.6746   2
   1   6 -10 -14.821 17.4848   3
   1   6 -10 28.4660 21.4504   1
   0  -6  10 11.6740 20.2346   2
   0  -6  10 19.5308 18.6711   1
   0   6 -10 14.0621 19.1558   3
   0   6 -10 11.8273 20.5261   1
   1  -6  10 5.16559 21.1883   2
   1  -6  10 7.40943 17.6072   1
  -1   6 -10 -0.5218 19.7364   3
   2  -6  10 -41.738 19.6684   2
   2  -6  10 9.57534 19.9788   1
  -2   6 -10 8.81906 20.5457   3
   3  -6  10 -9.8879 22.0082   2
   3  -6  10 23.1803 23.4515   1
  -3   6 -10 33.4961 23.1369   3
  -4  -7  10 -32.125 19.8123   2
   4   7 -10 -9.0593 21.6564   1
  -3  -7  10 17.0897 21.5706   2
   3   7 -10 30.0758 18.6611   3
   3   7 -10 21.1186 20.1528   1
  -2  -7  10 -17.665 19.3672   2
   2   7 -10 1.43858 22.3327   1
   2   7 -10 -17.235 17.3378   3
  -1  -7  10 332.626 37.6130   1
  -1  -7  10 294.002 32.4208   2
   1   7 -10 408.515 37.2581   1
   1   7 -10 374.456 36.0319   3
   0  -7  10 50.0429 21.5588   2
   0  -7  10 31.8423 18.5619   1
   0   7 -10 52.9145 23.4561   1
   0   7 -10 57.9596 23.3865   3
   1  -7  10 266.426 32.7264   2
   1  -7  10 261.769 30.0481   1
  -1   7 -10 238.440 34.1600   1
  -1   7 -10 242.003 31.3713   3
   2  -7  10 -30.047 20.8984   2
   2  -7  10 26.8762 20.4087   1
  -2   7 -10 -7.4382 18.5415   3
   3  -7  10 19.2316 22.0121   1
   3  -7  10 15.2225 23.0241   2
  -3   7 -10 -18.319 21.9207   3
  -3  -8  10 490.750 43.0190   2
   3   8 -10 498.959 40.0434   1
  -2  -8  10 14.0767 20.3109   2
   2   8 -10 43.0400 20.4561   3
   2   8 -10 11.3730 21.6963   1
  -1  -8  10 94.3678 24.7469   2
  -1  -8  10 76.1487 23.3321   1
   1   8 -10 85.6800 27.3137   1
   1   8 -10 85.3307 23.4076   3
   0  -8  10 26.8714 21.8468   2
   0  -8  10 36.6632 19.5313   1
   0   8 -10 14.8715 19.0452   3
   0   8 -10 23.3987 24.0043   1
   1  -8  10 159.423 30.0980   2
   1  -8  10 207.687 30.0376   1
  -1   8 -10 234.524 34.8918   1
  -1   8 -10 224.601 31.7637   3
   2  -8  10 1.08498 22.4802   2
   2  -8  10 72.9458 24.9978   1
  -2   8 -10 57.1264 22.9902   3
  -2   8 -10 93.5856 26.4274   1
  -2  -9  10 66.9935 25.5168   2
   2   9 -10 54.8154 20.5684   3
   2   9 -10 75.3441 26.5847   1
  -1  -9  10 305.847 33.4430   2
  -1  -9  10 299.724 33.4944   1
   1   9 -10 343.306 34.7831   3
   1   9 -10 296.128 35.5592   1
   0  -9  10 50.1040 22.0024   2
   0  -9  10 25.1063 21.2861   1
   0   9 -10 58.7689 27.6379   1
   0   9 -10 37.2562 22.1625   3
   1  -9  10 248.887 33.9067   2
   1  -9  10 359.624 35.6848   1
  -1   9 -10 339.093 38.6131   3
  -1   9 -10 347.272 37.9232   1
   3   0 -11 -15.061 18.6815   1
  -3   0  11 3.73265 18.9490   2
  -2   0  11 23.0170 17.8007   2
  -1   0  11 10.4070 24.7175   2
   3  -1 -11 18.6584 19.9137   1
  -3  -1  11 44.0405 21.0297   2
   3   1 -11 37.7402 21.2099   1
  -3   1  11 13.3735 18.8334   2
  -2  -1  11 6.21480 18.8852   2
   2   1 -11 29.4277 22.1425   1
  -1  -1  11 101.126 21.1280   2
   0  -1  11 104.636 21.6994   2
  -2  -2  11 273.701 30.0420   2
   2   2 -11 242.130 31.8498   1
  -1  -2  11 167.877 24.4925   2
   0  -2  11 18.6364 18.0570   2
   1  -2  11 -10.174 16.9665   2
  -2  -3  11 53.2828 20.7584   2
   2   3 -11 2.84353 19.7625   1
  -1  -3  11 117.560 23.9076   2
   1   3 -11 118.505 25.8708   1
   0  -3  11 89.9523 22.1775   2
   1  -3  11 273.258 29.5253   2
  -1   3 -11 364.566 38.4485   3
  -2  -4  11 27.5626 20.2996   2
   2   4 -11 8.50393 21.2997   1
  -1  -4  11 -8.2587 19.2509   2
   1   4 -11 8.21907 22.9440   1
   0  -4  11 60.8794 20.8110   2
   0   4 -11 2.11589 20.8205   3
  -1   4 -11 9.85534 21.6577   3
   0   0   0    0.00    0.00   0
 _exptl_absorpt_process_details
)
 SADABS 2016/2: Krause, L., Herbst-Irmer, R., Sheldrick G.M. & Stalke D.,
 J. Appl. Cryst. 48 (2015) 3-10
)
 _exptl_absorpt_correction_type   multi-scan
 _exptl_absorpt_correction_T_max  0.7464
 _exptl_absorpt_correction_T_min  0.5340
 _exptl_special_details
)
 The following wavelength and cell were deduced by SADABS from the
 direction cosines etc. They are given here for emergency use only:
 CELL 0.71068    7.045   13.808    7.478   89.998   93.041   90.008
)
;
_shelx_hkl_checksum     82130
_shelx_res_file
;
TITL sad_a.res in P2(1)/c
    naaso1_0m.res
    created by SHELXL-2016/6 at 18:07:42 on 02-Aug-2017
CELL  0.71073   7.0528  13.7981   7.4792   90.000   93.020   90.000
ZERR    8.000   0.0014   0.0028   0.0015    0.000    0.030    0.000
LATT  1
SYMM -X, 1/2+Y, 1/2-Z
SFAC O H NA AS
UNIT 32 16 8 8
TEMP -172.240
L.S. 10
BOND $H
LIST 6
FMAP 2
PLAN 60
ACTA
htab
DFIX 0.85 O2 H1 O4 H2 O7 H4 O5 H3
EQIV $9 x, -y+1/2, z+1/2
HTAB O2 O8_$9
HTAB O4 O8
EQIV $10 x+1, y, z
HTAB O5 O1_$10
EQIV $12 -x+2, -y+1, -z+1
HTAB O7 O6_$12
ACTA
WGHT    0.020000    0.015600
FVAR       0.36642
AS1   4    0.324668    0.368265    0.846694    11.00000    0.00551    0.00631 =
         0.00645   -0.00017   -0.00029    0.00067
AS2   4    0.821695    0.370097    0.507559    11.00000    0.00609    0.00599 =
         0.00564    0.00025   -0.00081   -0.00119
NA1   3    0.858340    0.403379   -0.005979    11.00000    0.00874    0.00856 =
         0.00991    0.00030   -0.00022    0.00039
NA2   3    0.348188    0.398247    0.262822    11.00000    0.01607    0.01315 =
         0.01056   -0.00010   -0.00383    0.00267
O1    1    0.241710    0.268328    0.747805    11.00000    0.01009    0.00780 =
         0.01412   -0.00370   -0.00310   -0.00047
O2    1    0.531499    0.340694    0.972624    11.00000    0.00772    0.00681 =
         0.01467    0.00064   -0.00444    0.00052
O3    1    0.190991    0.429832    0.980855    11.00000    0.00624    0.00936 =
         0.00780   -0.00112    0.00066    0.00162
O4    1    0.401521    0.448325    0.687783    11.00000    0.01500    0.01116 =
         0.01144    0.00334    0.00592    0.00399
O5    1    0.920172    0.261095    0.570941    11.00000    0.01048    0.00643 =
         0.01630    0.00124   -0.00544   -0.00055
O6    1    0.854033    0.450792    0.671521    11.00000    0.01013    0.01104 =
         0.00830   -0.00344    0.00119   -0.00331
O7    1    0.930270    0.405314    0.318839    11.00000    0.01216    0.00912 =
         0.00697   -0.00080    0.00378   -0.00343
O8    1    0.593122    0.344591    0.461310    11.00000    0.00584    0.00779 =
         0.01082    0.00110   -0.00127   -0.00110
H1    2    0.544949    0.279683    0.970445    11.00000    0.05475
H2    2    0.462248    0.414627    0.619135    11.00000    0.03828
H3    2    1.026478    0.269531    0.626730    11.00000    0.07137
H4    2    0.995033    0.456968    0.331942    11.00000    0.04464
HKLF 4
REM  sad_a.res in P2(1)/c
REM R1 =  0.0298 for    1890 Fo > 4sig(Fo)  and  0.0571 for all    2651 data
REM    125 parameters refined using      4 restraints
END
WGHT      0.0200      0.0156
REM Instructions for potential hydrogen bonds
HTAB O2 O8_$9
HTAB O4 O8
HTAB O5 O1_$10
HTAB O7 O6_$12
REM Highest difference peak  0.866,  deepest hole -0.863,  1-sigma level  0.179
Q1    1   0.3027  0.2826  0.9018  11.00000  0.05    0.87
Q2    1   0.1720  0.3976  1.0031  11.00000  0.05    0.72
Q3    1   0.4424  0.3618  0.9366  11.00000  0.05    0.71
Q4    1   0.2616  0.3936  0.4750  11.00000  0.05    0.70
Q5    1   0.2790  0.3652  1.0491  11.00000  0.05    0.69
Q6    1   0.6206  0.3269  0.3818  11.00000  0.05    0.67
Q7    1   0.6571  0.3412  0.5058  11.00000  0.05    0.63
Q8    1   0.1842  0.3998  0.8471  11.00000  0.05    0.62
Q9    1   0.8984  0.3751 -0.1760  11.00000  0.05    0.62
Q10   1   0.8632  0.2364  0.4363  11.00000  0.05    0.62
Q11   1   1.0089  0.4527  0.6036  11.00000  0.05    0.61
Q12   1   1.0329  0.3706  0.1197  11.00000  0.05    0.61
Q13   1   0.8408  0.3659  0.1846  11.00000  0.05    0.59
Q14   1   0.3087  0.3621  0.1679  11.00000  0.05    0.59
Q15   1   0.8225  0.3888  0.6225  11.00000  0.05    0.58
Q16   1   0.8729  0.2880  0.5174  11.00000  0.05    0.58
Q17   1   0.9352  0.2883  0.7128  11.00000  0.05    0.58
Q18   1   0.5976  0.2948  0.5604  11.00000  0.05    0.58
Q19   1   0.8484  0.4448  0.5369  11.00000  0.05    0.57
Q20   1   0.8794  0.4703  0.7941  11.00000  0.05    0.57
Q21   1   0.3909  0.5128  0.9604  11.00000  0.05    0.57
Q22   1   0.6206  0.2822  0.4754  11.00000  0.05    0.56
Q23   1   0.8781  0.2332  0.5390  11.00000  0.05    0.55
Q24   1   0.8216  0.3967  0.3449  11.00000  0.05    0.55
Q25   1   0.7576  0.3363  0.0767  11.00000  0.05    0.55
Q26   1   0.6577  0.4052  1.0053  11.00000  0.05    0.54
Q27   1   0.2239  0.5042  0.9603  11.00000  0.05    0.54
Q28   1   0.3926  0.2317  0.9651  11.00000  0.05    0.54
Q29   1   0.9039  0.4152  0.7248  11.00000  0.05    0.54
Q30   1   0.3934  0.4580  0.3099  11.00000  0.05    0.54
Q31   1   0.6225  0.3884  0.4418  11.00000  0.05    0.52
Q32   1   0.2204  0.1942  0.5991  11.00000  0.05    0.52
Q33   1   1.0427  0.3689  0.3174  11.00000  0.05    0.52
Q34   1   0.3107  0.3884  0.9552  11.00000  0.05    0.51
Q35   1   0.2126  0.4701  0.8509  11.00000  0.05    0.51
Q36   1   0.9017  0.4033  0.6265  11.00000  0.05    0.51
Q37   1   0.2047  0.3400  0.9025  11.00000  0.05    0.51
Q38   1   0.8589  0.5095  0.5253  11.00000  0.05    0.50
Q39   1   0.5396  0.3387  0.4214  11.00000  0.05    0.50
Q40   1   0.3066  0.5137  0.1448  11.00000  0.05    0.50
Q41   1   1.0966  0.4122  0.5922  11.00000  0.05    0.50
Q42   1   0.9554  0.3861  0.4034  11.00000  0.05    0.49
Q43   1   0.2329  0.2185  0.6815  11.00000  0.05    0.49
Q44   1   0.5414  0.3652  0.5131  11.00000  0.05    0.49
Q45   1   0.3108  0.4659  0.6784  11.00000  0.05    0.49
Q46   1   0.5445  0.3708  1.0629  11.00000  0.05    0.49
Q47   1   0.6990  0.3995  0.3650  11.00000  0.05    0.49
Q48   1   0.2126  0.3947  0.7125  11.00000  0.05    0.49
Q49   1   0.9622  0.3317  0.5021  11.00000  0.05    0.49
Q50   1   0.1575  0.5187  0.8422  11.00000  0.05    0.48
Q51   1   0.4159  0.5485  0.6438  11.00000  0.05    0.48
Q52   1   0.5845  0.2559  1.1353  11.00000  0.05    0.48
Q53   1   0.1392  0.4844  1.0552  11.00000  0.05    0.48
Q54   1   0.7715  0.4287  0.7139  11.00000  0.05    0.48
Q55   1   0.7387  0.4968  0.6217  11.00000  0.05    0.48
Q56   1   0.5635  0.3304  0.9137  11.00000  0.05    0.47
Q57   1   0.6899  0.3094  0.3017  11.00000  0.05    0.47
Q58   1   0.4121  0.4285  0.7640  11.00000  0.05    0.46
Q59   1   0.9933  0.3502 -0.0733  11.00000  0.05    0.46
Q60   1   0.2612  0.4198  0.9429  11.00000  0.05    0.46
;
_shelx_res_checksum     31967
data_global
_journal_date_recd_electronic     2017-09-18
_journal_date_accepted     2017-09-20
_journal_name_full     'Acta Crystallographica, Section E'
_journal_year     2017
_journal_volume     73
_journal_issue     10
_journal_page_first     1520
_journal_page_last     1522
_journal_paper_category     GI
_journal_paper_doi     10.1107/S2056989017013470
_journal_coeditor_code     HB7706
_publ_contact_author_name
;
Matthias Weil
;
_publ_contact_author_address
;
Institute for Chemical Technologies and Analytics
Division of Structural Chemistry
Vienna University of Technology
Getreidemarkt 9/164-SC
A-1060 Vienna
Austria
;
_publ_contact_author_email     'matthias.weil@tuwien.ac.at'
_publ_contact_author_fax     '+43 1 58801 17199'
_publ_contact_author_phone     '+43 1 58801 17122'
_publ_section_title
;
Crystal structure of sodium dihydrogen arsenate
;
_publ_section_title_footnote     .
loop_
    _publ_author_name
    _publ_author_footnote
    _publ_author_address
    'Ring, Joseph' .
;
TU Wien
Getreidemarkt 9/164-SC
A-1060 Vienna
Austria
;
    'Lindenthal, Lorenz' .
;
TU Wien
Getreidemarkt 9/164-SC
A-1060 Vienna
Austria
;
    'Weil, Matthias' .
;
Institute for Chemical Technologies and Analytics
Division of Structural Chemistry
TU Wien
Getreidemarkt 9/164-SC
A-1060 Vienna
Austria
;
    'St\"oger, Berthold' .
;
X-Ray Centre
TU Wien
Getreidemarkt 9
A-1060 Vienna
Austria
;
_publ_section_synopsis
;
The crystal structure of Na(H~2~AsO~4~) is isotypic with that of Na(H~2~PO~4~).
The two structures are compared with the aid of the <i>COMPSTRU</i> program.
;
