# Supplementary material for: Crystal structure of sodium di­hydrogen arsenate
Source: Acta Crystallogr E Crystallogr Commun. 2017 Sep 25;73(Pt 10):1520–2. doi: 10.1107/S2056989017013470 (PMC5730308; doi:10.1107/S2056989017013470)
Supplement: Supplementary file 2 [file e-73-01520-Isup2.hkl]

data_I                                                                          
_shelx_title ' sad_a.res in P2(1)/c'                                            
_shelx_refln_list_code          4                                               
_shelx_F_calc_maximum      272.93                                               
_exptl_crystal_F_000       624.00                                               
_reflns_d_resolution_high  0.6597                                               
                                                                                
loop_                                                                           
 _space_group_symop_operation_xyz                                               
 'x, y, z'                                                                      
 '-x, y+1/2, -z+1/2'                                                            
 '-x, -y, -z'                                                                   
 'x, -y-1/2, z-1/2'                                                             
                                                                                
_cell_length_a     7.0528                                                       
_cell_length_b    13.7981                                                       
_cell_length_c     7.4792                                                       
_cell_angle_alpha  90.000                                                       
_cell_angle_beta   93.020                                                       
_cell_angle_gamma  90.000                                                       
                                                                                
_shelx_F_squared_multiplier     1.000                                           
                                                                                
loop_                                                                           
 _refln_index_h                                                                 
 _refln_index_k                                                                 
 _refln_index_l                                                                 
 _refln_F_squared_calc                                                          
 _refln_F_squared_meas                                                          
 _refln_F_squared_sigma                                                         
 _refln_observed_status                                                         
   1   0   0         30.17         58.69        12.56 o                         
   2   0   0      15928.44      15872.94       199.14 o                         
   3   0   0       1545.27       1694.71        53.08 o                         
   4   0   0      11774.95      12376.02       238.90 o                         
   5   0   0        162.24        128.83        34.14 o                         
   6   0   0      16444.90      16851.62       327.05 o                         
   7   0   0        166.36        180.44        40.45 o                         
   8   0   0       7743.94       7916.96       257.41 o                         
   9   0   0          5.92       -102.10       102.10 o                         
  10   0   0          2.60        -99.67        99.67 o                         
   1   1   0          2.95          3.49         7.47 o                         
   2   1   0      32345.51      31301.98       282.72 o                         
   3   1   0       6156.74       6784.91        90.26 o                         
   4   1   0      16645.57      16927.54       222.20 o                         
   5   1   0        208.32        200.14        24.42 o                         
   6   1   0        193.36        193.63        26.17 o                         
   7   1   0          1.23        -32.37        32.37 o                         
   8   1   0       2276.79       2418.70       150.98 o                         
   9   1   0         71.55        -11.38        71.21 o                         
  10   1   0       4184.30       4220.64       185.26 o                         
   0   2   0          3.11         57.48         7.69 o                         
   1   2   0        109.89        138.36         7.91 o                         
   2   2   0         17.09         22.52        12.65 o                         
   3   2   0        269.50        336.09        34.36 o                         
   4   2   0       1599.23       1637.50        40.49 o                         
   5   2   0        301.50        304.94        23.68 o                         
   6   2   0        347.27        407.31        26.32 o                         
   7   2   0        171.73        125.32        38.38 o                         
   8   2   0         31.50        -85.66        85.66 o                         
   9   2   0         47.37         53.56        71.38 o                         
  10   2   0          1.06        -74.45        74.45 o                         
   1   3   0         95.25        139.54         8.98 o                         
   2   3   0      34735.31      34189.55       385.62 o                         
   3   3   0        182.95        181.83        10.77 o                         
   4   3   0      13721.51      14151.34       211.89 o                         
   5   3   0         90.27         57.76        28.35 o                         
   6   3   0         11.27          3.74        33.79 o                         
   7   3   0         66.54         45.00        40.05 o                         
   8   3   0       2680.50       2533.65        93.92 o                         
   9   3   0        264.10        279.38        71.73 o                         
  10   3   0       1533.00       1539.92       127.38 o                         
   0   4   0      74491.54      72141.70       749.87 o                         
   1   4   0       1483.17       1565.54        24.83 o                         
   2   4   0      11162.10      10533.72       112.54 o                         
   3   4   0          0.53        -13.82        13.82 o                         
   4   4   0       6395.32       6661.22       128.47 o                         
   5   4   0         20.49         -0.95        28.19 o                         
   6   4   0      22221.64      22821.87       374.05 o                         
   7   4   0         17.93         65.83        41.24 o                         
   8   4   0       7675.70       8055.92       211.24 o                         
   9   4   0         13.56        -24.50        66.35 o                         
  10   4   0         14.28         83.67        79.19 o                         
   1   5   0        824.72        931.86        22.35 o                         
   2   5   0       3526.32       3144.75        68.54 o                         
   3   5   0         59.91         60.25        13.27 o                         
   4   5   0      31600.32      32106.99       498.88 o                         
   5   5   0        893.75        865.22        49.65 o                         
   6   5   0       2879.31       2823.76        87.05 o                         
   7   5   0         38.46         53.06        42.05 o                         
   8   5   0       1995.97       1945.07        87.16 o                         
   9   5   0         46.01        -60.70        60.70 o                         
  10   5   0       3708.95       3875.47       160.87 o                         
   0   6   0       3379.17       3506.04        65.96 o                         
   1   6   0       5859.68       6317.77        75.67 o                         
   2   6   0        171.14        212.32        18.30 o                         
   3   6   0        100.17         84.91        19.98 o                         
   4   6   0        585.11        630.02        36.19 o                         
   5   6   0         17.59         30.52        22.37 o                         
   6   6   0        437.17        335.26        59.66 o                         
   7   6   0        185.23        241.38        46.87 o                         
   8   6   0        343.44        374.99        76.83 o                         
   9   6   0         10.86         -9.65       104.35 o                         
  10   6   0        140.16        -32.64       122.56 o                         
   1   7   0         24.23         12.57        15.01 o                         
   2   7   0      16314.90      16553.88       200.77 o                         
   3   7   0        599.80        668.42        31.30 o                         
   4   7   0       4211.54       4305.34        68.66 o                         
   5   7   0         61.35         41.70        30.47 o                         
   6   7   0        402.67        394.04        43.00 o                         
   7   7   0         17.26        -36.32        38.24 o                         
   8   7   0       1198.61       1227.28        70.20 o                         
   9   7   0        397.98        463.28        72.06 o                         
  10   7   0       1564.86       1440.97       152.55 o                         
   0   8   0      27504.53      28038.34       435.60 o                         
   1   8   0         86.41        100.15        17.56 o                         
   2   8   0       9360.27       9274.66       123.44 o                         
   3   8   0        473.62        469.31        38.38 o                         
   4   8   0        910.52        950.51        55.79 o                         
   5   8   0        185.00        183.81        35.67 o                         
   6   8   0       9107.23       9437.10       169.91 o                         
   7   8   0        318.86        312.34        46.76 o                         
   8   8   0       5369.57       5289.61       129.21 o                         
   9   8   0         94.54        126.05        98.94 o                         
   1   9   0         16.87         56.62        23.93 o                         
   2   9   0       8349.17       8481.75       117.48 o                         
   3   9   0         24.39         23.32        21.97 o                         
   4   9   0      15413.71      15591.16       218.00 o                         
   5   9   0          8.71         46.82        34.38 o                         
   6   9   0       2217.17       2160.20       117.20 o                         
   7   9   0         35.79        -21.66        41.90 o                         
   8   9   0       1135.02       1145.98        89.96 o                         
   9   9   0        123.25        122.40        84.37 o                         
   0  10   0       4463.89       4413.97       102.85 o                         
   1  10   0        697.70        677.82        33.63 o                         
   2  10   0        292.09        236.84        26.15 o                         
   3  10   0         86.16         59.92        22.70 o                         
   4  10   0          3.43        -31.05        31.05 o                         
   5  10   0        137.44        162.02        39.03 o                         
   6  10   0        222.42        262.42        45.83 o                         
   7  10   0         45.47         66.76        44.55 o                         
   8  10   0        768.97        667.67        99.41 o                         
   9  10   0          5.19        -20.05        83.24 o                         
   1  11   0         46.35         61.82        26.49 o                         
   2  11   0       4683.22       4908.91        84.58 o                         
   3  11   0        736.43        693.50        45.85 o                         
   4  11   0       2975.80       3090.05        84.37 o                         
   5  11   0         36.00         75.05        40.38 o                         
   6  11   0        471.36        522.96        81.22 o                         
   7  11   0         32.38         10.11        53.34 o                         
   8  11   0        542.97        545.08        97.24 o                         
   9  11   0         80.50        167.73        94.27 o                         
   0  12   0       8460.08       8807.79       203.91 o                         
   1  12   0         14.02         42.65        27.90 o                         
   2  12   0       6553.44       6742.46       135.76 o                         
   3  12   0         25.96         51.68        31.48 o                         
   4  12   0        722.80        745.20        52.82 o                         
   5  12   0        162.63        177.15        46.05 o                         
   6  12   0       7318.62       7606.60       177.90 o                         
   7  12   0         14.10         38.19        81.08 o                         
   8  12   0       3110.76       3274.32       218.61 o                         
   1  13   0        189.11        233.12        34.66 o                         
   2  13   0       4717.39       4803.87       136.55 o                         
   3  13   0        476.09        458.18        43.35 o                         
   4  13   0       8656.95       9042.37       170.01 o                         
   5  13   0         41.47          2.43        52.55 o                         
   6  13   0       1185.01       1238.51       105.13 o                         
   7  13   0          1.27         85.22        91.09 o                         
   8  13   0        999.48        773.48       109.39 o                         
   0  14   0       1513.53       1531.87       118.33 o                         
   1  14   0        130.05         85.21        34.99 o                         
   2  14   0       1293.52       1332.12        58.54 o                         
   3  14   0          1.87        -42.75        42.75 o                         
   4  14   0          7.00         73.00        57.81 o                         
   5  14   0         65.36         70.77        59.03 o                         
   6  14   0       1290.68       1202.62        86.97 o                         
   7  14   0          0.72        -13.68        93.58 o                         
   1  15   0         21.57         28.71        39.18 o                         
   2  15   0       1497.11       1526.55        76.35 o                         
   3  15   0        334.97        317.26        54.82 o                         
   4  15   0        278.91        214.59        63.59 o                         
   5  15   0         64.41         22.30        61.51 o                         
   6  15   0         55.56        -10.90        98.70 o                         
   7  15   0        112.92        178.92        96.84 o                         
   0  16   0       3422.22       3271.34       123.53 o                         
   1  16   0         58.53         11.82        56.16 o                         
   2  16   0       3335.85       3442.35       108.08 o                         
   3  16   0          5.21         23.37        52.60 o                         
   4  16   0        122.32        127.79        66.92 o                         
   5  16   0        133.04        121.03        68.42 o                         
   6  16   0       3400.16       3105.30       274.44 o                         
   1  17   0         66.66        180.01        73.01 o                         
   2  17   0       2706.25       2851.92       121.19 o                         
   3  17   0         89.71        142.56        72.05 o                         
   4  17   0       3915.57       4053.25       143.50 o                         
   5  17   0         14.44         32.82        67.90 o                         
   6  17   0       1238.84       1191.88       127.80 o                         
   0  18   0       1444.65       1178.13       189.63 o                         
   1  18   0         77.68        105.48        76.65 o                         
   2  18   0        919.15       1000.95       102.66 o                         
   3  18   0         51.25         39.91        88.86 o                         
   4  18   0        114.71         31.46       110.50 o                         
   5  18   0         79.71         95.57        97.79 o                         
   1  19   0         46.07       -104.70       170.21 o                         
   2  19   0        162.56        203.44        99.70 o                         
   3  19   0         48.60        -45.99       132.55 o                         
   4  19   0          7.55       -148.54       155.73 o                         
   0  20   0       1026.79        958.38       196.25 o                         
   1  20   0         20.06        103.23       110.05 o                         
   2  20   0       1769.61       1629.59       191.84 o                         
   3  20   0         37.09       -112.89       112.89 o                         
 -10   1   1        836.44        872.44       130.74 o                         
  -9   1   1       4869.60       4982.49       148.30 o                         
  -8   1   1        716.57        672.58        67.03 o                         
  -7   1   1        411.17        479.34        49.22 o                         
  -6   1   1        101.87         61.81        29.23 o                         
  -5   1   1       5586.40       5572.15        89.74 o                         
  -4   1   1       1250.47       1159.24        31.79 o                         
  -3   1   1       2363.68       2252.83        37.85 o                         
  -2   1   1       2826.79       2821.63        34.53 o                         
  -1   1   1       6744.24       6476.77        62.10 o                         
   0   1   1        428.49        439.72        11.22 o                         
   1   1   1         15.10         38.03        11.17 o                         
   2   1   1       3043.51       3166.40        58.00 o                         
   3   1   1       4086.70       3987.63        72.18 o                         
   4   1   1       2768.34       2795.73        66.26 o                         
   5   1   1       3892.03       3942.10       126.85 o                         
   6   1   1         11.48        -12.54        26.78 o                         
   7   1   1        421.00        438.54        44.47 o                         
   8   1   1         27.65         59.34        84.24 o                         
   9   1   1        297.39        331.00        90.31 o                         
  10   1   1        121.17        116.82        87.65 o                         
 -10   2   1        128.82         53.54        94.55 o                         
  -9   2   1       1203.06       1182.70       134.44 o                         
  -8   2   1        539.53        541.91        70.76 o                         
  -7   2   1      10296.16      10372.78       178.82 o                         
  -6   2   1       9342.20       9396.56       159.71 o                         
  -5   2   1      10291.10      10676.53       170.47 o                         
  -4   2   1       1756.37       1752.42        49.86 o                         
  -3   2   1         60.05         52.43        12.98 o                         
  -2   2   1       1044.68       1074.76        32.00 o                         
  -1   2   1      16471.71      16954.06       148.28 o                         
   0   2   1       7528.47       7413.73        59.72 o                         
   1   2   1      46130.37      45754.59       450.71 o                         
   2   2   1       7983.02       7997.14       119.91 o                         
   3   2   1       4297.01       4052.21        85.62 o                         
   4   2   1        577.39        668.77        42.65 o                         
   5   2   1       1147.76       1141.55        45.18 o                         
   6   2   1         36.14         22.10        26.98 o                         
   7   2   1       5670.65       5860.39       137.65 o                         
   8   2   1       1668.97       1870.97       126.56 o                         
   9   2   1       8173.67       8808.69       277.83 o                         
  10   2   1        479.43        649.95       102.68 o                         
 -10   3   1       1840.68       1816.62       111.66 o                         
  -9   3   1       3513.90       3564.04       156.07 o                         
  -8   3   1       1347.24       1444.43        81.92 o                         
  -7   3   1       1210.59       1158.07        66.79 o                         
  -6   3   1        292.57        302.63        36.21 o                         
  -5   3   1       3466.47       3435.26        77.93 o                         
  -4   3   1       1513.90       1509.94        47.05 o                         
  -3   3   1      11550.83      11338.54       168.19 o                         
  -2   3   1       3735.90       3588.71        48.54 o                         
  -1   3   1      18276.13      18167.25       137.83 o                         
   0   3   1        746.73        784.40        14.35 o                         
   1   3   1          6.66          0.40         8.71 o                         
   2   3   1         56.50         73.32        16.21 o                         
   3   3   1       4710.65       4571.33        93.81 o                         
   4   3   1       4366.88       4395.05        86.86 o                         
   5   3   1      13503.81      14049.53       212.76 o                         
   6   3   1        470.40        495.50        36.06 o                         
   7   3   1       1040.59       1222.10        69.69 o                         
   8   3   1         48.64          3.34        52.15 o                         
   9   3   1       1364.32       1614.69       236.98 o                         
  10   3   1        182.59        267.02        92.87 o                         
 -10   4   1          7.42        -58.43        97.04 o                         
  -9   4   1         64.28         61.61        59.97 o                         
  -8   4   1         35.88        -19.51        41.47 o                         
  -7   4   1        870.44        856.51        52.91 o                         
  -6   4   1         26.24         33.49        31.98 o                         
  -5   4   1       2189.45       2245.44        61.96 o                         
  -4   4   1        383.32        453.41        30.01 o                         
  -3   4   1       3413.01       3380.41        66.11 o                         
  -2   4   1        758.91        951.25        42.31 o                         
  -1   4   1        693.02        643.12        18.96 o                         
   0   4   1        356.31        323.06        12.08 o                         
   1   4   1        177.23        162.45        11.83 o                         
   2   4   1         24.48         72.93        14.60 o                         
   3   4   1        366.12        357.85        29.94 o                         
   4   4   1         52.57         25.21        27.29 o                         
   5   4   1          0.85          9.45        32.34 o                         
   6   4   1        127.54        133.04        23.99 o                         
   7   4   1        209.59        183.13        48.35 o                         
   8   4   1        590.11        530.27        60.82 o                         
   9   4   1        258.35        132.16        81.43 o                         
  10   4   1        206.46        242.71        91.69 o                         
 -10   5   1        310.98        277.80       113.05 o                         
  -9   5   1       2382.60       2325.79       112.41 o                         
  -8   5   1        642.35        601.62        57.09 o                         
  -7   5   1        170.58        189.83        46.17 o                         
  -6   5   1         89.26        110.92        33.00 o                         
  -5   5   1       1979.82       1962.35        59.88 o                         
  -4   5   1       3382.87       3381.28        72.00 o                         
  -3   5   1       1353.41       1255.66        30.38 o                         
  -2   5   1         69.03         80.87        12.49 o                         
  -1   5   1        472.13        481.27        18.34 o                         
   0   5   1         56.28         72.94        13.56 o                         
   1   5   1          5.63         31.26        12.03 o                         
   2   5   1          2.79          7.08        12.84 o                         
   3   5   1       3577.06       3644.50        78.71 o                         
   4   5   1        217.96        222.64        22.87 o                         
   5   5   1       2128.37       2176.97        45.78 o                         
   6   5   1        389.99        362.79        47.31 o                         
   7   5   1       1234.56       1238.92        71.95 o                         
   8   5   1        127.30        113.60        52.37 o                         
   9   5   1        102.25          5.03        66.51 o                         
  10   5   1         23.62         29.57        72.18 o                         
 -10   6   1         37.31        102.26       103.41 o                         
  -9   6   1        159.34         52.71       100.46 o                         
  -8   6   1        922.30        890.01       107.09 o                         
  -7   6   1       5434.46       5348.05       127.20 o                         
  -6   6   1       6198.62       6155.28       133.00 o                         
  -5   6   1      10296.16      10173.97       289.28 o                         
  -4   6   1        663.55        788.24        39.91 o                         
  -3   6   1       1000.98       1019.06        36.27 o                         
  -2   6   1       1921.94       1972.74        28.96 o                         
  -1   6   1       7097.26       6979.97        81.89 o                         
   0   6   1         64.55         57.90        16.45 o                         
   1   6   1      19220.01      19492.62       230.63 o                         
   2   6   1        717.86        725.24        29.31 o                         
   3   6   1       6667.59       6709.07       103.79 o                         
   4   6   1        841.37        857.01        35.35 o                         
   5   6   1        200.56        208.16        24.26 o                         
   6   6   1        773.33        772.74        51.67 o                         
   7   6   1       6265.96       6452.12       137.33 o                         
   8   6   1       2096.30       2136.57       105.72 o                         
   9   6   1       5300.61       5365.87       248.82 o                         
  10   6   1        356.92        338.96        89.20 o                         
 -10   7   1       1637.47       1311.29       124.31 o                         
  -9   7   1       3611.83       3519.22       203.62 o                         
  -8   7   1       1289.16       1252.51        82.01 o                         
  -7   7   1       3023.67       2938.27        92.20 o                         
  -6   7   1          0.65        -32.08        32.08 o                         
  -5   7   1       1589.36       1474.54        75.46 o                         
  -4   7   1       1754.53       1740.66        77.14 o                         
  -3   7   1      15169.13      15335.92       187.76 o                         
  -2   7   1       9115.13       9300.66       105.64 o                         
  -1   7   1      11450.40      11415.94       120.21 o                         
   0   7   1       1741.59       1656.85        37.67 o                         
   1   7   1        148.67        166.24        22.46 o                         
   2   7   1         50.05          4.70        18.25 o                         
   3   7   1      13377.58      13560.48       186.56 o                         
   4   7   1       5527.06       5483.31        94.55 o                         
   5   7   1      19666.66      19696.52       267.74 o                         
   6   7   1       1873.84       1898.80        73.40 o                         
   7   7   1        813.82        770.94        59.13 o                         
   8   7   1          1.37        -46.14        46.14 o                         
   9   7   1       1365.35       1415.25       137.59 o                         
  -9   8   1         16.30         58.75        82.73 o                         
  -8   8   1         53.22         45.84        60.19 o                         
  -7   8   1         10.20         50.93        37.44 o                         
  -6   8   1        458.81        489.67        43.05 o                         
  -5   8   1       4294.94       4262.61        95.12 o                         
  -4   8   1       2356.25       2298.14        63.59 o                         
  -3   8   1       1315.12       1377.94        41.27 o                         
  -2   8   1         49.52         42.18        14.36 o                         
  -1   8   1       1222.62       1186.86        30.46 o                         
   0   8   1       3257.96       3130.03        57.79 o                         
   1   8   1       4604.44       4545.67        72.01 o                         
   2   8   1        193.51        189.41        21.23 o                         
   3   8   1       1301.61       1257.34        44.90 o                         
   4   8   1        256.16        239.88        28.73 o                         
   5   8   1        920.76        927.60        53.35 o                         
   6   8   1       1163.30       1252.62        69.76 o                         
   7   8   1        366.41        353.67        50.78 o                         
   8   8   1       1456.13       1391.80       105.06 o                         
   9   8   1        101.69        161.91        63.82 o                         
  -9   9   1        234.91        193.30        90.97 o                         
  -8   9   1        965.50        947.88        86.32 o                         
  -7   9   1         44.68         99.64        61.57 o                         
  -6   9   1         10.99         59.18        35.22 o                         
  -5   9   1        693.03        705.19        44.24 o                         
  -4   9   1       1793.99       1739.60        59.20 o                         
  -3   9   1       4971.83       4786.00        73.65 o                         
  -2   9   1        172.48        129.29        18.57 o                         
  -1   9   1       1832.83       1872.57        38.28 o                         
   0   9   1        311.14        316.49        26.78 o                         
   1   9   1         48.30         84.38        20.23 o                         
   2   9   1        580.24        555.78        28.91 o                         
   3   9   1        896.91        934.84        47.57 o                         
   4   9   1         63.51         50.98        27.50 o                         
   5   9   1        518.05        543.23        73.83 o                         
   6   9   1        825.52        816.06        56.44 o                         
   7   9   1       1235.27       1303.83        72.71 o                         
   8   9   1        296.90        262.99        79.31 o                         
   9   9   1        395.53        382.72        93.13 o                         
  -9  10   1          2.49         39.60        82.59 o                         
  -8  10   1        618.96        634.33        80.15 o                         
  -7  10   1       3607.13       3643.73       132.05 o                         
  -6  10   1       1000.47       1048.35        60.32 o                         
  -5  10   1       7080.19       7181.04       138.42 o                         
  -4  10   1        840.54        916.12        52.92 o                         
  -3  10   1       1379.48       1357.36        38.96 o                         
  -2  10   1        197.95        226.19        26.20 o                         
  -1  10   1       6554.32       6697.58        94.81 o                         
   0  10   1       5639.65       5584.36        90.95 o                         
   1  10   1      12719.28      12910.03       168.71 o                         
   2  10   1       4482.93       4506.45        77.58 o                         
   3  10   1       3241.00       3260.45        71.84 o                         
   4  10   1        110.02        172.77        35.67 o                         
   5  10   1        529.06        559.82        48.69 o                         
   6  10   1        711.28        791.32        74.20 o                         
   7  10   1       6008.27       6026.21       156.89 o                         
   8  10   1        665.65        650.16        72.94 o                         
   9  10   1       2197.08       2230.91       264.45 o                         
  -9  11   1       2876.98       2963.88       163.09 o                         
  -8  11   1        936.34        827.79       125.42 o                         
  -7  11   1       1823.08       1741.03       102.10 o                         
  -6  11   1        198.22        206.17        50.76 o                         
  -5  11   1        876.60        889.97        54.68 o                         
  -4  11   1        392.02        417.97        42.94 o                         
  -3  11   1      17073.92      17468.11       241.50 o                         
  -2  11   1      10012.15      10134.51       132.49 o                         
  -1  11   1      14470.36      14990.35       195.54 o                         
   0  11   1       3401.16       3561.45        85.82 o                         
   1  11   1          4.46         34.69        24.28 o                         
   2  11   1       3849.95       3844.09        73.02 o                         
   3  11   1       8789.36       8985.37       142.34 o                         
   4  11   1       4289.65       4397.20       114.99 o                         
   5  11   1       8322.83       8631.44       188.41 o                         
   6  11   1        574.21        730.48        68.68 o                         
   7  11   1        106.63        192.79        59.86 o                         
   8  11   1        170.87        241.73        66.42 o                         
  -8  12   1          4.26         -1.62        86.38 o                         
  -7  12   1        153.59        169.32       104.00 o                         
  -6  12   1        271.41        243.74        67.89 o                         
  -5  12   1       2876.35       2827.13        88.93 o                         
  -4  12   1        835.34        854.67        54.61 o                         
  -3  12   1       1252.26       1287.18        73.23 o                         
  -2  12   1          2.26         28.85        30.68 o                         
  -1  12   1       2501.32       2566.10        64.91 o                         
   0  12   1       5338.57       5467.46        96.49 o                         
   1  12   1       5689.79       5792.51       142.15 o                         
   2  12   1       2396.49       2369.49        91.39 o                         
   3  12   1       1051.55       1137.06        72.08 o                         
   4  12   1          3.73         54.12        49.02 o                         
   5  12   1        479.41        432.07        61.31 o                         
   6  12   1        236.30        282.37        60.98 o                         
   7  12   1       1435.85       1345.47        89.70 o                         
   8  12   1        389.34        301.26        97.27 o                         
  -8  13   1        214.80        233.29        97.63 o                         
  -7  13   1         56.46         -4.33        95.02 o                         
  -6  13   1        386.85        405.73        93.35 o                         
  -5  13   1        312.23        369.82        50.98 o                         
  -4  13   1        401.09        458.62        50.58 o                         
  -3  13   1       1205.13       1198.42        54.39 o                         
  -2  13   1        659.45        580.74        48.33 o                         
  -1  13   1         17.21        -22.53        31.73 o                         
   0  13   1        367.56        466.01        40.61 o                         
   1  13   1        264.37        243.63        33.10 o                         
   2  13   1         17.32         15.13        32.94 o                         
   3  13   1       2560.30       2418.54        99.16 o                         
   4  13   1          9.50         85.12        52.84 o                         
   5  13   1        557.74        545.05        67.40 o                         
   6  13   1        821.90        744.33        75.37 o                         
   7  13   1        100.73         97.25        65.87 o                         
   8  13   1         52.17        137.53        94.34 o                         
  -7  14   1       3961.12       3795.82       281.34 o                         
  -6  14   1        814.44        794.28       112.94 o                         
  -5  14   1       4937.43       4963.46       296.58 o                         
  -4  14   1       4227.42       4525.67       150.40 o                         
  -3  14   1        303.11        331.76        42.43 o                         
  -2  14   1        203.67        207.46        43.32 o                         
  -1  14   1       3315.28       3504.64       110.80 o                         
   0  14   1       3200.44       3260.72        80.15 o                         
   1  14   1       9466.93       9947.68       166.06 o                         
   2  14   1       2224.36       2107.18        93.54 o                         
   3  14   1       3752.32       3790.21       123.42 o                         
   4  14   1          7.08         56.12        57.73 o                         
   5  14   1       1258.98       1305.54        89.43 o                         
   6  14   1       1437.11       1376.31        94.32 o                         
   7  14   1       4498.60       4558.28       195.77 o                         
  -7  15   1       2549.42       2324.31       153.46 o                         
  -6  15   1        150.43         60.80       121.62 o                         
  -5  15   1         21.59         40.58        81.16 o                         
  -4  15   1       1383.61       1295.42       110.01 o                         
  -3  15   1       7261.54       7279.49       172.08 o                         
  -2  15   1       3549.70       3785.71       128.68 o                         
  -1  15   1       5185.70       5212.15       114.30 o                         
   0  15   1        400.91        388.52        47.78 o                         
   1  15   1         68.08          5.36        48.50 o                         
   2  15   1       1325.57       1306.00        74.00 o                         
   3  15   1       7409.85       7813.80       255.06 o                         
   4  15   1       2106.18       2132.54       106.52 o                         
   5  15   1       6791.09       7026.53       181.52 o                         
   6  15   1       1188.68       1369.63        97.27 o                         
   7  15   1        343.89        357.27       104.98 o                         
  -6  16   1       1014.29        823.27       173.04 o                         
  -5  16   1       1963.77       1806.43       164.53 o                         
  -4  16   1        545.56        595.29        93.68 o                         
  -3  16   1        539.94        634.75        89.89 o                         
  -2  16   1        195.43        136.77        69.49 o                         
  -1  16   1        670.06        664.58        60.42 o                         
   0  16   1        264.21        179.26        49.62 o                         
   1  16   1       3279.57       3555.40       123.76 o                         
   2  16   1        201.46        215.68        59.42 o                         
   3  16   1       1902.06       2131.42       108.48 o                         
   4  16   1         55.53        218.22        71.21 o                         
   5  16   1         74.68        -65.66        65.66 o                         
   6  16   1        746.04        697.10       115.81 o                         
  -6  17   1        140.07        169.15        98.28 o                         
  -5  17   1          2.27       -100.36       100.36 o                         
  -4  17   1        107.08        175.98        89.35 o                         
  -3  17   1        730.88        635.53       106.27 o                         
  -2  17   1        331.81        320.24        68.57 o                         
  -1  17   1        334.55        342.56        68.62 o                         
   0  17   1        356.30        306.39        64.28 o                         
   1  17   1         65.15        153.60        65.82 o                         
   2  17   1         62.39         65.39        63.68 o                         
   3  17   1         90.01         38.57        72.07 o                         
   4  17   1          3.05         43.52        71.94 o                         
   5  17   1          4.71         13.31        71.54 o                         
   6  17   1         20.53        -58.46        97.82 o                         
  -5  18   1       2468.32       2099.32       266.60 o                         
  -4  18   1        832.29        677.66       136.12 o                         
  -3  18   1        518.10        398.29        92.80 o                         
  -2  18   1        101.63        100.04        69.63 o                         
  -1  18   1       2654.64       2395.31       127.88 o                         
   0  18   1       1801.10       1596.58       325.63 o                         
   1  18   1       4753.06       4699.77       214.87 o                         
   2  18   1       2267.77       2188.58       135.22 o                         
   3  18   1       1600.91       1642.44       136.61 o                         
   4  18   1        206.56        187.77       118.99 o                         
   5  18   1        298.02        266.48        80.42 o                         
  -4  19   1       1021.66        876.52       118.91 o                         
  -3  19   1       5854.21       6004.65       265.18 o                         
  -2  19   1       1022.09        995.03       129.62 o                         
  -1  19   1       4616.09       4570.79       218.27 o                         
   0  19   1        363.05        223.41       110.37 o                         
   1  19   1         12.36        -26.50        81.80 o                         
   2  19   1        482.26        508.43        96.11 o                         
   3  19   1       2509.30       2403.58       258.11 o                         
   4  19   1        772.00        883.53       112.26 o                         
  -3  20   1        384.20        -12.86       191.00 o                         
  -2  20   1        181.73        168.69       195.15 o                         
  -1  20   1        466.47        277.91       222.68 o                         
   0  20   1        765.46        674.66       130.47 o                         
   1  20   1       1715.00       1379.67       148.80 o                         
   2  20   1        588.39        448.54       125.88 o                         
 -10   0   2        249.05        288.18        97.12 o                         
  -9   0   2       1327.26       1265.08       124.03 o                         
  -8   0   2         69.00        108.90        71.66 o                         
  -7   0   2       1869.64       1560.36       158.78 o                         
  -6   0   2       5001.88       4969.99       169.18 o                         
  -5   0   2      23698.50      23749.79       437.96 o                         
  -4   0   2       8374.60       8544.67       148.66 o                         
  -3   0   2      26586.97      26864.11       407.86 o                         
  -2   0   2        308.09        255.73        17.53 o                         
  -1   0   2       1128.43       1269.04        34.40 o                         
   0   0   2       8114.40       8319.16       130.65 o                         
   1   0   2      33864.99      33489.36       576.95 o                         
   2   0   2       1407.87       1101.31        81.04 o                         
   3   0   2      55293.61      55580.86      1667.57 o                         
   4   0   2       3849.62       3771.48       121.21 o                         
   5   0   2         16.31         63.69        44.72 o                         
   6   0   2        510.66        558.42        72.47 o                         
   7   0   2       8068.29       8362.21       239.46 o                         
   8   0   2       4879.36       4700.43       269.80 o                         
   9   0   2       5558.17       5488.58       306.72 o                         
  10   0   2       2645.30       2046.41       214.88 o                         
 -10   1   2        191.44        210.46        67.75 o                         
  -9   1   2       1814.95       1853.81       112.85 o                         
  -8   1   2       1076.89       1125.03        75.13 o                         
  -7   1   2       2955.23       2935.39        97.17 o                         
  -6   1   2       1250.38       1182.93        61.75 o                         
  -5   1   2        101.55        118.63        19.11 o                         
  -4   1   2       1310.47       1341.06        49.52 o                         
  -3   1   2       4043.52       3872.39        57.06 o                         
  -2   1   2       1979.88       1791.41        37.19 o                         
  -1   1   2      50773.37      51955.39       625.21 o                         
   0   1   2       5145.82       5142.17        64.78 o                         
   1   1   2      10463.87      10747.35       151.67 o                         
   2   1   2        729.20        802.73        35.27 o                         
   3   1   2       6284.43       6511.60       164.08 o                         
   4   1   2       3408.76       3252.76        79.28 o                         
   5   1   2       6682.04       6683.20       133.22 o                         
   6   1   2       2726.37       2701.61        81.66 o                         
   7   1   2       1911.08       1852.15        75.43 o                         
   8   1   2        520.42        531.41        93.58 o                         
   9   1   2        298.22        348.68        96.31 o                         
  10   1   2        233.78         39.68       178.40 o                         
 -10   2   2         18.25          6.40        70.55 o                         
  -9   2   2          6.65         43.73        63.72 o                         
  -8   2   2          0.03          6.00        48.54 o                         
  -7   2   2          0.31         18.24        33.62 o                         
  -6   2   2         82.57         10.90        30.10 o                         
  -5   2   2        165.69        135.00        24.46 o                         
  -4   2   2       2638.36       2733.29        50.12 o                         
  -3   2   2         31.83         32.62        11.70 o                         
  -2   2   2       3823.03       4095.72        58.78 o                         
  -1   2   2        646.97        690.20        28.00 o                         
   0   2   2        901.21        878.42        22.25 o                         
   1   2   2        132.18        151.27        21.61 o                         
   2   2   2       1872.17       1992.20        62.71 o                         
   3   2   2        941.93        955.54        43.97 o                         
   4   2   2          8.04         39.55        33.24 o                         
   5   2   2         35.45         39.46        29.05 o                         
   6   2   2          6.57          0.53        32.09 o                         
   7   2   2         22.84         25.93        36.84 o                         
   8   2   2        173.21         53.82        56.97 o                         
   9   2   2        351.63        373.86        94.75 o                         
  10   2   2          3.39         59.14        89.71 o                         
 -10   3   2         39.16        -93.65        93.65 o                         
  -9   3   2        979.66        967.45       163.42 o                         
  -8   3   2       2271.30       2145.80        93.41 o                         
  -7   3   2       5091.51       5017.90       110.24 o                         
  -6   3   2        555.35        499.28        52.85 o                         
  -5   3   2       1537.76       1549.19        67.77 o                         
  -4   3   2        722.53        706.91        28.55 o                         
  -3   3   2       3014.11       2896.35        46.57 o                         
  -2   3   2         92.35        177.87        20.02 o                         
  -1   3   2       5330.18       4835.73        66.15 o                         
   0   3   2       6231.31       6070.32        76.98 o                         
   1   3   2       6991.37       6376.66       101.22 o                         
   2   3   2       1557.98       1597.74        43.61 o                         
   3   3   2       7029.04       6872.27       130.76 o                         
   4   3   2       2023.16       2092.78        68.34 o                         
   5   3   2      17501.18      17894.74       297.91 o                         
   6   3   2        585.49        570.12        46.24 o                         
   7   3   2        796.24        875.13        75.81 o                         
   8   3   2        239.83        315.96        63.99 o                         
   9   3   2        349.61        322.05       147.38 o                         
  10   3   2         35.29         87.04       117.55 o                         
 -10   4   2        935.39       1164.85       140.09 o                         
  -9   4   2       1036.36        976.91       148.02 o                         
  -8   4   2         41.90         72.23        47.39 o                         
  -7   4   2        883.17        840.80        63.28 o                         
  -6   4   2       2255.63       2319.02       126.59 o                         
  -5   4   2      22719.41      22625.04       321.76 o                         
  -4   4   2       3306.59       3236.92        57.55 o                         
  -3   4   2      16463.82      16679.15       219.01 o                         
  -2   4   2       1417.38       1418.19        31.53 o                         
  -1   4   2        778.52        829.85        20.13 o                         
   0   4   2      10026.37      10335.59       109.44 o                         
   1   4   2      15397.20      14399.55       203.82 o                         
   2   4   2      19632.62      19205.74       269.72 o                         
   3   4   2      44073.46      44025.12       671.25 o                         
   4   4   2       3206.25       3117.58        84.16 o                         
   5   4   2        702.42        710.19        52.45 o                         
   6   4   2        305.99        305.69        36.64 o                         
   7   4   2       7818.24       8116.90       177.62 o                         
   8   4   2       1639.36       1722.24        92.44 o                         
   9   4   2       4462.20       4348.18       193.38 o                         
  10   4   2       1812.75       1778.54       284.48 o                         
 -10   5   2        494.26        458.82       119.21 o                         
  -9   5   2       3041.92       3134.00       186.30 o                         
  -8   5   2       1366.64       1241.49        63.34 o                         
  -7   5   2       6203.88       6127.67       125.47 o                         
  -6   5   2        659.27        684.27        41.67 o                         
  -5   5   2        275.19        293.82        27.80 o                         
  -4   5   2        708.83        637.48        63.10 o                         
  -3   5   2       5305.98       5417.88        88.39 o                         
  -2   5   2       3309.74       3230.77        56.96 o                         
  -1   5   2      21437.39      21483.94       221.05 o                         
   0   5   2      15768.64      15942.36       157.33 o                         
   1   5   2       3235.33       3339.56        70.81 o                         
   2   5   2        121.71        108.59        17.74 o                         
   3   5   2       3391.80       3257.64        69.55 o                         
   4   5   2      10083.45       9871.53       162.45 o                         
   5   5   2      10401.16      10193.14       196.28 o                         
   6   5   2       1871.23       1858.35        77.44 o                         
   7   5   2       5963.68       6012.37       148.71 o                         
   8   5   2        237.22        258.29        59.72 o                         
   9   5   2          1.04        175.50        73.70 o                         
  10   5   2        435.19        363.20        86.37 o                         
 -10   6   2        142.64        171.22       115.05 o                         
  -9   6   2          4.36         36.49       100.52 o                         
  -8   6   2         17.27         34.07        63.39 o                         
  -7   6   2        599.89        648.99        44.14 o                         
  -6   6   2         37.60         29.21        23.41 o                         
  -5   6   2        715.86        656.33        57.86 o                         
  -4   6   2        204.82        204.88        47.86 o                         
  -3   6   2        551.40        491.52        29.49 o                         
  -2   6   2        612.66        641.05        24.34 o                         
  -1   6   2       3577.09       3624.58        64.63 o                         
   0   6   2       1761.90       1780.91        30.08 o                         
   1   6   2       1510.87       1579.80        40.08 o                         
   2   6   2         12.87         -7.58        27.68 o                         
   3   6   2         31.15         34.20        18.06 o                         
   4   6   2        916.22        861.48        45.68 o                         
   5   6   2         42.25         66.80        35.89 o                         
   6   6   2         84.63        105.52        34.23 o                         
   7   6   2          4.41          0.77        49.16 o                         
   8   6   2          2.40         89.49        57.22 o                         
   9   6   2        113.23         79.19        82.69 o                         
  -9   7   2        244.74        262.35       110.29 o                         
  -8   7   2        214.31        161.72        72.53 o                         
  -7   7   2       1325.23       1398.25       117.75 o                         
  -6   7   2        415.23        309.62        67.37 o                         
  -5   7   2       1898.32       1863.78        98.03 o                         
  -4   7   2         33.90         10.43        20.28 o                         
  -3   7   2       3376.90       3311.47        66.78 o                         
  -2   7   2       5606.44       5617.17        82.86 o                         
  -1   7   2      13525.81      13396.32       147.11 o                         
   0   7   2       2450.34       2525.97        38.66 o                         
   1   7   2       7311.25       7237.43       110.10 o                         
   2   7   2        531.47        473.06        53.97 o                         
   3   7   2        293.43        316.58        30.81 o                         
   4   7   2       1358.70       1387.26        60.32 o                         
   5   7   2       6769.27       6759.74       132.71 o                         
   6   7   2       1227.19       1292.78        73.92 o                         
   7   7   2       1347.93       1432.34        89.92 o                         
   8   7   2        105.16        141.41        60.90 o                         
   9   7   2        162.79        121.00        66.51 o                         
  -9   8   2        491.35        385.24       105.83 o                         
  -8   8   2          4.04        -62.41        62.41 o                         
  -7   8   2        923.75        840.34        87.51 o                         
  -6   8   2       1067.85       1175.08       115.94 o                         
  -5   8   2       8411.40       8055.48       202.35 o                         
  -4   8   2       7225.83       7184.14       127.19 o                         
  -3   8   2       9350.56       9375.72       141.51 o                         
  -2   8   2       2833.89       2862.41        49.81 o                         
  -1   8   2        342.60        360.04        21.38 o                         
   0   8   2       2283.08       2295.85        44.26 o                         
   1   8   2      16394.42      15957.99       217.43 o                         
   2   8   2       5531.22       5718.90       108.57 o                         
   3   8   2       9409.12       9341.17       140.66 o                         
   4   8   2       1318.45       1365.91        53.69 o                         
   5   8   2        431.90        463.65        39.61 o                         
   6   8   2        204.53        195.60        53.34 o                         
   7   8   2       3170.28       3432.19       117.15 o                         
   8   8   2       2405.44       2391.76       110.77 o                         
   9   8   2       4910.49       5102.04       157.39 o                         
  -9   9   2       5550.24       5827.42       209.74 o                         
  -8   9   2        751.49        712.60        82.15 o                         
  -7   9   2       3121.97       3369.01       128.74 o                         
  -6   9   2        395.05        418.34        64.45 o                         
  -5   9   2        319.19        313.65        64.70 o                         
  -4   9   2       1041.61       1004.17        46.59 o                         
  -3   9   2       7005.33       7138.72       118.09 o                         
  -2   9   2       4879.41       4887.74        71.72 o                         
  -1   9   2      19998.65      20299.98       218.06 o                         
   0   9   2       1769.63       1787.71        50.43 o                         
   1   9   2       1188.90       1134.03        46.40 o                         
   2   9   2         27.72         29.99        29.42 o                         
   3   9   2       2783.21       2636.49        69.81 o                         
   4   9   2       2381.80       2307.25        83.22 o                         
   5   9   2       2802.46       2910.37        86.08 o                         
   6   9   2       4635.87       4528.67       132.09 o                         
   7   9   2       3140.64       2985.22       114.33 o                         
   8   9   2        337.32        404.30        71.95 o                         
   9   9   2         39.02         -3.45        63.77 o                         
  -9  10   2         17.23        138.66        93.66 o                         
  -8  10   2         79.57         69.98        69.98 o                         
  -7  10   2       2124.53       2100.98       190.19 o                         
  -6  10   2        207.59        220.34        75.75 o                         
  -5  10   2       1126.30       1094.47        74.71 o                         
  -4  10   2        983.66        907.81        59.94 o                         
  -3  10   2          7.57         21.72        28.80 o                         
  -2  10   2         29.94         24.12        18.32 o                         
  -1  10   2       1900.00       1889.36        45.57 o                         
   0  10   2        711.64        704.84        35.81 o                         
   1  10   2        512.30        517.36        32.59 o                         
   2  10   2        618.94        580.96        59.32 o                         
   3  10   2         23.85         31.47        24.39 o                         
   4  10   2       1259.75       1210.76        60.41 o                         
   5  10   2          0.34         14.69        48.46 o                         
   6  10   2         30.21         23.89        54.44 o                         
   7  10   2          9.49         12.80        76.77 o                         
   8  10   2        850.31        853.19        83.90 o                         
   9  10   2        348.25        380.25        76.31 o                         
  -8  11   2         91.95         88.80        91.00 o                         
  -7  11   2       1514.95       1449.11        99.03 o                         
  -6  11   2          9.71         73.32        59.01 o                         
  -5  11   2        660.95        588.98        65.57 o                         
  -4  11   2         27.89         49.74        46.28 o                         
  -3  11   2       2427.25       2381.85        81.09 o                         
  -2  11   2       1368.41       1375.90        48.47 o                         
  -1  11   2       2020.57       2113.38        55.55 o                         
   0  11   2        509.50        550.08        35.38 o                         
   1  11   2       2070.89       2000.84        50.19 o                         
   2  11   2        400.74        325.84        41.47 o                         
   3  11   2         18.92         53.06        38.69 o                         
   4  11   2        783.36        791.23        67.22 o                         
   5  11   2       4067.59       4209.00       127.49 o                         
   6  11   2        529.12        600.99        96.90 o                         
   7  11   2        712.88        659.61       100.39 o                         
   8  11   2         21.82        122.35        66.99 o                         
  -8  12   2         54.20         85.57        90.12 o                         
  -7  12   2       2419.57       2297.77       117.93 o                         
  -6  12   2       1436.01       1524.61        96.12 o                         
  -5  12   2       6435.80       6684.42       316.52 o                         
  -4  12   2       1051.49        975.37        70.23 o                         
  -3  12   2       2230.64       2306.19        85.59 o                         
  -2  12   2          2.09         -2.52        32.42 o                         
  -1  12   2        294.47        345.52        34.26 o                         
   0  12   2        134.75        180.50        32.57 o                         
   1  12   2       9079.25       9282.24       152.81 o                         
   2  12   2       4051.48       4075.38       103.36 o                         
   3  12   2       3606.10       3714.44        99.88 o                         
   4  12   2       1539.74       1506.13        85.74 o                         
   5  12   2         99.89         42.06        53.97 o                         
   6  12   2         58.80         24.29        60.00 o                         
   7  12   2       1166.03       1225.88        96.77 o                         
   8  12   2       1329.23       1243.72       146.63 o                         
  -8  13   2       1390.40       1385.87       136.91 o                         
  -7  13   2       2699.69       2511.77       131.16 o                         
  -6  13   2        263.09        221.27        69.81 o                         
  -5  13   2        289.98        278.67        73.30 o                         
  -4  13   2        376.50        358.27        58.95 o                         
  -3  13   2       5685.63       5788.68       125.19 o                         
  -2  13   2       2407.80       2581.45        95.03 o                         
  -1  13   2       4921.64       5054.42       103.12 o                         
   0  13   2       1235.00       1236.85        58.87 o                         
   1  13   2        308.16        225.34        43.73 o                         
   2  13   2        195.83        109.52        44.45 o                         
   3  13   2       1366.12       1350.63       133.59 o                         
   4  13   2        958.89        991.56       105.56 o                         
   5  13   2       3268.24       3507.53       131.66 o                         
   6  13   2       2966.13       2764.26       119.96 o                         
   7  13   2       1363.09       1318.69       203.82 o                         
   8  13   2        235.64        202.32        82.18 o                         
  -7  14   2        843.02        881.78       116.48 o                         
  -6  14   2        354.32        300.44       100.21 o                         
  -5  14   2       2103.72       2232.72       176.68 o                         
  -4  14   2        746.52        838.54        74.56 o                         
  -3  14   2        237.27        339.43        49.25 o                         
  -2  14   2         74.04        141.92        40.33 o                         
  -1  14   2        523.72        541.91        49.02 o                         
   0  14   2        792.07        835.19        62.64 o                         
   1  14   2        844.17        826.63        67.34 o                         
   2  14   2       1037.58       1064.71        73.71 o                         
   3  14   2        974.25        966.08        88.57 o                         
   4  14   2        294.23        158.23        63.23 o                         
   5  14   2        214.25        159.91        66.94 o                         
   6  14   2         62.97         82.83        66.89 o                         
   7  14   2        302.20        386.14        78.27 o                         
  -7  15   2        296.90        261.21       102.13 o                         
  -6  15   2         33.66        100.92        86.49 o                         
  -5  15   2          1.66          9.35        91.15 o                         
  -4  15   2        105.03        -49.96        55.72 o                         
  -3  15   2        367.79        233.75        58.37 o                         
  -2  15   2        283.47        350.11        48.14 o                         
  -1  15   2        426.42        462.67        50.17 o                         
   0  15   2        175.64         88.75        51.22 o                         
   1  15   2        107.14         50.15        53.05 o                         
   2  15   2          1.89         55.44        72.30 o                         
   3  15   2         38.59         70.04        61.48 o                         
   4  15   2         22.92         56.73        66.81 o                         
   5  15   2        211.62        262.17        71.76 o                         
   6  15   2        568.73        522.95        80.99 o                         
   7  15   2         88.24        171.11        75.77 o                         
  -6  16   2        677.08        790.01       178.74 o                         
  -5  16   2       2884.82       2537.35       144.86 o                         
  -4  16   2        683.97        563.51       118.05 o                         
  -3  16   2       1573.58       1579.74        91.34 o                         
  -2  16   2         88.23        125.57        50.58 o                         
  -1  16   2         83.16         79.04        46.41 o                         
   0  16   2        593.47        580.42        57.86 o                         
   1  16   2       5432.18       5559.77       220.25 o                         
   2  16   2       2108.46       2099.39       123.23 o                         
   3  16   2       1272.21       1134.10       121.94 o                         
   4  16   2        852.04        784.03        84.04 o                         
   5  16   2        350.67        452.02        79.68 o                         
   6  16   2        124.82        119.29        76.44 o                         
  -6  17   2        502.96        611.65       112.51 o                         
  -5  17   2          3.72        132.09       103.95 o                         
  -4  17   2          5.63         79.91        81.82 o                         
  -3  17   2       3128.60       3262.78       156.94 o                         
  -2  17   2       3540.46       3320.42       108.01 o                         
  -1  17   2       2931.37       2922.94       115.93 o                         
   0  17   2       1309.09       1300.42       130.62 o                         
   1  17   2        184.16        239.41        71.32 o                         
   2  17   2         10.18        -60.74        71.75 o                         
   3  17   2        479.62        611.43       117.91 o                         
   4  17   2        590.90        459.15        82.12 o                         
   5  17   2       2504.22       2631.00       130.61 o                         
  -5  18   2       1256.70       1074.47       174.68 o                         
  -4  18   2        816.53        726.15       150.19 o                         
  -3  18   2        603.64        551.77       136.85 o                         
  -2  18   2        139.97        171.64       112.96 o                         
  -1  18   2         91.48         19.42       112.63 o                         
   0  18   2        407.48        405.69        75.10 o                         
   1  18   2       1891.08       1779.59       106.17 o                         
   2  18   2       1637.23       1459.89       119.86 o                         
   3  18   2        833.30        742.10       102.67 o                         
   4  18   2        126.12         77.43        89.75 o                         
   5  18   2         97.59        117.29       173.17 o                         
  -4  19   2          1.57       -117.10       137.19 o                         
  -3  19   2          9.73         62.48       134.37 o                         
  -2  19   2         15.45        -39.88       182.86 o                         
  -1  19   2          2.08         88.47       107.12 o                         
   0  19   2          8.06        -56.43        84.86 o                         
   1  19   2          4.33        -99.86        99.86 o                         
   2  19   2          5.72        -82.88        87.91 o                         
   3  19   2         96.35        -32.46        92.72 o                         
  -2  20   2         25.45          8.37       170.55 o                         
  -1  20   2         64.44        326.17       114.80 o                         
   0  20   2        528.51        420.45       117.12 o                         
   1  20   2       1527.64       1393.71       152.76 o                         
   2  20   2       1220.25       1046.69       117.95 o                         
 -10   1   3        584.61        545.23       100.93 o                         
  -9   1   3         87.56         31.73        70.19 o                         
  -8   1   3       4691.31       4766.58       202.58 o                         
  -7   1   3          8.53         17.71        44.62 o                         
  -6   1   3       4822.39       4913.30       120.63 o                         
  -5   1   3        389.87        371.22        29.44 o                         
  -4   1   3        832.62        845.24        32.44 o                         
  -3   1   3       1375.64       1383.06        32.83 o                         
  -2   1   3      13862.38      13787.84       165.08 o                         
  -1   1   3         21.91         47.85        14.46 o                         
   0   1   3        725.62        605.52        19.97 o                         
   1   1   3       3025.75       3127.09        63.94 o                         
   2   1   3       1118.09       1101.91        59.35 o                         
   3   1   3       1548.63       1495.23        60.95 o                         
   4   1   3        594.15        621.04        52.57 o                         
   5   1   3        759.59        707.53        49.37 o                         
   6   1   3       3754.20       3749.54       103.55 o                         
   7   1   3        361.84        286.63        48.44 o                         
   8   1   3       2132.07       1954.38       121.55 o                         
   9   1   3         70.52         42.51        92.91 o                         
  10   1   3          2.43        -10.80        81.21 o                         
 -10   2   3       5739.89       5707.43       207.15 o                         
  -9   2   3        229.21        160.22        58.75 o                         
  -8   2   3        948.84       1150.45        95.58 o                         
  -7   2   3        567.51        558.91        54.63 o                         
  -6   2   3      14235.63      14427.83       256.65 o                         
  -5   2   3         78.74         81.10        20.32 o                         
  -4   2   3      31640.06      31433.69       393.26 o                         
  -3   2   3         28.95         56.54        15.93 o                         
  -2   2   3       3766.78       3634.29        77.80 o                         
  -1   2   3        147.19        124.21        17.43 o                         
   0   2   3       5370.74       5298.46        75.16 o                         
   1   2   3          7.77         12.71        14.66 o                         
   2   2   3      12032.58      11944.49       229.91 o                         
   3   2   3       1841.37       1746.07        71.04 o                         
   4   2   3      19308.34      19095.05       315.47 o                         
   5   2   3        654.69        642.71        43.60 o                         
   6   2   3       1014.00        929.50        60.17 o                         
   7   2   3        127.84        108.91        42.78 o                         
   8   2   3       4627.19       4872.60       140.84 o                         
   9   2   3       1299.55       1413.91       111.40 o                         
  10   2   3       3856.91       3879.06       172.49 o                         
 -10   3   3        840.06        651.53       108.31 o                         
  -9   3   3         67.84         23.38        80.80 o                         
  -8   3   3       4272.67       4404.75       124.43 o                         
  -7   3   3          5.93         55.84        40.80 o                         
  -6   3   3       6632.90       6515.74       140.77 o                         
  -5   3   3         54.15         73.24        31.27 o                         
  -4   3   3        703.13        711.93        26.14 o                         
  -3   3   3        357.46        416.83        24.87 o                         
  -2   3   3      21060.22      21539.07       270.82 o                         
  -1   3   3        101.80         63.48        15.82 o                         
   0   3   3      25912.93      25933.68       352.30 o                         
   1   3   3        150.94        186.55        19.08 o                         
   2   3   3       2271.54       2264.19        52.99 o                         
   3   3   3         10.43         13.41        25.70 o                         
   4   3   3       5404.91       5383.63       119.68 o                         
   5   3   3       1584.54       1614.64       156.23 o                         
   6   3   3       6245.14       6208.73       136.86 o                         
   7   3   3          7.10        -25.57        45.86 o                         
   8   3   3       3949.02       3835.60       146.34 o                         
   9   3   3         15.11         22.94       107.03 o                         
  10   3   3          3.62         85.83        82.42 o                         
 -10   4   3          6.62        -18.48        92.05 o                         
  -9   4   3         81.09        104.60        85.05 o                         
  -8   4   3        267.49        291.48        83.72 o                         
  -7   4   3         22.85        -12.23        36.41 o                         
  -6   4   3         73.69         60.10        29.44 o                         
  -5   4   3        475.44        490.86        24.50 o                         
  -4   4   3          6.12         32.93        14.85 o                         
  -3   4   3         92.08         98.39        16.29 o                         
  -2   4   3       6998.05       7188.37       114.93 o                         
  -1   4   3         50.24         59.75        13.69 o                         
   0   4   3        348.08        374.69        21.69 o                         
   1   4   3         14.26         28.52        14.89 o                         
   2   4   3       2171.67       2081.83        53.57 o                         
   3   4   3        645.30        693.29        44.52 o                         
   4   4   3        170.74        152.48        36.62 o                         
   5   4   3          8.80         -0.01        46.08 o                         
   6   4   3         67.91         83.11        38.27 o                         
   7   4   3        276.02        290.49        56.62 o                         
   8   4   3        598.03        516.40        70.06 o                         
   9   4   3         86.03         83.83        77.97 o                         
 -10   5   3        288.57        401.17       117.14 o                         
  -9   5   3        124.57         13.03        87.97 o                         
  -8   5   3       3678.35       3567.94       169.67 o                         
  -7   5   3          1.00        -47.99        53.59 o                         
  -6   5   3       3631.59       3498.96        92.78 o                         
  -5   5   3          6.68        -13.62        41.40 o                         
  -4   5   3        891.41        876.54        40.67 o                         
  -3   5   3         74.08         36.90        15.23 o                         
  -2   5   3       7966.70       7520.53       102.35 o                         
  -1   5   3         11.23         38.71        11.85 o                         
   0   5   3       1973.78       1857.48        38.40 o                         
   1   5   3       4425.18       4433.64        77.80 o                         
   2   5   3        269.54        301.97        20.47 o                         
   3   5   3        157.10        155.65        42.72 o                         
   4   5   3        358.08        387.38        52.28 o                         
   5   5   3        381.51        346.49        47.67 o                         
   6   5   3       2812.52       2784.82        83.89 o                         
   7   5   3        142.36        120.32        66.20 o                         
   8   5   3        666.52        635.19        73.66 o                         
   9   5   3          0.06         25.94       105.16 o                         
  -9   6   3         42.05        185.02       109.32 o                         
  -8   6   3       1333.21       1338.97       114.94 o                         
  -7   6   3          8.61         -5.72        57.23 o                         
  -6   6   3       3944.09       3852.47       119.56 o                         
  -5   6   3         51.70         58.47        45.75 o                         
  -4   6   3      19443.61      19563.61       288.16 o                         
  -3   6   3         13.81          7.95        14.35 o                         
  -2   6   3       8538.75       8458.58       106.32 o                         
  -1   6   3        645.52        672.33        21.48 o                         
   0   6   3       3314.88       3248.07        56.56 o                         
   1   6   3        150.81        195.36        17.68 o                         
   2   6   3      24004.28      23498.47       332.88 o                         
   3   6   3       1036.92       1029.88        61.54 o                         
   4   6   3      13936.93      13513.89       243.97 o                         
   5   6   3          1.81         15.62        40.39 o                         
   6   6   3        158.90        204.89        54.52 o                         
   7   6   3         69.40         13.39        53.77 o                         
   8   6   3       2842.42       2476.91       111.64 o                         
   9   6   3        117.78        248.81        85.59 o                         
  -9   7   3         80.75        119.98       111.84 o                         
  -8   7   3       4865.51       5332.74       217.10 o                         
  -7   7   3         52.98         76.81        60.76 o                         
  -6   7   3       7093.26       7465.48       173.18 o                         
  -5   7   3        573.77        493.96        58.35 o                         
  -4   7   3       1034.42       1086.09        47.94 o                         
  -3   7   3         28.39         24.28        15.20 o                         
  -2   7   3      12875.51      13062.11       155.57 o                         
  -1   7   3        943.77        947.24        27.20 o                         
   0   7   3      36645.73      36158.23       450.48 o                         
   1   7   3         18.57         38.10        16.53 o                         
   2   7   3       5330.97       5285.63        89.79 o                         
   3   7   3        193.72        217.62        36.35 o                         
   4   7   3       6604.25       6150.39       140.90 o                         
   5   7   3        134.63         56.91        44.24 o                         
   6   7   3       8298.35       8219.51       184.42 o                         
   7   7   3        119.14        104.85        59.39 o                         
   8   7   3       3817.79       3771.56       151.80 o                         
   9   7   3          3.22         -1.17        65.69 o                         
  -9   8   3          0.75        150.04        89.93 o                         
  -8   8   3        797.14        755.92       110.34 o                         
  -7   8   3        182.45        168.99       115.58 o                         
  -6   8   3        243.97        197.04        70.07 o                         
  -5   8   3         34.81        -36.40        40.58 o                         
  -4   8   3         37.69         34.18        26.61 o                         
  -3   8   3         78.20         62.11        19.68 o                         
  -2   8   3       1260.38       1362.61        40.26 o                         
  -1   8   3        100.48        102.26        19.24 o                         
   0   8   3        432.70        465.03        23.58 o                         
   1   8   3         21.48         44.48        19.04 o                         
   2   8   3       3420.03       3334.47        81.05 o                         
   3   8   3       1584.44       1706.84        65.82 o                         
   4   8   3       3846.65       3509.89       105.58 o                         
   5   8   3         13.58         11.93        47.03 o                         
   6   8   3         81.34         62.34        53.32 o                         
   7   8   3        556.03        453.81        92.14 o                         
   8   8   3        759.09        909.06        86.25 o                         
   9   8   3         70.92         84.77        69.12 o                         
  -9   9   3         29.06        110.66       107.40 o                         
  -8   9   3       1736.88       1698.54       104.12 o                         
  -7   9   3         41.05         20.91        61.11 o                         
  -6   9   3       1685.23       1547.12        88.62 o                         
  -5   9   3          7.75        -10.37        46.35 o                         
  -4   9   3         90.36         80.24        30.70 o                         
  -3   9   3        161.36        175.82        24.14 o                         
  -2   9   3       5167.21       5101.10        74.64 o                         
  -1   9   3        190.15        220.04        22.36 o                         
   0   9   3       5074.08       5055.77       101.56 o                         
   1   9   3         51.24         82.57        31.28 o                         
   2   9   3          8.02         10.19        31.07 o                         
   3   9   3        582.66        584.14        47.23 o                         
   4   9   3        442.66        461.64        48.12 o                         
   5   9   3        862.78        962.28        81.39 o                         
   6   9   3       2539.07       2727.20       113.76 o                         
   7   9   3        326.14        335.77        80.50 o                         
   8   9   3        547.34        595.66        78.59 o                         
   9   9   3         59.61         -2.21        68.26 o                         
  -9  10   3          5.82         10.43        91.23 o                         
  -8  10   3        307.14        209.18        74.70 o                         
  -7  10   3          0.04        -61.47        61.47 o                         
  -6  10   3       1758.67       1685.59        93.84 o                         
  -5  10   3          0.88        -34.23        48.98 o                         
  -4  10   3      13540.69      13761.82       227.71 o                         
  -3  10   3        319.79        377.00        37.43 o                         
  -2  10   3       9613.59       9889.39       153.55 o                         
  -1  10   3          0.27        -15.91        27.14 o                         
   0  10   3        410.03        394.37        37.21 o                         
   1  10   3          1.12         -4.36        33.34 o                         
   2  10   3      11129.69      11234.52       190.54 o                         
   3  10   3        123.02        102.87        40.37 o                         
   4  10   3       6201.39       6143.63       130.92 o                         
   5  10   3        200.79        212.19        56.57 o                         
   6  10   3         64.01         64.17        58.07 o                         
   7  10   3         11.77          2.91        63.09 o                         
   8  10   3       2398.62       2167.50       116.75 o                         
  -8  11   3       3989.00       4019.78       152.05 o                         
  -7  11   3          0.58         22.65        66.57 o                         
  -6  11   3       4748.16       4797.15       165.17 o                         
  -5  11   3        211.36        200.66        84.80 o                         
  -4  11   3        366.05        311.93        54.56 o                         
  -3  11   3          3.72         29.01        43.00 o                         
  -2  11   3       6099.77       6380.64       114.93 o                         
  -1  11   3          5.41        -18.41        27.77 o                         
   0  11   3      18730.80      19151.22       265.93 o                         
   1  11   3        762.19        706.41        51.95 o                         
   2  11   3       3554.33       3443.62        94.83 o                         
   3  11   3          3.46         22.12        42.43 o                         
   4  11   3       2275.25       2113.79       114.74 o                         
   5  11   3          4.19        -32.06        78.70 o                         
   6  11   3       8946.75       9020.90       258.22 o                         
   7  11   3        315.71        406.53        75.54 o                         
   8  11   3       3952.58       4081.43       163.48 o                         
  -8  12   3        145.16         80.02       154.13 o                         
  -7  12   3         76.93        138.68        72.90 o                         
  -6  12   3        763.03        812.49       134.20 o                         
  -5  12   3         58.27         48.84        57.72 o                         
  -4  12   3       2148.71       2173.84       101.93 o                         
  -3  12   3         26.28        -13.24        35.24 o                         
  -2  12   3       3554.89       3606.01        86.47 o                         
  -1  12   3        564.38        608.40        54.84 o                         
   0  12   3        106.23         76.11        37.79 o                         
   1  12   3          0.39        -18.41        40.75 o                         
   2  12   3       2198.90       2068.17        80.83 o                         
   3  12   3        500.54        436.99        72.03 o                         
   4  12   3       2824.54       2582.76       129.97 o                         
   5  12   3        128.48        280.11        72.34 o                         
   6  12   3        165.39        137.26        66.69 o                         
   7  12   3        103.72         59.40        70.00 o                         
   8  12   3       1568.04       1377.63       121.10 o                         
  -8  13   3       1316.71        967.16       115.19 o                         
  -7  13   3        145.78         71.68        75.57 o                         
  -6  13   3        678.46        495.44        80.87 o                         
  -5  13   3         72.53         12.43        57.99 o                         
  -4  13   3        468.58        469.03        63.30 o                         
  -3  13   3        340.56        296.48        43.23 o                         
  -2  13   3        523.17        614.30        48.64 o                         
  -1  13   3        181.29        230.72        39.56 o                         
   0  13   3       1039.28       1027.45        64.14 o                         
   1  13   3         41.41         17.44        42.29 o                         
   2  13   3        431.81        349.22        53.93 o                         
   3  13   3        156.15        274.72        59.76 o                         
   4  13   3         94.46         95.97        60.60 o                         
   5  13   3          9.12          3.30        64.00 o                         
   6  13   3       1111.20       1019.27       132.71 o                         
   7  13   3        132.66        169.86        90.75 o                         
  -7  14   3        106.34         -5.35        79.93 o                         
  -6  14   3        983.61       1064.88        93.60 o                         
  -5  14   3        152.71        140.93        64.18 o                         
  -4  14   3       5698.78       5853.25       158.84 o                         
  -3  14   3         57.95         10.82        41.54 o                         
  -2  14   3       3025.35       3208.58        89.80 o                         
  -1  14   3         59.74        119.78        42.01 o                         
   0  14   3         96.63         72.10        49.17 o                         
   1  14   3        254.60        251.68        51.15 o                         
   2  14   3       9875.38      10130.38       193.72 o                         
   3  14   3          9.93         -9.50        55.62 o                         
   4  14   3       7414.61       7625.34       193.00 o                         
   5  14   3          6.97         20.13        65.42 o                         
   6  14   3        213.52        193.99        72.89 o                         
   7  14   3         10.93        -69.68        69.68 o                         
  -7  15   3          2.53        -90.30       108.77 o                         
  -6  15   3       4084.36       4368.96       219.73 o                         
  -5  15   3          0.13        -78.08        90.94 o                         
  -4  15   3        217.22        285.72        84.00 o                         
  -3  15   3         61.18         43.79        79.55 o                         
  -2  15   3       2258.03       2251.27        80.74 o                         
  -1  15   3        196.78        193.74        57.61 o                         
   0  15   3      12423.27      12869.43       207.91 o                         
   1  15   3         19.35        123.17        58.48 o                         
   2  15   3       2972.16       2854.04       138.81 o                         
   3  15   3          2.33        -14.97        62.95 o                         
   4  15   3       1689.75       1814.01       113.02 o                         
   5  15   3        501.98        385.58        77.57 o                         
   6  15   3       6484.43       6616.89       189.55 o                         
  -6  16   3        159.43         88.28       141.60 o                         
  -5  16   3          9.58        -25.49       134.73 o                         
  -4  16   3       2001.06       2159.41       264.65 o                         
  -3  16   3         12.93          1.95        74.92 o                         
  -2  16   3       1646.55       1727.46        88.28 o                         
  -1  16   3          6.32        -22.80        62.84 o                         
   0  16   3         46.94         55.86        50.82 o                         
   1  16   3         13.09         21.71        70.20 o                         
   2  16   3       4532.02       4804.50       172.97 o                         
   3  16   3          3.29         41.67        77.49 o                         
   4  16   3       3234.44       3274.65       215.32 o                         
   5  16   3         61.89         11.75        74.49 o                         
   6  16   3         33.55        -32.63        77.62 o                         
  -5  17   3         83.19        205.22       142.53 o                         
  -4  17   3          1.59        220.38       146.43 o                         
  -3  17   3        137.80        137.54       102.31 o                         
  -2  17   3         37.01         61.46        60.12 o                         
  -1  17   3         13.04        -59.49        59.49 o                         
   0  17   3        267.24        219.59        80.32 o                         
   1  17   3        475.29        517.06        89.59 o                         
   2  17   3         29.95         70.68       107.98 o                         
   3  17   3         69.46         22.25        82.17 o                         
   4  17   3          4.24        -43.14        81.24 o                         
   5  17   3          9.23          6.37        84.84 o                         
  -4  18   3       4246.57       3511.72       397.52 o                         
  -3  18   3          0.46         -5.93       122.54 o                         
  -2  18   3       5126.91       5200.22       197.30 o                         
  -1  18   3        472.75        341.20       114.48 o                         
   0  18   3         79.09         -4.68        81.56 o                         
   1  18   3        206.94        291.67        86.96 o                         
   2  18   3       5225.40       5794.32       202.86 o                         
   3  18   3          2.90        -85.94        85.94 o                         
   4  18   3       2518.04       2429.98       174.01 o                         
  -3  19   3         65.89        182.90       141.81 o                         
  -2  19   3       2396.78       1829.58       254.08 o                         
  -1  19   3         36.26        202.27       110.81 o                         
   0  19   3       7900.83       7942.35       237.31 o                         
   1  19   3         57.69        -74.01        74.01 o                         
   2  19   3        867.57        569.46       108.58 o                         
   3  19   3         10.91         -6.73        91.25 o                         
   0  20   3         94.71         95.18       115.72 o                         
   1  20   3        228.57        155.24       124.62 o                         
 -10   0   4       1530.79       1184.92       232.02 o                         
  -9   0   4       2048.43       1601.85       251.00 o                         
  -8   0   4        411.10        208.07        78.87 o                         
  -7   0   4       1350.99       1283.87       103.56 o                         
  -6   0   4        175.93        146.43        63.53 o                         
  -5   0   4       2867.05       2778.85       116.52 o                         
  -4   0   4        564.02        546.61        46.90 o                         
  -3   0   4      30066.74      30196.74       462.20 o                         
  -2   0   4      14525.19      14646.33       272.10 o                         
  -1   0   4       7309.92       6744.71       172.05 o                         
   0   0   4      13222.61      13367.24       246.65 o                         
   1   0   4        107.86        129.75        49.56 o                         
   2   0   4       1460.07       1356.74        65.19 o                         
   3   0   4      19425.12      19826.60       451.75 o                         
   4   0   4       2712.40       2647.17       110.00 o                         
   5   0   4      19560.71      19878.93       387.29 o                         
   6   0   4       3559.42       3626.03       124.20 o                         
   7   0   4        692.23        738.37       127.70 o                         
   8   0   4        127.03        185.56        89.87 o                         
   9   0   4       4154.53       4800.94       304.94 o                         
 -10   1   4         33.08        -26.44        86.86 o                         
  -9   1   4        152.04         71.17        57.99 o                         
  -8   1   4        431.17        455.80        61.48 o                         
  -7   1   4       2675.15       2557.75        97.30 o                         
  -6   1   4        377.44        459.78        51.92 o                         
  -5   1   4       8890.21       8910.10       171.09 o                         
  -4   1   4       1712.84       1683.74        46.98 o                         
  -3   1   4       2495.32       2493.69        43.65 o                         
  -2   1   4        179.11        156.55        20.46 o                         
  -1   1   4      11427.52      11504.02       153.56 o                         
   0   1   4       2488.27       2509.44        47.26 o                         
   1   1   4       3887.58       3756.36       117.10 o                         
   2   1   4       2065.83       2150.25        72.20 o                         
   3   1   4       1658.26       1592.26        54.60 o                         
   4   1   4        213.75        230.35        32.22 o                         
   5   1   4        658.82        628.31        46.71 o                         
   6   1   4       1564.47       1561.18        69.70 o                         
   7   1   4       8080.98       8460.62       209.25 o                         
   8   1   4       1714.09       1510.73        91.15 o                         
   9   1   4       1700.43       1607.60       117.68 o                         
 -10   2   4          2.60       -111.80       113.14 o                         
  -9   2   4        117.79        124.60        82.29 o                         
  -8   2   4         71.60         -5.75        49.44 o                         
  -7   2   4          8.52         31.99        45.81 o                         
  -6   2   4         30.53          7.95        55.36 o                         
  -5   2   4        164.92        166.56        36.52 o                         
  -4   2   4         73.67         83.70        21.42 o                         
  -3   2   4         67.45         49.85        19.60 o                         
  -2   2   4       1277.89       1248.22        34.65 o                         
  -1   2   4         35.17         29.39        19.26 o                         
   0   2   4          2.14         35.69        13.96 o                         
   1   2   4         59.69         53.41        17.14 o                         
   2   2   4       1205.01       1216.78        62.45 o                         
   3   2   4        151.03        164.87        25.67 o                         
   4   2   4        848.74        891.57        55.46 o                         
   5   2   4          0.76        -24.80        38.01 o                         
   6   2   4        348.31        331.83        45.04 o                         
   7   2   4          0.24         36.56        42.63 o                         
   8   2   4         22.63         89.60        61.06 o                         
   9   2   4          2.74        -75.89        75.89 o                         
 -10   3   4          7.70        -70.79        91.14 o                         
  -9   3   4          4.84        -24.87        81.70 o                         
  -8   3   4        171.36        188.62       107.49 o                         
  -7   3   4        785.42        803.37        63.66 o                         
  -6   3   4        347.86        412.95        46.47 o                         
  -5   3   4       3601.49       3600.77        93.43 o                         
  -4   3   4        319.97        339.38        24.70 o                         
  -3   3   4        742.47        720.84        35.12 o                         
  -2   3   4        253.79        279.79        25.03 o                         
  -1   3   4       5545.33       5491.44        91.99 o                         
   0   3   4        311.27        285.78        26.88 o                         
   1   3   4       9870.97       9751.91       165.90 o                         
   2   3   4       4180.34       4136.92        78.55 o                         
   3   3   4       3767.80       3660.83        91.70 o                         
   4   3   4        720.42        717.02        51.41 o                         
   5   3   4        222.69        279.90        46.43 o                         
   6   3   4       1855.71       1927.75       105.11 o                         
   7   3   4       2860.47       2849.50        94.97 o                         
   8   3   4        998.28       1006.83        82.93 o                         
   9   3   4        865.45        824.59       126.21 o                         
  -9   4   4       4471.26       4483.17       186.31 o                         
  -8   4   4       1077.17        971.80       101.58 o                         
  -7   4   4        894.34        803.86        93.44 o                         
  -6   4   4        133.27        148.10        33.21 o                         
  -5   4   4       3566.05       3536.36        88.47 o                         
  -4   4   4        433.68        472.67        25.43 o                         
  -3   4   4      15705.71      15570.05       268.32 o                         
  -2   4   4       6217.11       6084.41        92.08 o                         
  -1   4   4      11388.27      11100.29       151.90 o                         
   0   4   4       4249.23       4285.60        85.99 o                         
   1   4   4        102.55        108.08        21.09 o                         
   2   4   4       4300.48       4143.82        69.85 o                         
   3   4   4      21188.50      20548.25       338.79 o                         
   4   4   4       7573.14       7420.24       154.43 o                         
   5   4   4       9693.18       9895.20       198.81 o                         
   6   4   4       2251.44       2194.10        80.63 o                         
   7   4   4         83.59        128.61        57.86 o                         
   8   4   4        154.71        121.93        75.07 o                         
   9   4   4       2210.11       2051.47       165.77 o                         
  -9   5   4        345.62        409.22        99.44 o                         
  -8   5   4        552.04        427.55        89.85 o                         
  -7   5   4       6219.69       6275.95       194.50 o                         
  -6   5   4       3405.46       3383.19       166.91 o                         
  -5   5   4       3065.07       3205.46       120.85 o                         
  -4   5   4       2837.19       2828.61        50.88 o                         
  -3   5   4          2.91         -2.27        18.72 o                         
  -2   5   4       1871.92       1847.66        43.92 o                         
  -1   5   4      15139.34      15204.22       173.16 o                         
   0   5   4       3262.83       3192.80        64.75 o                         
   1   5   4      21788.38      21554.57       304.58 o                         
   2   5   4       4492.75       4424.08        65.33 o                         
   3   5   4       1721.73       1685.56        70.27 o                         
   4   5   4         51.34         57.04        39.90 o                         
   5   5   4       1841.31       1739.65       106.55 o                         
   6   5   4       1686.75       1748.04        90.64 o                         
   7   5   4       4318.71       4433.30       138.05 o                         
   8   5   4        314.71        266.28        68.59 o                         
   9   5   4       1756.87       1873.84       184.05 o                         
  -9   6   4        986.28        909.01       111.06 o                         
  -8   6   4        167.62        168.85        89.28 o                         
  -7   6   4         41.60         42.15        77.89 o                         
  -6   6   4        139.38        202.56        70.56 o                         
  -5   6   4        760.62        726.60        74.42 o                         
  -4   6   4        814.00        818.57        45.66 o                         
  -3   6   4         35.30         48.10        20.85 o                         
  -2   6   4        898.03        891.38        25.72 o                         
  -1   6   4        431.49        445.39        20.10 o                         
   0   6   4       1189.86       1159.85        36.80 o                         
   1   6   4        825.78        755.42        46.43 o                         
   2   6   4       2057.14       1956.56        49.60 o                         
   3   6   4       2236.09       2149.66        56.92 o                         
   4   6   4          8.55         23.57        38.79 o                         
   5   6   4         26.05         59.44        46.75 o                         
   6   6   4        304.82        239.96        85.11 o                         
   7   6   4          1.14          8.11        55.35 o                         
   8   6   4          2.71         49.38        63.61 o                         
   9   6   4          3.08         26.30        78.30 o                         
  -9   7   4        265.45        107.81       110.98 o                         
  -8   7   4         16.92          0.57        83.27 o                         
  -7   7   4       1123.96       1063.57       102.10 o                         
  -6   7   4         18.59        -42.05        66.72 o                         
  -5   7   4       3233.00       3345.84       144.40 o                         
  -4   7   4       2476.20       2450.85        71.62 o                         
  -3   7   4         41.22         64.48        20.50 o                         
  -2   7   4       2076.48       2078.75        39.94 o                         
  -1   7   4       2091.58       1985.52        39.51 o                         
   0   7   4       7018.71       6708.53       119.50 o                         
   1   7   4       3304.44       3249.43        77.97 o                         
   2   7   4       2582.59       2451.47        59.07 o                         
   3   7   4        685.80        708.02        55.96 o                         
   4   7   4          2.29        -41.68        41.68 o                         
   5   7   4       1300.80       1237.82        78.65 o                         
   6   7   4        315.21        291.56        63.77 o                         
   7   7   4       2528.76       2549.81       161.88 o                         
   8   7   4       1330.23       1431.89       137.68 o                         
   9   7   4        413.36        353.05        80.96 o                         
  -9   8   4       3414.64       3143.78       259.19 o                         
  -8   8   4        300.42         27.60       111.62 o                         
  -7   8   4        721.95        778.12       102.26 o                         
  -6   8   4          6.94        -58.94        67.98 o                         
  -5   8   4       2255.79       2308.01       113.07 o                         
  -4   8   4       1198.16       1265.17        49.44 o                         
  -3   8   4      12254.15      12187.87       161.22 o                         
  -2   8   4       7036.81       6948.16        92.01 o                         
  -1   8   4       6328.42       6332.35        93.61 o                         
   0   8   4        680.15        691.64        42.99 o                         
   1   8   4        412.97        478.01        44.37 o                         
   2   8   4       2271.21       2141.97        57.06 o                         
   3   8   4       8544.62       8391.99       175.12 o                         
   4   8   4       1752.36       2024.03        93.26 o                         
   5   8   4       7628.19       7508.28       211.66 o                         
   6   8   4        240.41        259.57        64.25 o                         
   7   8   4        126.14        157.79        67.08 o                         
   8   8   4        167.29         61.36        71.27 o                         
  -9   9   4        435.67        313.27        98.33 o                         
  -8   9   4       1047.73        826.06       101.12 o                         
  -7   9   4       5093.04       4890.74       177.60 o                         
  -6   9   4       3213.96       3241.07       137.50 o                         
  -5   9   4       5473.29       5832.84       132.42 o                         
  -4   9   4        347.94        345.72        35.89 o                         
  -3   9   4         42.91         39.86        30.90 o                         
  -2   9   4       2591.30       2548.52        70.73 o                         
  -1   9   4       8454.72       8626.62       131.08 o                         
   0   9   4       1934.51       1815.51        65.47 o                         
   1   9   4       9776.76       9657.90       167.02 o                         
   2   9   4        565.07        589.47        48.47 o                         
   3   9   4       1628.34       1758.62        78.42 o                         
   4   9   4          0.26        -35.60        38.98 o                         
   5   9   4       1234.71       1127.79        78.94 o                         
   6   9   4        394.90        270.10        67.29 o                         
   7   9   4       6839.47       6953.71       199.24 o                         
   8   9   4        382.53        335.71        93.21 o                         
  -8  10   4        105.66         16.69        80.66 o                         
  -7  10   4        131.06         27.79        73.42 o                         
  -6  10   4        871.83       1003.89        81.63 o                         
  -5  10   4        825.96        771.77        89.10 o                         
  -4  10   4       1639.27       1492.54        83.39 o                         
  -3  10   4       1415.14       1541.07        59.08 o                         
  -2  10   4         25.54         -7.46        30.80 o                         
  -1  10   4        320.65        328.96        29.28 o                         
   0  10   4        351.22        345.04        40.37 o                         
   1  10   4         42.77         -1.02        36.35 o                         
   2  10   4        350.33        281.71        51.25 o                         
   3  10   4       1647.26       1664.54        73.73 o                         
   4  10   4        236.89        241.56        48.43 o                         
   5  10   4       1089.18       1038.35       110.47 o                         
   6  10   4         33.98         39.25        68.41 o                         
   7  10   4        191.97        168.81        71.70 o                         
   8  10   4         17.49         47.43        75.12 o                         
  -8  11   4         23.60        -10.46        81.06 o                         
  -7  11   4        691.35        648.31        83.78 o                         
  -6  11   4        474.44        459.63        72.00 o                         
  -5  11   4        303.55        158.81        59.19 o                         
  -4  11   4        651.84        635.96        57.20 o                         
  -3  11   4        208.56        255.95        46.55 o                         
  -2  11   4        693.56        716.08        67.70 o                         
  -1  11   4        432.71        472.95        41.09 o                         
   0  11   4       1426.69       1429.43        75.04 o                         
   1  11   4       3522.26       3735.23       115.39 o                         
   2  11   4       1759.85       1666.64        75.45 o                         
   3  11   4        565.58        472.41        53.35 o                         
   4  11   4         68.75          5.82        47.66 o                         
   5  11   4        874.55        850.02        81.25 o                         
   6  11   4         47.73         49.47        65.64 o                         
   7  11   4        585.76        679.13        87.66 o                         
   8  11   4        195.22        102.90        76.74 o                         
  -8  12   4        957.59        864.86       106.62 o                         
  -7  12   4        347.57        267.54        77.08 o                         
  -6  12   4         88.41         69.40        63.09 o                         
  -5  12   4       1393.60       1477.67       125.12 o                         
  -4  12   4       2979.79       2893.49       167.71 o                         
  -3  12   4       5713.53       5900.25       119.72 o                         
  -2  12   4        371.89        329.92        41.31 o                         
  -1  12   4       4345.91       4416.46       125.45 o                         
   0  12   4         62.92         40.43        53.46 o                         
   1  12   4        387.65        322.45        49.72 o                         
   2  12   4         12.05        -42.26        42.26 o                         
   3  12   4       4640.76       4522.70       120.74 o                         
   4  12   4       1808.01       1825.68       160.50 o                         
   5  12   4       4885.70       4772.09       152.24 o                         
   6  12   4        166.08         21.87        69.47 o                         
   7  12   4        324.43        263.66       115.91 o                         
  -7  13   4       3909.60       3811.04       204.66 o                         
  -6  13   4       2942.40       2673.30       136.34 o                         
  -5  13   4       3581.59       3397.05       273.77 o                         
  -4  13   4         44.81         -5.80        54.63 o                         
  -3  13   4          4.28         38.51        56.37 o                         
  -2  13   4       1896.79       1803.75        83.99 o                         
  -1  13   4       3221.85       3297.45       119.32 o                         
   0  13   4        500.83        505.25        65.24 o                         
   1  13   4       9289.02       9422.93       203.12 o                         
   2  13   4        197.23        140.01        51.69 o                         
   3  13   4       1419.00       1405.17        90.53 o                         
   4  13   4         42.84         67.32        62.30 o                         
   5  13   4       1006.00        985.90        91.19 o                         
   6  13   4        432.98        502.37        85.17 o                         
   7  13   4       3198.66       3089.11       142.85 o                         
  -7  14   4         60.22        107.82       102.94 o                         
  -6  14   4        126.07         99.98        95.72 o                         
  -5  14   4       1183.41       1368.28       124.40 o                         
  -4  14   4       1141.30       1260.82       114.46 o                         
  -3  14   4       1680.18       1864.66       107.22 o                         
  -2  14   4        267.45        198.86        69.85 o                         
  -1  14   4       1032.50       1164.92       112.12 o                         
   0  14   4         32.59        -49.43        49.43 o                         
   1  14   4        155.35        110.69        56.80 o                         
   2  14   4        384.60        427.64        65.83 o                         
   3  14   4       2977.56       3161.86       128.50 o                         
   4  14   4        212.79        285.12        73.73 o                         
   5  14   4        944.16        981.15        94.78 o                         
   6  14   4          1.28        -49.56        71.02 o                         
  -6  15   4        250.50        304.26       190.10 o                         
  -5  15   4         86.48         46.15        90.94 o                         
  -4  15   4          4.80         28.27        87.26 o                         
  -3  15   4         92.55         77.82       104.15 o                         
  -2  15   4         28.02         62.91        59.89 o                         
  -1  15   4         66.93         22.79        62.91 o                         
   0  15   4         42.63        -25.06        53.03 o                         
   1  15   4        335.40        244.14        85.61 o                         
   2  15   4        113.40        131.34        75.65 o                         
   3  15   4        242.90        288.85        83.07 o                         
   4  15   4         90.41         39.04        73.02 o                         
   5  15   4         47.68         60.80        74.29 o                         
   6  15   4         59.61        -74.48        78.32 o                         
  -5  16   4       1333.80       1208.19       218.29 o                         
  -4  16   4       2094.21       2254.72       221.28 o                         
  -3  16   4       4160.52       4472.21       200.22 o                         
  -2  16   4        632.26        731.77        81.03 o                         
  -1  16   4       1791.01       1726.20       103.33 o                         
   0  16   4         51.81         66.04        65.42 o                         
   1  16   4        784.84        806.79       112.37 o                         
   2  16   4          8.90        -19.19        74.38 o                         
   3  16   4       2514.18       2184.81       173.29 o                         
   4  16   4        680.85        686.53       101.52 o                         
   5  16   4       2791.32       2539.26       149.93 o                         
  -5  17   4       2558.65       2287.27       305.84 o                         
  -4  17   4         83.05         82.55        93.44 o                         
  -3  17   4         25.24         13.64        87.96 o                         
  -2  17   4        388.11        477.52       113.49 o                         
  -1  17   4       2221.65       2113.73       159.80 o                         
   0  17   4       2004.16       2145.69       115.56 o                         
   1  17   4       6103.01       6003.45       221.62 o                         
   2  17   4        139.10         43.66        78.43 o                         
   3  17   4        813.69        864.74       105.20 o                         
   4  17   4        317.84        213.50       101.33 o                         
  -4  18   4        188.42        279.61       153.91 o                         
  -3  18   4       2105.41       2316.16       460.39 o                         
  -2  18   4        517.12        478.66       103.94 o                         
  -1  18   4       1093.44       1095.87        96.09 o                         
   0  18   4         46.47         30.37        86.05 o                         
   1  18   4        215.99        150.54        92.77 o                         
   2  18   4        518.95        402.34       129.37 o                         
   3  18   4       1151.85       1010.88       118.75 o                         
  -2  19   4         32.20        154.63       101.36 o                         
  -1  19   4         33.84          2.58        86.36 o                         
   0  19   4         16.83         36.93       169.75 o                         
   1  19   4          4.86        -80.69        80.69 o                         
   2  19   4          2.05        -36.06        90.13 o                         
  -9   1   5        217.33        210.19        88.95 o                         
  -8   1   5          2.20         57.07        64.17 o                         
  -7   1   5       2425.95       2555.28       101.00 o                         
  -6   1   5        420.77        483.37        61.78 o                         
  -5   1   5       5645.05       5868.34       145.56 o                         
  -4   1   5       4821.05       4698.17       109.27 o                         
  -3   1   5        634.89        656.10        31.62 o                         
  -2   1   5       1282.25       1231.79        63.54 o                         
  -1   1   5       2605.28       2498.50        66.23 o                         
   0   1   5       2921.26       2847.45        60.43 o                         
   1   1   5       6038.03       6004.55       100.59 o                         
   2   1   5       4937.57       4963.23       116.30 o                         
   3   1   5        558.69        611.67        46.90 o                         
   4   1   5       1241.75       1349.10        58.16 o                         
   5   1   5          1.42         -3.38        34.38 o                         
   6   1   5        123.36         69.67        38.24 o                         
   7   1   5       1555.67       1640.36        86.95 o                         
   8   1   5       2501.81       2679.26       108.23 o                         
   9   1   5       1237.92       1191.45       106.39 o                         
  -9   2   5       6513.46       7145.71       227.82 o                         
  -8   2   5       1203.17        984.44       122.54 o                         
  -7   2   5       3451.37       3635.34       115.11 o                         
  -6   2   5         89.98         58.52        44.80 o                         
  -5   2   5        342.97        347.79        45.67 o                         
  -4   2   5        113.47         81.71        29.71 o                         
  -3   2   5      19668.19      19677.66       285.52 o                         
  -2   2   5      10812.01      10516.65       161.82 o                         
  -1   2   5      18264.40      18420.43       261.94 o                         
   0   2   5       5182.48       5185.90        89.35 o                         
   1   2   5         10.10         29.11        24.49 o                         
   2   2   5        403.17        344.96        30.43 o                         
   3   2   5       7638.49       7623.85       146.22 o                         
   4   2   5       8747.44       8677.06       153.24 o                         
   5   2   5       5269.73       5204.81       114.69 o                         
   6   2   5       6140.16       6137.02       122.15 o                         
   7   2   5       2343.94       2408.83       122.02 o                         
   8   2   5         14.07          5.00        55.40 o                         
   9   2   5          8.91        -36.11       111.47 o                         
  -9   3   5        180.34         -9.81       132.53 o                         
  -8   3   5         22.72         45.33        80.72 o                         
  -7   3   5       4401.32       4513.79       145.31 o                         
  -6   3   5       2320.76       2293.79        84.93 o                         
  -5   3   5       8134.74       8292.32       166.02 o                         
  -4   3   5       2501.82       2443.76        65.69 o                         
  -3   3   5       1271.86       1291.04        39.31 o                         
  -2   3   5        213.26        201.86        22.37 o                         
  -1   3   5       1694.89       1630.15        43.60 o                         
   0   3   5       1579.19       1689.81        49.75 o                         
   1   3   5      10884.46      10999.90       189.18 o                         
   2   3   5       4265.63       4382.19        91.88 o                         
   3   3   5       3018.36       3107.06        73.94 o                         
   4   3   5       1189.82       1442.32        68.46 o                         
   5   3   5          7.60        -20.22        34.68 o                         
   6   3   5        153.46        117.09        40.02 o                         
   7   3   5       3191.23       3216.41        95.37 o                         
   8   3   5       3071.22       3100.64       113.82 o                         
   9   3   5       1184.50       1111.93       113.94 o                         
  -9   4   5          2.85        -43.02        91.14 o                         
  -8   4   5        750.97        720.71       134.80 o                         
  -7   4   5         34.42         -8.19        73.62 o                         
  -6   4   5          1.43        -23.67        34.77 o                         
  -5   4   5        290.39        229.81        37.52 o                         
  -4   4   5         69.70         77.72        29.67 o                         
  -3   4   5         19.48         -0.31        15.26 o                         
  -2   4   5        107.98         82.03        19.75 o                         
  -1   4   5         38.34         15.57        15.89 o                         
   0   4   5         31.21         -6.09        27.69 o                         
   1   4   5        229.48        301.60        30.89 o                         
   2   4   5        280.13        280.34        19.15 o                         
   3   4   5        313.38        353.49        32.47 o                         
   4   4   5         65.24        113.92        32.94 o                         
   5   4   5        315.43        372.70        44.59 o                         
   6   4   5          1.30         12.33        51.80 o                         
   7   4   5         11.76        -12.76        46.46 o                         
   8   4   5          1.23         63.68        59.21 o                         
   9   4   5          8.81         72.00        87.47 o                         
  -9   5   5        125.79        131.90        96.66 o                         
  -8   5   5        149.96         96.67        89.76 o                         
  -7   5   5       2152.57       2135.75       128.30 o                         
  -6   5   5        179.07        137.10        81.05 o                         
  -5   5   5       3375.20       3392.77        88.79 o                         
  -4   5   5       1242.08       1159.76        43.98 o                         
  -3   5   5        187.31        132.40        38.69 o                         
  -2   5   5        743.67        695.30        41.02 o                         
  -1   5   5       3315.48       3278.06        71.95 o                         
   0   5   5       1201.60       1147.72        44.46 o                         
   1   5   5       6221.74       6210.92       110.09 o                         
   2   5   5       2184.65       2147.72        54.07 o                         
   3   5   5        358.94        384.59        43.10 o                         
   4   5   5       1249.96       1279.24        83.22 o                         
   5   5   5        194.19        105.71        50.95 o                         
   6   5   5        255.13        260.14        61.26 o                         
   7   5   5        158.01        177.02        65.72 o                         
   8   5   5       1584.23       1524.35       138.98 o                         
  -9   6   5       5673.95       5892.71       220.70 o                         
  -8   6   5       1651.33       1425.27       157.75 o                         
  -7   6   5       3123.23       3043.57       269.08 o                         
  -6   6   5         28.93         56.50        70.06 o                         
  -5   6   5        623.76        519.29        72.53 o                         
  -4   6   5       1215.42       1151.56        42.76 o                         
  -3   6   5      10061.70      10013.00       168.46 o                         
  -2   6   5       4958.47       4883.16        86.38 o                         
  -1   6   5      11517.92      11249.21       150.23 o                         
   0   6   5       4086.30       4008.69        76.37 o                         
   1   6   5        124.16        116.21        20.18 o                         
   2   6   5         75.63         94.35        39.19 o                         
   3   6   5       7032.36       6907.91       109.29 o                         
   4   6   5       3282.62       3230.24       141.83 o                         
   5   6   5       4449.70       4553.15       209.80 o                         
   6   6   5       3561.16       3355.04       123.47 o                         
   7   6   5        513.49        504.23        73.33 o                         
   8   6   5         72.78         20.48        76.26 o                         
  -9   7   5        184.72         40.89       176.96 o                         
  -8   7   5         52.67        -60.50        89.03 o                         
  -7   7   5       2752.88       2818.29       146.36 o                         
  -6   7   5       2914.45       3104.30       267.04 o                         
  -5   7   5       6707.37       6741.31       188.83 o                         
  -4   7   5       1769.45       1710.26        95.54 o                         
  -3   7   5       1237.48       1122.77        55.06 o                         
  -2   7   5        294.20        328.91        38.43 o                         
  -1   7   5        976.33        936.75        39.63 o                         
   0   7   5       2868.56       2852.93        62.15 o                         
   1   7   5      12032.85      11802.14       216.20 o                         
   2   7   5       4346.91       4312.22       112.68 o                         
   3   7   5       9571.91       9509.11       211.96 o                         
   4   7   5        222.81        352.06        56.35 o                         
   5   7   5         45.94         60.27        63.08 o                         
   6   7   5        454.94        539.83        75.16 o                         
   7   7   5       3398.51       3535.00       140.72 o                         
   8   7   5       2613.29       2846.33       144.54 o                         
  -8   8   5        496.19        608.96       122.68 o                         
  -7   8   5          7.32        -46.07        84.61 o                         
  -6   8   5          1.57          3.13        73.85 o                         
  -5   8   5        636.98        472.51        75.22 o                         
  -4   8   5         35.84         62.97        32.95 o                         
  -3   8   5        174.98        192.55        31.79 o                         
  -2   8   5       1275.98       1246.54        48.30 o                         
  -1   8   5        516.13        591.54        34.62 o                         
   0   8   5       1123.30       1102.37        53.44 o                         
   1   8   5       1516.07       1538.01        75.69 o                         
   2   8   5         61.41         24.49        41.21 o                         
   3   8   5        101.93         94.44        55.94 o                         
   4   8   5        379.67        285.26        58.43 o                         
   5   8   5       1511.24       1799.50       101.31 o                         
   6   8   5        127.68        136.65        67.16 o                         
   7   8   5        148.60        154.25        72.49 o                         
   8   8   5          8.43         38.85        76.40 o                         
  -8   9   5        410.79        379.15       128.98 o                         
  -7   9   5       1708.93       1701.98       104.00 o                         
  -6   9   5        362.27        395.44        65.57 o                         
  -5   9   5       2830.12       2888.59       105.35 o                         
  -4   9   5         42.53         42.80        35.16 o                         
  -3   9   5       1091.81       1092.54        56.72 o                         
  -2   9   5         41.16         15.47        34.43 o                         
  -1   9   5       1377.46       1475.19        96.90 o                         
   0   9   5        360.29        416.49        51.52 o                         
   1   9   5       2732.00       2613.43        81.64 o                         
   2   9   5        840.44        850.55        87.81 o                         
   3   9   5        117.70         72.74        43.44 o                         
   4   9   5       1229.24       1133.61        79.80 o                         
   5   9   5        335.64        329.81        67.16 o                         
   6   9   5        628.64        539.56        78.02 o                         
   7   9   5         57.49         65.71        72.07 o                         
   8   9   5        674.97        522.15        97.45 o                         
  -8  10   5       1623.86       1449.22       132.75 o                         
  -7  10   5       2073.28       2100.37       125.14 o                         
  -6  10   5       1007.41       1060.92        95.17 o                         
  -5  10   5         56.84        143.33       100.25 o                         
  -4  10   5        923.21       1038.65       105.74 o                         
  -3  10   5       4881.97       4856.12       169.03 o                         
  -2  10   5       2794.31       2990.89       102.44 o                         
  -1  10   5       6667.56       6448.39       153.07 o                         
   0  10   5       1502.89       1578.77        90.33 o                         
   1  10   5        293.11        233.83        44.05 o                         
   2  10   5        162.90        162.74        45.63 o                         
   3  10   5       2018.62       1977.64       125.58 o                         
   4  10   5       3356.84       3283.15       107.25 o                         
   5  10   5       5472.27       5582.56       163.34 o                         
   6  10   5       2625.87       2576.07       125.82 o                         
   7  10   5       1302.72       1462.69       110.08 o                         
  -8  11   5          2.10         60.50       170.88 o                         
  -7  11   5        661.69        674.94       166.40 o                         
  -6  11   5       2219.15       2360.97       412.02 o                         
  -5  11   5       5641.34       5570.22       278.57 o                         
  -4  11   5       3117.56       3099.04       137.07 o                         
  -3  11   5       3434.78       3368.76       114.02 o                         
  -2  11   5          0.54         11.92        51.23 o                         
  -1  11   5        297.27        372.25        59.11 o                         
   0  11   5       3367.67       3493.09       102.48 o                         
   1  11   5       4161.54       4083.02       107.83 o                         
   2  11   5       4422.69       4420.91       117.46 o                         
   3  11   5       5968.53       5712.91       134.48 o                         
   4  11   5        223.89        259.65        58.34 o                         
   5  11   5        119.32        130.48        72.46 o                         
   6  11   5        722.07        639.00        99.15 o                         
   7  11   5       4110.42       3987.02       160.50 o                         
  -7  12   5         74.44        112.44       115.96 o                         
  -6  12   5        125.29         26.89       106.69 o                         
  -5  12   5        248.51        268.06       111.58 o                         
  -4  12   5        122.34        119.34        73.39 o                         
  -3  12   5       1043.95       1060.63       102.29 o                         
  -2  12   5        555.98        676.72        73.02 o                         
  -1  12   5       1749.70       1956.35        96.35 o                         
   0  12   5         95.34        111.77        51.05 o                         
   1  12   5        473.92        409.12        63.41 o                         
   2  12   5        368.81        384.82        57.32 o                         
   3  12   5        227.40        187.71        55.11 o                         
   4  12   5       1318.41       1379.35       118.17 o                         
   5  12   5       2081.17       1846.40       123.49 o                         
   6  12   5        137.36        149.42        73.28 o                         
   7  12   5        902.17        786.27        97.23 o                         
  -7  13   5         68.87        124.01       120.02 o                         
  -6  13   5         29.95         76.01       111.03 o                         
  -5  13   5        568.17        585.33       269.78 o                         
  -4  13   5         21.45         37.64        75.63 o                         
  -3  13   5        233.76        275.05        77.47 o                         
  -2  13   5         54.98         71.54        58.65 o                         
  -1  13   5        295.82        314.83        64.70 o                         
   0  13   5       1024.49        944.73        71.23 o                         
   1  13   5       1132.64       1154.42       102.15 o                         
   2  13   5        748.41        695.22        87.56 o                         
   3  13   5       1178.30       1031.11        77.78 o                         
   4  13   5          5.35        -66.84        66.84 o                         
   5  13   5         12.59         65.48        74.14 o                         
   6  13   5        634.21        552.68        90.49 o                         
  -6  14   5        262.86        463.10       126.47 o                         
  -5  14   5         23.30        -32.07       105.13 o                         
  -4  14   5       1119.34       1164.22       111.29 o                         
  -3  14   5       2171.33       2318.96       135.07 o                         
  -2  14   5       3386.90       3420.73       126.35 o                         
  -1  14   5       3909.26       3890.38       131.39 o                         
   0  14   5       1963.01       1783.40        88.33 o                         
   1  14   5       1394.32       1493.82       105.85 o                         
   2  14   5        754.10        776.29        99.02 o                         
   3  14   5        615.62        593.37       140.48 o                         
   4  14   5       1571.43       1420.69       108.59 o                         
   5  14   5       5055.14       5198.98       202.57 o                         
   6  14   5        365.78        260.60        95.37 o                         
  -6  15   5       1308.11       1414.53       211.33 o                         
  -5  15   5       2389.78       2354.41       188.13 o                         
  -4  15   5       1192.58       1326.13       150.93 o                         
  -3  15   5       1048.24       1075.40       142.92 o                         
  -2  15   5        117.47         95.78        67.22 o                         
  -1  15   5        392.07        251.49       112.48 o                         
   0  15   5       1628.33       1587.34       100.35 o                         
   1  15   5       4282.57       4280.04       143.84 o                         
   2  15   5       2297.20       2390.36       139.43 o                         
   3  15   5       5157.96       5265.67       189.99 o                         
   4  15   5         89.15         57.10       100.57 o                         
   5  15   5         10.07         19.61        86.91 o                         
  -5  16   5        103.24        102.36       117.76 o                         
  -4  16   5        477.48        281.72       118.87 o                         
  -3  16   5        638.12        642.09       100.46 o                         
  -2  16   5        460.14        478.94        84.71 o                         
  -1  16   5       1479.15       1495.50       104.23 o                         
   0  16   5        435.77        311.63        79.65 o                         
   1  16   5        322.90        256.30        75.62 o                         
   2  16   5          0.89         24.87        86.55 o                         
   3  16   5        831.17        794.55       117.67 o                         
   4  16   5        140.51         67.89        88.91 o                         
  -4  17   5         36.35        197.76       239.86 o                         
  -3  17   5        471.90        541.91       100.56 o                         
  -2  17   5         12.53         68.71        90.72 o                         
  -1  17   5          0.85         35.09        78.41 o                         
   0  17   5        126.28          4.30        74.55 o                         
   1  17   5          2.24        -78.10        78.10 o                         
   2  17   5        189.81        165.23        94.71 o                         
   3  17   5         52.09        149.10        95.53 o                         
  -2  18   5        555.56        324.62       100.42 o                         
  -1  18   5       2600.57       2782.41       154.92 o                         
   0  18   5         19.20         -2.48       111.95 o                         
   1  18   5        555.65        410.40       116.80 o                         
   2  18   5        347.14        208.10        96.76 o                         
  -9   0   6        196.46        491.43       209.94 o                         
  -8   0   6       5581.68       5843.06       227.12 o                         
  -7   0   6        229.65        428.78        88.48 o                         
  -6   0   6       5929.54       6089.41       209.54 o                         
  -5   0   6        253.25        162.72        66.82 o                         
  -4   0   6        222.19        239.42        61.89 o                         
  -3   0   6        642.90        626.03        50.26 o                         
  -2   0   6      15160.20      15328.43       364.81 o                         
  -1   0   6       1239.15       1211.29        77.48 o                         
   0   0   6      25621.77      26365.46       592.24 o                         
   1   0   6         69.16         43.68        31.27 o                         
   2   0   6        162.99        218.20        44.95 o                         
   3   0   6       4209.08       4049.85       139.17 o                         
   4   0   6       6043.55       6249.35       195.52 o                         
   5   0   6         51.35         85.45        52.29 o                         
   6   0   6      13890.17      13893.04       308.57 o                         
   7   0   6        245.53        221.37        71.36 o                         
   8   0   6       3353.95       3403.06       202.29 o                         
  -9   1   6        291.95        221.06       104.79 o                         
  -8   1   6         96.44         79.59        82.25 o                         
  -7   1   6          0.01        -53.13        53.13 o                         
  -6   1   6       1988.20       1940.12       108.76 o                         
  -5   1   6        212.78        194.96        47.52 o                         
  -4   1   6       7952.96       8142.73       143.69 o                         
  -3   1   6         91.06         64.57        30.08 o                         
  -2   1   6       2119.76       2109.41        68.09 o                         
  -1   1   6       1314.95       1327.57        56.01 o                         
   0   1   6        353.85        411.89        40.17 o                         
   1   1   6        340.70        339.08        33.73 o                         
   2   1   6      10351.31      10441.44       185.93 o                         
   3   1   6        326.51        278.75        39.22 o                         
   4   1   6       5830.39       6005.19       134.53 o                         
   5   1   6         10.26        -35.29        37.44 o                         
   6   1   6          6.16        -10.99        40.13 o                         
   7   1   6         37.12         76.19        47.59 o                         
   8   1   6       2036.87       2040.32       111.94 o                         
  -9   2   6         50.37         91.75        91.14 o                         
  -8   2   6         86.41         67.65        83.98 o                         
  -7   2   6         23.58         85.39        56.19 o                         
  -6   2   6        169.57        174.80        51.35 o                         
  -5   2   6         41.50        -20.82        43.27 o                         
  -4   2   6          0.55        -22.54        31.02 o                         
  -3   2   6         97.26         63.28        26.35 o                         
  -2   2   6         17.65         17.00        28.29 o                         
  -1   2   6        321.12        402.38        37.74 o                         
   0   2   6        915.59        978.00        38.72 o                         
   1   2   6        798.83        776.39        62.98 o                         
   2   2   6        102.53        135.57        27.42 o                         
   3   2   6        555.30        558.21        42.14 o                         
   4   2   6         89.52        101.81        33.95 o                         
   5   2   6          3.14        -36.12        36.12 o                         
   6   2   6        313.09        340.30        47.53 o                         
   7   2   6         53.42         46.69        48.64 o                         
   8   2   6         11.91         76.81        67.01 o                         
  -9   3   6         77.22        119.45        94.68 o                         
  -8   3   6        163.83        359.54       123.11 o                         
  -7   3   6        239.44        142.41        80.05 o                         
  -6   3   6        832.55        932.38        64.67 o                         
  -5   3   6        488.31        430.00        61.61 o                         
  -4   3   6       2681.51       2558.14        73.99 o                         
  -3   3   6       1513.80       1466.29        66.84 o                         
  -2   3   6       4666.91       4563.62        92.51 o                         
  -1   3   6        164.19        115.70        32.79 o                         
   0   3   6         98.55        133.42        33.70 o                         
   1   3   6       1501.38       1625.19        61.11 o                         
   2   3   6       9838.66      10048.57       185.22 o                         
   3   3   6        494.56        491.52        37.05 o                         
   4   3   6       1974.62       2030.64       183.83 o                         
   5   3   6        512.65        542.84        50.83 o                         
   6   3   6         74.34        105.60        46.77 o                         
   7   3   6          3.67        -50.56        50.56 o                         
   8   3   6       1032.28        987.11        92.45 o                         
  -9   4   6         40.84         -0.29        96.34 o                         
  -8   4   6       5784.65       5773.82       221.14 o                         
  -7   4   6          6.53        -37.22        75.67 o                         
  -6   4   6       2877.27       2965.15       107.97 o                         
  -5   4   6          0.38         49.57        41.94 o                         
  -4   4   6        279.47        233.54        37.46 o                         
  -3   4   6        172.21        109.17        40.86 o                         
  -2   4   6      10685.07      10610.97       173.62 o                         
  -1   4   6       1646.01       1748.44        66.65 o                         
   0   4   6      22458.96      22702.43       366.28 o                         
   1   4   6        153.08        172.93        32.84 o                         
   2   4   6       1430.85       1519.65        59.10 o                         
   3   4   6       1570.82       1654.54       107.22 o                         
   4   4   6       3774.45       3670.59       112.89 o                         
   5   4   6          7.36        -49.18        49.18 o                         
   6   4   6       7377.40       7350.16       182.17 o                         
   7   4   6        112.58         54.22        58.76 o                         
   8   4   6       2249.06       2124.12       117.97 o                         
  -8   5   6          5.11         32.61        90.25 o                         
  -7   5   6          6.52        -53.56        82.51 o                         
  -6   5   6       5478.11       5617.29       180.92 o                         
  -5   5   6          6.49          4.01        37.26 o                         
  -4   5   6       7887.83       8077.37       145.95 o                         
  -3   5   6        402.31        349.98        48.77 o                         
  -2   5   6        750.84        818.85        55.12 o                         
  -1   5   6        193.75        183.32        32.00 o                         
   0   5   6        445.25        465.90        38.67 o                         
   1   5   6        129.59         87.09        28.84 o                         
   2   5   6      11619.54      11598.92       199.50 o                         
   3   5   6          3.25         -5.26        31.03 o                         
   4   5   6       6408.51       6387.56       156.13 o                         
   5   5   6        205.43        263.50        60.00 o                         
   6   5   6         27.63         -7.38        60.00 o                         
   7   5   6        176.21        168.45        74.93 o                         
   8   5   6       2146.41       1908.85       223.84 o                         
  -8   6   6        260.80        205.57        97.33 o                         
  -7   6   6         16.43        -18.58        83.02 o                         
  -6   6   6        124.45        143.82        88.97 o                         
  -5   6   6         50.65        163.47        51.97 o                         
  -4   6   6         36.45         63.89        40.04 o                         
  -3   6   6        797.72        861.59        65.57 o                         
  -2   6   6       1255.36       1283.56       101.94 o                         
  -1   6   6         49.12         40.63        27.21 o                         
   0   6   6        538.89        557.69        35.80 o                         
   1   6   6       1480.63       1510.96        61.16 o                         
   2   6   6         40.34         29.53        40.69 o                         
   3   6   6        257.88        321.61        53.42 o                         
   4   6   6         31.95         53.16        51.97 o                         
   5   6   6         25.92        -31.98        55.88 o                         
   6   6   6        150.00        181.69        65.39 o                         
   7   6   6        460.11        344.50        76.93 o                         
   8   6   6          6.17        -36.21        74.12 o                         
  -8   7   6         16.30        -34.16        92.54 o                         
  -7   7   6          0.45        -45.06        84.64 o                         
  -6   7   6       1278.43       1297.39       107.70 o                         
  -5   7   6        129.95        131.35        53.80 o                         
  -4   7   6       1747.24       1568.10        70.55 o                         
  -3   7   6          3.40         -6.36        44.57 o                         
  -2   7   6        882.34        804.25        50.68 o                         
  -1   7   6        541.79        573.56        44.58 o                         
   0   7   6        298.35        281.09        42.50 o                         
   1   7   6       1177.31       1198.03        66.99 o                         
   2   7   6       2063.78       2042.70       140.68 o                         
   3   7   6          3.23         70.92        48.07 o                         
   4   7   6       2378.05       2463.97       108.82 o                         
   5   7   6         76.36        135.68        63.11 o                         
   6   7   6        120.69         62.31        66.13 o                         
   7   7   6          8.85        -66.95        66.95 o                         
   8   7   6        914.31        826.62        97.28 o                         
  -8   8   6       4556.51       4519.82       198.94 o                         
  -7   8   6        127.46         55.16        82.85 o                         
  -6   8   6       3897.42       3530.33       169.84 o                         
  -5   8   6         59.86        100.84        67.89 o                         
  -4   8   6        185.80        119.62        45.20 o                         
  -3   8   6        115.71         86.02        41.75 o                         
  -2   8   6       6691.48       6719.67       132.53 o                         
  -1   8   6         86.81         93.15        33.89 o                         
   0   8   6       6208.20       6333.52       118.31 o                         
   1   8   6         93.55         98.30        45.57 o                         
   2   8   6        946.48       1023.59        93.04 o                         
   3   8   6         34.09         32.10        52.01 o                         
   4   8   6       2396.07       2295.13       105.45 o                         
   5   8   6        191.81        168.12        91.74 o                         
   6   8   6       7254.22       7355.62       197.55 o                         
   7   8   6         98.28        112.31        75.63 o                         
  -8   9   6         42.70         64.23       131.08 o                         
  -7   9   6         14.73         33.19        86.02 o                         
  -6   9   6       3330.10       3262.45       155.65 o                         
  -5   9   6          3.34        -47.42        55.00 o                         
  -4   9   6      11694.39      11383.10       350.10 o                         
  -3   9   6        101.54         37.45        41.33 o                         
  -2   9   6       1667.26       1517.86        67.93 o                         
  -1   9   6          1.25        -27.74        47.85 o                         
   0   9   6       2460.93       2479.77        90.56 o                         
   1   9   6         86.50        118.32        42.37 o                         
   2   9   6       8844.32       8967.43       171.89 o                         
   3   9   6        953.34        803.28        89.83 o                         
   4   9   6       6291.67       6200.91       167.73 o                         
   5   9   6        227.49        192.21        66.81 o                         
   6   9   6          1.69         46.19        71.85 o                         
   7   9   6        157.07        316.05        83.37 o                         
  -7  10   6          2.99       -120.74       203.48 o                         
  -6  10   6       1059.46        878.56       102.71 o                         
  -5  10   6         26.09         24.45        60.11 o                         
  -4  10   6         72.72        149.01        57.87 o                         
  -3  10   6        364.43        478.78        64.32 o                         
  -2  10   6       3813.90       4056.72       155.03 o                         
  -1  10   6        275.73        225.29        57.90 o                         
   0  10   6       1486.01       1529.42        88.67 o                         
   1  10   6       1346.46       1422.95       105.06 o                         
   2  10   6        209.49        267.32        52.83 o                         
   3  10   6         32.06          4.46        50.24 o                         
   4  10   6        294.86        384.66        66.69 o                         
   5  10   6        106.09         26.90        69.05 o                         
   6  10   6       1554.96       1407.78       117.42 o                         
   7  10   6         14.78          1.83        78.39 o                         
  -7  11   6         61.44         58.79       119.46 o                         
  -6  11   6        744.24        369.30       124.61 o                         
  -5  11   6          7.04         26.81        79.74 o                         
  -4  11   6        666.45        566.57        87.52 o                         
  -3  11   6         21.13         50.52        78.67 o                         
  -2  11   6        686.94        705.78        72.69 o                         
  -1  11   6         96.75         44.58        63.22 o                         
   0  11   6        449.67        502.38        59.98 o                         
   1  11   6        910.54        930.90        76.92 o                         
   2  11   6       1356.31       1248.30        78.69 o                         
   3  11   6        132.86        128.37        64.62 o                         
   4  11   6        796.31        856.44        76.34 o                         
   5  11   6        329.24        359.51        81.41 o                         
   6  11   6         96.71         24.67        77.68 o                         
  -6  12   6       2575.97       1980.28       169.50 o                         
  -5  12   6          0.25          7.80        98.48 o                         
  -4  12   6         64.71        152.53        82.28 o                         
  -3  12   6         26.07         -3.50        60.21 o                         
  -2  12   6       5855.96       5917.64       222.75 o                         
  -1  12   6         47.95         28.16        61.37 o                         
   0  12   6       6902.43       6883.50       174.43 o                         
   1  12   6         40.24         24.75        58.97 o                         
   2  12   6        646.24        544.01       141.45 o                         
   3  12   6         25.83         71.10        69.71 o                         
   4  12   6       2866.31       3079.06       192.88 o                         
   5  12   6        279.52        263.07        78.21 o                         
   6  12   6       3355.69       2957.05       222.89 o                         
  -6  13   6       1845.05       1638.95       454.77 o                         
  -5  13   6          1.10        165.09       122.69 o                         
  -4  13   6       7172.94       7547.82       226.34 o                         
  -3  13   6          1.46          3.72        80.99 o                         
  -2  13   6       2407.71       2357.78       135.63 o                         
  -1  13   6        501.44        442.86        73.59 o                         
   0  13   6       2266.08       2289.32       219.52 o                         
   1  13   6         12.33        -12.83        59.55 o                         
   2  13   6       6896.85       6980.60       185.68 o                         
   3  13   6        430.93        338.44        76.80 o                         
   4  13   6       3032.77       3109.44       158.19 o                         
   5  13   6        172.34        193.53       108.28 o                         
  -5  14   6          8.56         42.02       113.98 o                         
  -4  14   6         98.03        113.40       110.15 o                         
  -3  14   6        149.23        116.69        86.94 o                         
  -2  14   6       2248.09       2261.44       125.28 o                         
  -1  14   6          6.15        -34.52        64.22 o                         
   0  14   6       1919.71       1857.72       127.32 o                         
   1  14   6        228.99        213.89        74.02 o                         
   2  14   6         23.70         80.91        66.75 o                         
   3  14   6         78.94        -41.98        92.01 o                         
   4  14   6        795.17        933.37       169.42 o                         
   5  14   6         14.63         38.11        91.03 o                         
  -5  15   6         13.33         97.18       127.56 o                         
  -4  15   6        634.06        671.39       137.14 o                         
  -3  15   6        201.22        294.64        96.28 o                         
  -2  15   6        381.14        456.60        82.17 o                         
  -1  15   6          1.43        -36.49        89.88 o                         
   0  15   6        456.29        355.10        82.71 o                         
   1  15   6        108.62         93.52        65.01 o                         
   2  15   6        193.34        132.42        88.60 o                         
   3  15   6         38.29         -5.84        84.62 o                         
   4  15   6        115.41         41.11        92.42 o                         
  -4  16   6        233.50        227.88        99.81 o                         
  -3  16   6         31.05        138.21       121.21 o                         
  -2  16   6       4489.76       4811.46       195.17 o                         
  -1  16   6        114.38         67.24        73.21 o                         
   0  16   6       3038.06       2879.90       140.42 o                         
   1  16   6         11.78        -42.89        69.23 o                         
   2  16   6        446.30        272.60        93.32 o                         
   3  16   6         92.69        113.42        91.45 o                         
  -2  17   6       1055.06       1172.79       237.95 o                         
  -1  17   6        524.45        664.00       114.35 o                         
   0  17   6       1246.44       1076.34       105.12 o                         
   1  17   6         44.28        -32.36        93.54 o                         
   2  17   6       2682.47       2455.44       151.59 o                         
  -8   1   7        228.94        229.91        91.61 o                         
  -7   1   7          7.87        -49.35        94.44 o                         
  -6   1   7         37.77         64.79        89.05 o                         
  -5   1   7       1984.30       2093.01        90.04 o                         
  -4   1   7       2359.97       2316.59        89.61 o                         
  -3   1   7       2962.84       3064.71        94.44 o                         
  -2   1   7       1914.67       1987.19        73.38 o                         
  -1   1   7       2679.74       2773.65        85.66 o                         
   0   1   7        630.06        621.47        63.47 o                         
   1   1   7        310.15        365.48        47.08 o                         
   2   1   7       2121.76       2034.37        64.52 o                         
   3   1   7       5803.22       5717.88       127.56 o                         
   4   1   7        419.66        423.24        48.79 o                         
   5   1   7       2301.36       2342.81       105.70 o                         
   6   1   7        242.82        305.48        58.98 o                         
   7   1   7         13.15         29.28        66.97 o                         
   8   1   7         68.15        181.04        94.42 o                         
  -8   2   7        790.77        724.94       105.34 o                         
  -7   2   7       6064.23       6370.45       207.10 o                         
  -6   2   7       5077.28       4979.74       138.04 o                         
  -5   2   7       4041.70       4077.26       118.22 o                         
  -4   2   7        414.79        491.83        55.33 o                         
  -3   2   7        832.28        832.49        59.12 o                         
  -2   2   7       2770.92       2660.35        81.03 o                         
  -1   2   7       8117.44       8282.11       162.68 o                         
   0   2   7       4661.73       4557.03       110.32 o                         
   1   2   7      14095.39      14342.23       253.76 o                         
   2   2   7        467.56        397.23        52.27 o                         
   3   2   7        775.56        672.39        67.19 o                         
   4   2   7        337.18        291.18        54.93 o                         
   5   2   7       3299.50       3320.80       120.32 o                         
   6   2   7       1276.94       1269.41        80.28 o                         
   7   2   7       6656.76       6622.25       163.61 o                         
  -8   3   7         84.10         76.68        93.79 o                         
  -7   3   7         20.82         34.54        82.30 o                         
  -6   3   7        113.84        144.90        56.70 o                         
  -5   3   7       2071.81       2033.72        88.48 o                         
  -4   3   7       1793.15       1757.99        79.64 o                         
  -3   3   7       5317.55       5485.43       132.58 o                         
  -2   3   7       1099.78       1083.00        81.18 o                         
  -1   3   7       2305.54       2381.73       103.03 o                         
   0   3   7         79.15         -8.21        35.87 o                         
   1   3   7        907.32        986.47        51.30 o                         
   2   3   7        694.23        664.27        51.92 o                         
   3   3   7       7118.15       7146.40       141.46 o                         
   4   3   7        930.89        880.66        69.53 o                         
   5   3   7       5073.57       5246.27       172.68 o                         
   6   3   7          9.81        -22.03        52.97 o                         
   7   3   7         29.69         43.92        60.76 o                         
  -8   4   7         38.18        164.80        94.64 o                         
  -7   4   7          3.03         39.04        81.56 o                         
  -6   4   7         48.31         68.92        78.26 o                         
  -5   4   7        951.52        852.61        67.72 o                         
  -4   4   7        449.09        498.07        51.92 o                         
  -3   4   7          0.63         38.72        43.55 o                         
  -2   4   7        400.03        457.40        51.22 o                         
  -1   4   7        195.49        211.87        51.29 o                         
   0   4   7        402.03        376.91        44.14 o                         
   1   4   7         28.25         20.61        32.71 o                         
   2   4   7         14.79         42.67        33.61 o                         
   3   4   7         65.09        -16.23        40.36 o                         
   4   4   7        145.76        112.58        55.37 o                         
   5   4   7         43.19         -2.66        55.24 o                         
   6   4   7         99.21        109.56        65.55 o                         
   7   4   7        171.86        179.25        65.20 o                         
  -8   5   7        564.51        709.07       136.82 o                         
  -7   5   7         19.94         32.56        88.25 o                         
  -6   5   7         52.24        -55.16        75.53 o                         
  -5   5   7       1455.02       1415.69        75.37 o                         
  -4   5   7       2219.42       2251.38        95.08 o                         
  -3   5   7       2091.35       1956.01        92.57 o                         
  -2   5   7        439.04        428.20        51.35 o                         
  -1   5   7       1687.79       1598.57        75.00 o                         
   0   5   7        273.84        316.07        53.82 o                         
   1   5   7         17.51         34.92        30.56 o                         
   2   5   7        909.35        924.83        66.81 o                         
   3   5   7       2876.29       3073.82       110.92 o                         
   4   5   7        211.34        164.58        59.37 o                         
   5   5   7       1407.57       1529.34        97.42 o                         
   6   5   7        152.81        149.41        68.94 o                         
   7   5   7         52.03        -14.77        73.55 o                         
  -8   6   7        829.31        643.49       119.18 o                         
  -7   6   7       3770.30       4338.92       221.27 o                         
  -6   6   7       1889.48       1805.22       122.83 o                         
  -5   6   7       4040.76       4053.10       155.59 o                         
  -4   6   7         53.34         53.70        44.99 o                         
  -3   6   7         48.08        104.85        44.18 o                         
  -2   6   7       1510.46       1503.17        73.51 o                         
  -1   6   7       6367.22       6401.95       130.80 o                         
   0   6   7       1398.26       1476.64        61.80 o                         
   1   6   7       9058.38       9238.08       190.27 o                         
   2   6   7        669.81        661.75        64.55 o                         
   3   6   7       1084.44       1096.16       126.52 o                         
   4   6   7         59.47         70.83        57.16 o                         
   5   6   7       1879.73       1895.90       137.22 o                         
   6   6   7        586.99        543.61        82.11 o                         
   7   6   7       6229.88       6804.35       326.17 o                         
  -7   7   7          3.17        -76.50        85.69 o                         
  -6   7   7        238.68        255.51        87.65 o                         
  -5   7   7       2528.59       2741.37       228.62 o                         
  -4   7   7        689.86        672.26        58.43 o                         
  -3   7   7       8483.97       8370.64       161.08 o                         
  -2   7   7       1171.94       1116.04        66.48 o                         
  -1   7   7       2854.08       2906.36        93.14 o                         
   0   7   7        233.04        320.57        65.54 o                         
   1   7   7       1768.39       1874.31        87.09 o                         
   2   7   7        424.18        563.37        94.30 o                         
   3   7   7       6566.22       6584.94       166.23 o                         
   4   7   7       1168.70       1160.20        91.43 o                         
   5   7   7       3702.80       3460.18       134.26 o                         
   6   7   7        176.82        194.55        74.09 o                         
   7   7   7         90.42         59.39        78.18 o                         
  -7   8   7        147.85         64.84       124.23 o                         
  -6   8   7         77.75        149.99        83.22 o                         
  -5   8   7       1039.53        878.89        93.62 o                         
  -4   8   7        117.70        116.62        57.21 o                         
  -3   8   7          8.69         11.14        45.23 o                         
  -2   8   7        276.41        170.60        55.57 o                         
  -1   8   7       1474.74       1456.97        84.03 o                         
   0   8   7        254.01        266.32        87.79 o                         
   1   8   7        558.04        565.31        55.67 o                         
   2   8   7        299.65        279.93        57.62 o                         
   3   8   7        143.15        185.56        61.74 o                         
   4   8   7        112.04         83.09        67.68 o                         
   5   8   7         96.43         58.96        66.99 o                         
   6   8   7         91.58         17.43        74.34 o                         
  -7   9   7        172.98        205.57        98.65 o                         
  -6   9   7        210.01        251.40       124.35 o                         
  -5   9   7        719.59        584.60        90.51 o                         
  -4   9   7       1506.98       1235.43        82.92 o                         
  -3   9   7       1056.44        959.65        77.13 o                         
  -2   9   7        111.00        123.36        55.59 o                         
  -1   9   7         56.43         60.55        56.17 o                         
   0   9   7         26.22         39.71        56.47 o                         
   1   9   7        120.67         10.89        58.21 o                         
   2   9   7         73.41         45.43        50.61 o                         
   3   9   7       2112.28       2337.60       131.87 o                         
   4   9   7        237.74        291.96        73.35 o                         
   5   9   7       1737.11       1691.05       113.41 o                         
   6   9   7        186.19         35.45        81.66 o                         
  -7  10   7       3255.05       2940.51       293.38 o                         
  -6  10   7        582.26        439.73        98.06 o                         
  -5  10   7       2879.89       2968.28       614.40 o                         
  -4  10   7        427.88        412.07        84.03 o                         
  -3  10   7          8.80         -4.51        90.35 o                         
  -2  10   7        249.47        203.44        63.36 o                         
  -1  10   7       5507.69       5500.55       346.38 o                         
   0  10   7        754.58        808.16        86.64 o                         
   1  10   7       5911.99       5830.78       142.76 o                         
   2  10   7        176.31        165.94        64.00 o                         
   3  10   7        757.63        718.21        71.64 o                         
   4  10   7        101.30        151.40        63.74 o                         
   5  10   7       1900.14       1918.56       239.99 o                         
   6  10   7        554.94        553.04       103.87 o                         
  -6  11   7          5.29         33.59       105.00 o                         
  -5  11   7       1909.13       1778.31       160.01 o                         
  -4  11   7        200.39        163.92        85.95 o                         
  -3  11   7       6330.01       6330.77       172.23 o                         
  -2  11   7       1723.42       1765.49       100.10 o                         
  -1  11   7       1168.73        964.83        84.81 o                         
   0  11   7        101.63        128.76        74.81 o                         
   1  11   7       2166.34       2322.02       102.56 o                         
   2  11   7        703.68        629.76        80.38 o                         
   3  11   7       6896.21       7112.03       189.95 o                         
   4  11   7        770.98        803.08        86.98 o                         
   5  11   7       2791.87       2696.51       138.98 o                         
  -6  12   7         51.22        101.85       163.12 o                         
  -5  12   7        858.19        856.03       132.20 o                         
  -4  12   7         91.52        166.15        91.38 o                         
  -3  12   7        173.34        211.87        87.57 o                         
  -2  12   7         62.33        123.97        67.17 o                         
  -1  12   7       1751.91       1772.26       221.30 o                         
   0  12   7        168.65         90.34        68.16 o                         
   1  12   7        909.31        837.18        77.31 o                         
   2  12   7         52.23          6.73        65.51 o                         
   3  12   7         11.90        -71.56        71.56 o                         
   4  12   7         25.74        -67.92       104.82 o                         
   5  12   7        416.57        568.97       105.49 o                         
  -5  13   7        458.99        293.24       123.07 o                         
  -4  13   7        210.54        214.21        95.50 o                         
  -3  13   7       1054.03        991.50       159.16 o                         
  -2  13   7        342.09        259.31        72.03 o                         
  -1  13   7        227.46        309.41        75.93 o                         
   0  13   7        205.77        164.29        76.07 o                         
   1  13   7        269.09        194.27        68.79 o                         
   2  13   7        114.88         43.08        72.18 o                         
   3  13   7        582.65        652.43       111.22 o                         
   4  13   7        138.21        132.86        95.58 o                         
  -4  14   7        397.14        392.25       101.19 o                         
  -3  14   7          3.23        -55.28       102.23 o                         
  -2  14   7         45.03         88.77        75.34 o                         
  -1  14   7       4820.31       4842.40       160.86 o                         
   0  14   7       1697.83       1711.75       114.10 o                         
   1  14   7       3863.43       3824.25       151.07 o                         
   2  14   7       1053.09        860.96        96.85 o                         
   3  14   7         26.12        119.28        91.98 o                         
   4  14   7         13.72         53.17        98.29 o                         
  -3  15   7       5395.83       5855.50       523.47 o                         
  -2  15   7        211.56        149.08        99.32 o                         
  -1  15   7       1599.88       1539.38       110.49 o                         
   0  15   7        202.69        156.98        80.74 o                         
   1  15   7        680.66        608.69        91.19 o                         
   2  15   7        296.57        367.42       101.30 o                         
   3  15   7       2826.71       2696.95       162.99 o                         
  -2  16   7         76.68         24.96       146.01 o                         
  -1  16   7       1354.48       1215.33       105.32 o                         
   0  16   7         80.93        -83.56        83.56 o                         
   1  16   7        951.17        704.02       193.74 o                         
  -7   0   8       2819.55       2795.45       520.73 o                         
  -6   0   8       4218.58       4304.24       193.94 o                         
  -5   0   8       5759.86       5888.15       217.40 o                         
  -4   0   8        952.85       1069.75       107.48 o                         
  -3   0   8        305.48        348.56        80.18 o                         
  -2   0   8       2224.05       2426.72       194.03 o                         
  -1   0   8       2285.29       2308.84       122.30 o                         
   0   0   8       4692.98       4525.83       310.05 o                         
   1   0   8       5910.36       6229.15       207.67 o                         
   2   0   8       4769.24       4595.67       445.56 o                         
   3   0   8       5790.80       5198.35       288.27 o                         
   4   0   8        152.89         32.25       134.86 o                         
   5   0   8        240.94        257.67       104.99 o                         
   6   0   8       3014.69       3155.07       443.12 o                         
   7   0   8       2720.50       2450.23       224.74 o                         
  -7   1   8        720.49        751.10        99.34 o                         
  -6   1   8         72.02         64.58        61.64 o                         
  -5   1   8         48.05         34.34        60.19 o                         
  -4   1   8       1677.14       1581.74        83.92 o                         
  -3   1   8       2524.97       2465.28       118.20 o                         
  -2   1   8       1715.54       1667.92       193.62 o                         
  -1   1   8       1930.11       2071.16       132.21 o                         
   0   1   8       1522.30       1802.96        81.42 o                         
   1   1   8        116.45         99.09        56.13 o                         
   2   1   8        816.22        834.12        97.64 o                         
   3   1   8       1125.03       1119.68        87.73 o                         
   4   1   8       2740.16       2769.00       251.50 o                         
   5   1   8       3112.21       2977.59       152.61 o                         
   6   1   8        238.10        225.25       100.36 o                         
   7   1   8        493.87        451.75        87.53 o                         
  -7   2   8          3.08        -78.46        78.46 o                         
  -6   2   8         19.64        -58.30        58.30 o                         
  -5   2   8         87.30         58.67        56.82 o                         
  -4   2   8         51.51        121.78        53.64 o                         
  -3   2   8         10.34         57.98        57.43 o                         
  -2   2   8         10.85         37.85        71.59 o                         
  -1   2   8          9.77         63.07        42.71 o                         
   0   2   8         42.70        119.96        44.50 o                         
   1   2   8         27.88         34.99        45.17 o                         
   2   2   8        175.08        178.80        42.10 o                         
   3   2   8         69.92         12.31        47.13 o                         
   4   2   8        254.05        204.54        71.09 o                         
   5   2   8          4.02        -22.23        79.96 o                         
   6   2   8          3.81         68.58        69.98 o                         
   7   2   8         31.14        -14.20        74.35 o                         
  -7   3   8         95.79        133.94        89.51 o                         
  -6   3   8         87.58        137.90        82.87 o                         
  -5   3   8        139.75        185.80        59.02 o                         
  -4   3   8       1523.44       1449.96        81.97 o                         
  -3   3   8       1498.83       1349.83        93.64 o                         
  -2   3   8       2120.44       2215.82       114.79 o                         
  -1   3   8       2025.53       1941.30        97.68 o                         
   0   3   8        389.03        395.72        51.91 o                         
   1   3   8        128.87         73.78        45.10 o                         
   2   3   8        734.71        722.29        53.36 o                         
   3   3   8        701.54        680.61        83.52 o                         
   4   3   8       1612.70       1594.94        92.99 o                         
   5   3   8        848.01        870.04        98.13 o                         
   6   3   8        286.15        198.37        89.35 o                         
   7   3   8         39.89        -88.80        93.06 o                         
  -7   4   8       1982.30       1998.29       136.52 o                         
  -6   4   8       3098.06       3129.87       152.88 o                         
  -5   4   8       3791.43       3864.33       124.59 o                         
  -4   4   8       3493.13       3549.98       117.13 o                         
  -3   4   8        451.09        458.83        66.07 o                         
  -2   4   8        267.76        301.09        54.00 o                         
  -1   4   8       1233.76       1208.30        79.93 o                         
   0   4   8       5294.68       5424.04       224.26 o                         
   1   4   8       5367.63       5584.43       136.27 o                         
   2   4   8       2628.19       2598.24       145.97 o                         
   3   4   8       3709.92       3692.38       121.65 o                         
   4   4   8          3.63        -55.10        55.10 o                         
   5   4   8        194.16        159.74        68.31 o                         
   6   4   8       2201.06       2252.30       147.50 o                         
  -7   5   8        553.91        466.07       102.59 o                         
  -6   5   8         66.17        186.09        85.97 o                         
  -5   5   8        484.10        528.73        71.41 o                         
  -4   5   8        608.32        562.14        63.08 o                         
  -3   5   8       4212.06       4134.59       152.44 o                         
  -2   5   8       3810.47       3787.01       116.16 o                         
  -1   5   8       5694.81       5987.12       147.04 o                         
   0   5   8       1271.46       1379.11        97.96 o                         
   1   5   8          1.23        -44.87        47.70 o                         
   2   5   8       2137.79       2198.49        98.72 o                         
   3   5   8       1438.20       1472.59        89.38 o                         
   4   5   8       2224.20       2308.90       109.96 o                         
   5   5   8       2285.38       2481.28       121.31 o                         
   6   5   8       1039.33       1158.13       125.12 o                         
  -7   6   8        207.18        345.66        98.25 o                         
  -6   6   8          5.06         33.68        85.55 o                         
  -5   6   8        121.77        123.01       114.27 o                         
  -4   6   8        492.76        365.77        66.31 o                         
  -3   6   8          2.78         14.94        45.88 o                         
  -2   6   8        195.97        149.48        47.61 o                         
  -1   6   8         20.85        -53.28        53.28 o                         
   0   6   8          1.89        -10.06        62.86 o                         
   1   6   8        486.07        448.39        79.58 o                         
   2   6   8         49.21        130.07        66.73 o                         
   3   6   8         19.35        -20.69        56.78 o                         
   4   6   8        613.04        427.87        71.63 o                         
   5   6   8        400.45        438.31        78.00 o                         
   6   6   8         14.68        -69.95        92.03 o                         
  -7   7   8        275.31        327.87       107.46 o                         
  -6   7   8        181.75        124.35        91.07 o                         
  -5   7   8          2.02        -36.55        79.99 o                         
  -4   7   8        927.32        903.90        95.34 o                         
  -3   7   8       1135.70       1192.14        72.81 o                         
  -2   7   8       1991.80       2050.18        99.75 o                         
  -1   7   8        150.86        260.25        63.26 o                         
   0   7   8        103.06        179.16        65.57 o                         
   1   7   8        222.27        267.62        72.58 o                         
   2   7   8        723.25        621.69        85.62 o                         
   3   7   8        172.50         86.60        63.54 o                         
   4   7   8       2031.92       1949.63       174.10 o                         
   5   7   8       2126.05       2258.61       124.51 o                         
   6   7   8         26.17        127.41        90.40 o                         
  -6   8   8       1712.88       1675.24       126.83 o                         
  -5   8   8       3351.12       3147.35       204.45 o                         
  -4   8   8       1769.43       1570.44       143.42 o                         
  -3   8   8        424.82        422.88        67.63 o                         
  -2   8   8         34.97         52.70        62.10 o                         
  -1   8   8       1363.25       1417.26       103.70 o                         
   0   8   8       3513.99       3543.75       137.79 o                         
   1   8   8       3002.63       3091.98       127.08 o                         
   2   8   8       3852.46       4048.83       161.30 o                         
   3   8   8       1932.87       1895.02       106.94 o                         
   4   8   8         88.84         38.12        67.28 o                         
   5   8   8          6.74        109.70        77.07 o                         
  -6   9   8         30.54        -18.72       163.17 o                         
  -5   9   8        474.32        588.65       200.30 o                         
  -4   9   8        680.35        658.00       133.39 o                         
  -3   9   8       4311.53       4440.15       144.58 o                         
  -2   9   8       1245.90       1074.73       108.37 o                         
  -1   9   8       3740.16       3608.02       134.34 o                         
   0   9   8        782.71        732.07        94.64 o                         
   1   9   8         96.27         99.76        71.45 o                         
   2   9   8        254.31        122.86        68.82 o                         
   3   9   8       2774.97       3065.68       169.41 o                         
   4   9   8       1927.41       1641.32       190.81 o                         
   5   9   8       2587.69       2458.47       286.41 o                         
  -5  10   8        714.24        856.40       137.46 o                         
  -4  10   8          8.11        171.47       113.14 o                         
  -3  10   8          0.66         83.38        76.29 o                         
  -2  10   8         26.61          6.21        64.07 o                         
  -1  10   8        384.15        307.09        74.54 o                         
   0  10   8         28.33        -49.13        66.85 o                         
   1  10   8       1183.98       1070.86        92.83 o                         
   2  10   8         93.96         71.72        70.32 o                         
   3  10   8        207.39        149.79        76.11 o                         
   4  10   8       1090.43       1134.92       100.71 o                         
   5  10   8        452.05        527.14       107.56 o                         
  -5  11   8         95.55        168.55       122.45 o                         
  -4  11   8        391.69        308.77       121.94 o                         
  -3  11   8        677.08        650.67        98.98 o                         
  -2  11   8        987.39       1026.41        93.48 o                         
  -1  11   8        373.87        504.08        78.72 o                         
   0  11   8         82.94          6.97        71.30 o                         
   1  11   8        339.66        390.27        80.00 o                         
   2  11   8        444.44        513.92        82.80 o                         
   3  11   8        301.96        179.01        97.51 o                         
   4  11   8        544.56        514.41       103.66 o                         
  -4  12   8        348.66        249.97       117.42 o                         
  -3  12   8        454.10        478.45        99.33 o                         
  -2  12   8          3.00         73.84        72.90 o                         
  -1  12   8       1113.22       1046.77        96.22 o                         
   0  12   8       1135.35        843.38       119.63 o                         
   1  12   8       4399.79       4343.88       160.77 o                         
   2  12   8       1298.58       1420.38       192.66 o                         
   3  12   8        396.43        404.74        86.58 o                         
   4  12   8         87.68         35.44       112.61 o                         
  -4  13   8        334.04        348.32       130.04 o                         
  -3  13   8       2499.41       2423.56       149.93 o                         
  -2  13   8       1309.29       1145.62       103.03 o                         
  -1  13   8       2764.55       2770.01       147.29 o                         
   0  13   8        420.76        276.20        86.97 o                         
   1  13   8          0.21         64.67        81.78 o                         
   2  13   8         10.20        -27.74        69.58 o                         
   3  13   8       2867.01       2821.93       165.04 o                         
  -2  14   8          0.64        119.98       102.47 o                         
  -1  14   8        347.92        245.84        82.82 o                         
   0  14   8        301.21        187.89        86.53 o                         
   1  14   8       1466.49       1206.24       110.97 o                         
   2  14   8        257.60        184.03       106.32 o                         
  -6   1   9        849.78        974.29        87.40 o                         
  -5   1   9          5.39        -33.75        59.77 o                         
  -4   1   9        463.74        457.14        68.84 o                         
  -3   1   9          5.41         57.91        68.32 o                         
  -2   1   9       2858.82       3011.60       160.40 o                         
  -1   1   9         49.90         79.11        71.70 o                         
   0   1   9       1362.78       1600.56        84.27 o                         
   1   1   9        173.63        185.30        55.47 o                         
   2   1   9        159.14         97.38        57.35 o                         
   3   1   9        432.50        257.24        78.54 o                         
   4   1   9        724.86        500.02        88.98 o                         
   5   1   9         82.85         -4.08        75.40 o                         
   6   1   9       2129.00       2071.81       300.43 o                         
  -6   2   9       4588.73       4689.79       156.68 o                         
  -5   2   9         47.83         80.36        65.10 o                         
  -4   2   9       5377.46       5403.10       150.49 o                         
  -3   2   9        383.21        319.94        77.75 o                         
  -2   2   9        627.55        783.68       100.08 o                         
  -1   2   9          0.38          8.88        58.48 o                         
   0   2   9       3003.71       3100.58       126.56 o                         
   1   2   9        152.34        254.46        56.05 o                         
   2   2   9       7198.60       7492.40       208.56 o                         
   3   2   9        141.08         -1.84        75.12 o                         
   4   2   9       4756.88       4861.50       187.24 o                         
   5   2   9        340.12        422.42        97.98 o                         
  -6   3   9       1706.56       1501.01       122.81 o                         
  -5   3   9          0.08        -22.77        61.22 o                         
  -4   3   9        355.18        409.21        68.71 o                         
  -3   3   9         22.51        214.84        73.37 o                         
  -2   3   9       6013.20       6060.56       204.72 o                         
  -1   3   9        149.46        130.85        61.54 o                         
   0   3   9       3893.38       4064.54       140.39 o                         
   1   3   9         40.66        -61.72        61.72 o                         
   2   3   9         14.89        -68.47        68.47 o                         
   3   3   9         47.25        -59.02        61.91 o                         
   4   3   9       2323.70       2343.88       142.57 o                         
   5   3   9         99.38        166.10       156.15 o                         
  -6   4   9          2.92         -0.87        86.52 o                         
  -5   4   9        152.00        249.54        68.07 o                         
  -4   4   9         43.02         37.15        63.56 o                         
  -3   4   9        172.04        183.24        76.38 o                         
  -2   4   9        302.87        244.65        71.69 o                         
  -1   4   9         59.74         86.22        66.50 o                         
   0   4   9         91.01        216.40        84.29 o                         
   1   4   9        445.74        414.58       102.88 o                         
   2   4   9        474.05        383.62       103.46 o                         
   3   4   9          6.42        -64.25        64.25 o                         
   4   4   9         32.61        135.36        86.82 o                         
   5   4   9         29.90        -77.69        92.98 o                         
  -6   5   9        455.92        291.42       150.01 o                         
  -5   5   9         17.68        -84.21        91.95 o                         
  -4   5   9         62.85         31.02        63.84 o                         
  -3   5   9          0.86         55.48        97.32 o                         
  -2   5   9       2262.76       2080.62       118.57 o                         
  -1   5   9        243.06        189.28        75.67 o                         
   0   5   9       1291.36       1319.78       105.52 o                         
   1   5   9         17.19        -56.06        67.71 o                         
   2   5   9         28.15         40.66        80.78 o                         
   3   5   9        170.99        143.83        71.20 o                         
   4   5   9        507.48        609.55       101.21 o                         
   5   5   9         73.63          1.95       110.18 o                         
  -6   6   9       2311.98       2221.14       143.50 o                         
  -5   6   9        100.32        112.61        88.27 o                         
  -4   6   9       6339.58       6751.79       196.20 o                         
  -3   6   9          1.02         63.41        73.68 o                         
  -2   6   9       1799.36       1896.42       102.76 o                         
  -1   6   9          2.21         57.28        63.70 o                         
   0   6   9       2389.16       2657.73       123.52 o                         
   1   6   9         50.89        127.18        94.81 o                         
   2   6   9       6550.32       6511.55       207.58 o                         
   3   6   9        190.56        183.10        79.16 o                         
   4   6   9       2244.46       2186.20       203.39 o                         
   5   6   9         61.82         73.51        98.70 o                         
  -5   7   9         47.76        154.67       121.60 o                         
  -4   7   9        422.44        412.82       114.82 o                         
  -3   7   9         13.52        -26.86        72.85 o                         
  -2   7   9       6320.80       6393.80       171.03 o                         
  -1   7   9        334.10        240.27        82.82 o                         
   0   7   9       5116.05       5257.10       159.87 o                         
   1   7   9         38.59         54.60        81.32 o                         
   2   7   9         14.88         33.42        68.50 o                         
   3   7   9        494.27        402.89        89.17 o                         
   4   7   9       3516.24       3582.34       206.56 o                         
  -5   8   9        194.90        266.55       115.75 o                         
  -4   8   9         88.82         -3.44       108.50 o                         
  -3   8   9        228.60        312.50        82.67 o                         
  -2   8   9        254.82        214.78       106.91 o                         
  -1   8   9          2.99         31.30        64.80 o                         
   0   8   9         45.52         12.33        70.67 o                         
   1   8   9        301.48        367.56       137.86 o                         
   2   8   9        598.60        513.42        75.17 o                         
   3   8   9         13.05        -77.27        77.27 o                         
   4   8   9         56.04         57.22        87.79 o                         
  -5   9   9        422.04        413.81       129.75 o                         
  -4   9   9         19.90         54.44       113.27 o                         
  -3   9   9         17.59        -37.91       158.91 o                         
  -2   9   9       1657.86       1594.01       103.17 o                         
  -1   9   9         84.20         44.46        71.02 o                         
   0   9   9       1340.28       1451.63       104.24 o                         
   1   9   9         16.14         54.42        72.91 o                         
   2   9   9         22.31        -13.09        65.42 o                         
   3   9   9          2.14        -73.16        73.16 o                         
   4   9   9        592.78        559.98        91.10 o                         
  -4  10   9       3535.24       3190.96       289.00 o                         
  -3  10   9        137.43        229.12       115.97 o                         
  -2  10   9        363.64        332.60       131.92 o                         
  -1  10   9          2.78        -70.46        70.46 o                         
   0  10   9       1253.00       1148.59       101.23 o                         
   1  10   9        156.00         40.73        79.61 o                         
   2  10   9       5446.92       5617.87       162.78 o                         
   3  10   9        185.04        168.60        87.18 o                         
  -3  11   9         69.90         50.15       161.48 o                         
  -2  11   9       3239.19       3198.21       245.71 o                         
  -1  11   9        744.34        821.84        94.34 o                         
   0  11   9       3286.14       3604.91       233.96 o                         
   1  11   9        108.98        107.98        80.99 o                         
   2  11   9         97.30        101.63        84.30 o                         
  -2  12   9          3.09         37.19        96.83 o                         
  -1  12   9          2.35         -0.97        78.23 o                         
   0  12   9        335.76        302.37        86.06 o                         
   1  12   9        222.67        244.82        92.02 o                         
  -5   0  10       2859.88       2858.23       177.66 o                         
  -4   0  10        245.98        161.46       101.33 o                         
  -3   0  10       5943.69       6215.39       322.22 o                         
  -2   0  10        119.70        220.89       129.72 o                         
  -1   0  10       1066.29       1023.19       158.54 o                         
   0   0  10         14.81        140.56       116.89 o                         
   1   0  10       3231.91       3816.21       251.85 o                         
   2   0  10        305.25        313.90       136.24 o                         
   3   0  10       8366.11       8096.15       420.08 o                         
   4   0  10        400.97        150.28       114.46 o                         
  -5   1  10       1008.56       1022.53        99.68 o                         
  -4   1  10         51.30         92.52        68.33 o                         
  -3   1  10        322.53        331.08        70.17 o                         
  -2   1  10        129.31        300.04        90.01 o                         
  -1   1  10       4501.76       4793.66       200.93 o                         
   0   1  10         25.03         94.40       120.35 o                         
   1   1  10       2562.66       2306.22       151.23 o                         
   2   1  10        280.87        167.67        74.30 o                         
   3   1  10        146.83         37.68       106.63 o                         
   4   1  10          7.09        -82.49        89.31 o                         
  -5   2  10         49.77         37.15        70.39 o                         
  -4   2  10         10.64        133.94        70.17 o                         
  -3   2  10         16.15        113.24        77.14 o                         
  -2   2  10          8.80         28.57        71.93 o                         
  -1   2  10         56.61        308.01        88.71 o                         
   0   2  10        161.56        214.40       127.03 o                         
   1   2  10         12.83        114.76        89.65 o                         
   2   2  10         56.88        -84.32        84.32 o                         
   3   2  10         66.89        -33.25        72.68 o                         
   4   2  10         18.30         53.29        88.19 o                         
  -5   3  10       1759.86       1624.62       102.03 o                         
  -4   3  10        150.44        233.95        72.28 o                         
  -3   3  10          5.70         87.28        78.80 o                         
  -2   3  10         25.78         31.20        89.84 o                         
  -1   3  10       3286.01       3365.55       266.04 o                         
   0   3  10         28.80         74.31       135.54 o                         
   1   3  10       1251.95       1362.49       133.53 o                         
   2   3  10         16.48        -75.09        75.09 o                         
   3   3  10          0.53        -61.44       105.10 o                         
   4   3  10         12.26          9.47        77.19 o                         
  -5   4  10       2388.35       2393.25       212.20 o                         
  -4   4  10        337.95        398.40        80.92 o                         
  -3   4  10       6330.27       6374.46       357.12 o                         
  -2   4  10        888.24        910.97       129.21 o                         
  -1   4  10        939.37       1182.16       134.96 o                         
   0   4  10          4.71        -46.37        88.31 o                         
   1   4  10       3738.77       3662.85       166.75 o                         
   2   4  10        481.01        425.09        96.00 o                         
   3   4  10       6376.51       6693.89       225.83 o                         
   4   4  10         40.17        -92.47       161.06 o                         
  -4   5  10         98.10         -4.62        77.50 o                         
  -3   5  10        426.39        372.42        90.42 o                         
  -2   5  10        444.05        544.72       110.00 o                         
  -1   5  10       4640.42       4965.08       207.91 o                         
   0   5  10        858.97        944.02       103.09 o                         
   1   5  10       1567.46       1585.64       125.77 o                         
   2   5  10        315.42         85.70        91.58 o                         
   3   5  10         10.52         60.37        90.60 o                         
  -4   6  10         87.26         52.68       112.46 o                         
  -3   6  10          7.64        -41.00        82.24 o                         
  -2   6  10        222.21        217.51        89.18 o                         
  -1   6  10         96.17         49.29        82.80 o                         
   0   6  10         89.32        107.14        73.00 o                         
   1   6  10          6.14         30.73        83.16 o                         
   2   6  10        115.43        -60.43       119.80 o                         
   3   6  10        108.38        112.70        98.21 o                         
  -4   7  10         36.84       -108.87       108.87 o                         
  -3   7  10        116.97        171.89        86.10 o                         
  -2   7  10         12.91        -83.28        83.28 o                         
  -1   7  10       2382.83       2637.42       168.07 o                         
   0   7  10        309.37        351.86        79.85 o                         
   1   7  10       2067.90       1885.81       119.04 o                         
   2   7  10          8.19        -25.79       106.91 o                         
   3   7  10        131.22         38.72        95.90 o                         
  -3   8  10       3581.40       3687.99       218.30 o                         
  -2   8  10        242.28        171.53        89.41 o                         
  -1   8  10        670.10        637.48        91.43 o                         
   0   8  10         75.79        189.48        77.61 o                         
   1   8  10       1437.76       1550.80       117.40 o                         
   2   8  10        369.39        415.47       119.33 o                         
  -2   9  10        662.51        482.45       102.16 o                         
  -1   9  10       2508.38       2325.13       127.67 o                         
   0   9  10        297.51        311.41        85.33 o                         
   1   9  10       2290.43       2435.02       153.95 o                         
  -3   1  11         15.05        207.64        75.14 o                         
  -2   1  11         40.00        125.87       107.02 o                         
  -1   1  11        251.09        753.16       157.36 o                         
   0   1  11        962.58        779.30       161.61 o                         
  -2   2  11       1966.57       1934.90       162.76 o                         
  -1   2  11       1426.18       1250.31       182.41 o                         
   0   2  11         28.11        138.80       134.48 o                         
   1   2  11          4.91        -75.77       126.36 o                         
  -2   3  11        191.16        204.39       187.83 o                         
  -1   3  11        878.11        878.81       130.77 o                         
   0   3  11        747.89        669.94       165.17 o                         
   1   3  11       2296.28       2334.59       340.02 o                         
  -2   4  11        112.68        136.01       109.44 o                         
  -1   4  11          2.04         -5.52       109.84 o                         
   0   4  11        135.22        234.64       218.83 o                         
   1   4  11         14.72         73.40       161.30 o                         
                                                                                
